# Supplementary material for: New Views on Strand Asymmetry in Insect Mitochondrial Genomes
Source: PLoS One. 2010 Sep 15;5(9):e12708. doi: 10.1371/journal.pone.0012708 (PMC2939890; doi:10.1371/journal.pone.0012708)
Supplement: Table S1 — Mitochondrial genomes used in strand asymmetry analyses and skew values calculated for the whole mitochondrial genomes and individual protein-coding genes. All-AT, AT skew values for all codon positions of individual genes; All-GC, GC skew values for all codon positions of individual genes; P3-AT, AT skew values for third codon positions of individual genes; P3-GC, GC skew values for third codon positions of individual genes; R2P3-AT, AT skew values for two-fold redundant third codon positions of individual genes; R2P3-GC, GC skew values for two-fold redundant third codon positions of individual genes; R4P3-AT, AT skew values for four-fold redundant third codon positions of individual genes; R2P3-GC, GC skew values for four-fold redundant third codon positions of individual genes. (2.82 MB XLS) [file pone.0012708.s001.xls]

## Sheet: Skew of whole genomes
AT skew and GC skew for the whole mitochondrial genomes in 120 insect species
Species	GenBank accession number	Order	AT skew	GC skew
Ceratitis capitata	NC_000857	Diptera	0.022	-0.182
Anopheles quadrimaculatus	NC_000875	Diptera	0.041	-0.177
Drosophila yakuba	NC_001322	Diptera	0.005	-0.14
Apis mellifera ligustica	NC_001566	Hymenoptera	0.018	-0.272
Drosophila melanogaster	NC_001709	Diptera	0.017	-0.146
Locusta migratoria	NC_001712	Orthoptera	0.182	-0.182
Anopheles gambiae	NC_002084	Diptera	0.032	-0.156
Bombyx mori	NC_002355	Lepidoptera	0.058	-0.219
Triatoma dimidiata	NC_002609	Hemiptera	0.168	-0.266
Heterodoxus macropus	NC_002651	Phthiraptera	-0.024	-0.014
Cochliomyia hominivorax	NC_002660	Diptera	0.035	-0.203
Chrysomya putoria	NC_002697	Diptera	0.02	-0.167
Tetrodontophora bielanensis	NC_002735	Collembola	0.045	-0.289
Tribolium castaneum	NC_003081	Coleoptera	0.109	-0.31
Ostrinia nubilalis	NC_003367	Lepidoptera	0.032	-0.192
Ostrinia furnacalis	NC_003368	Lepidoptera	0.032	-0.194
Crioceris duodecimpunctata	NC_003372	Coleoptera	0.044	-0.164
Bombyx mandarina	NC_003395	Lepidoptera	0.055	-0.213
Pyrocoelia rufa	NC_003970	Coleoptera	0.106	-0.159
Thrips imaginis	NC_004371	Thysanoptera	0.146	-0.103
Melipona bicolor	NC_004529	Hymenoptera	0.015	-0.248
Antheraea pernyi	NC_004622	Lepidoptera	-0.021	-0.216
lepidopsocid RS-2001	NC_004816	Psocoptera	0.041	-0.19
Bactrocera oleae	NC_005333	Diptera	0.088	-0.277
Tricholepidion gertschi	NC_005437	Zygentoma	0.149	-0.236
Gomphiocephalus hodgsoni	NC_005438	Collembola	0.008	-0.177
Drosophila mauritiana	NC_005779	Diptera	0.009	-0.139
Drosophila sechellia	NC_005780	Diptera	0.009	-0.138
Drosophila simulans	NC_005781	Diptera	0.009	-0.14
Aleurodicus dugesii	NC_005939	Hemiptera	-0.08	0.182
Philaenus spumarius	NC_005944	Hemiptera	0.062	-0.078
Onychiurus orientalis	NC_006074	Collembola	-0.036	-0.21
Podura aquatica	NC_006075	Collembola	0.052	-0.216
Periplaneta fuliginosa	NC_006076	Blattaria	0.121	-0.173
Thermobia domestica	NC_006080	Thysanoptera	0.069	-0.261
Pteronarcys princeps	NC_006133	Plecoptera	0.038	-0.221
Pachypsylla venusta	NC_006157	Hemiptera	0.069	-0.256
Schizaphis graminum	NC_006158	Hemiptera	0.067	-0.25
Neomaskellia andropogonis	NC_006159	Hemiptera	-0.129	0.209
Aleurochiton aceris	NC_006160	Hemiptera	-0.135	0.131
Bemisia tabaci	NC_006279	Hemiptera	-0.124	0.082
Trialeurodes vaporariorum	NC_006280	Hemiptera	-0.181	0.199
Tetraleurodes acaciae	NC_006292	Hemiptera	-0.161	0.114
Dermatobia hominis	NC_006378	Diptera	0.044	-0.225
Gryllotalpa orientalis	NC_006678	Orthoptera	0.044	-0.302
Aedes albopictus	NC_006817	Diptera	0.008	-0.176
Nesomachilis australica	NC_006895	Zygentoma	0.09	-0.295
Homalodisca coagulata	NC_006899	Hemiptera	0.097	-0.12
Haematobia irritans irritans	NC_007102	Diptera	0.004	-0.12
Japyx solifugus	NC_007214	Zygentoma	0.186	-0.288
Petrobius brevistylis	NC_007688	Zygentoma	0.078	-0.209
Sclerophasma paresisensis	NC_007701	Mantophasmatodea	0.108	-0.149
Tamolanica tamolana	NC_007702	Mantodea	0.059	-0.242
Campanulotes bidentatus compar	NC_007884	Phthiraptera	-0.245	0.383
Coreana raphaelis	NC_007976	Orthoptera	-0.047	-0.156
Anopheles funestus	NC_008070	Diptera	0.026	-0.695
Adoxophyes honmai	NC_008141	Lepidoptera	0	-0.194
Anoplophora glabripennis	NC_008221	Coleoptera	0.011	-0.207
Campodea fragilis	NC_008233	Diplura	0.062	-0.295
Campodea lubbocki	NC_008234	Diplura	0.015	-0.299
Vanhornia eucnemidarum	NC_008323	Hymenoptera	0.086	-0.327
Bactrocera dorsalis	NC_008748	Diptera	0.068	-0.227
Simosyrphus grandicornis	NC_008754	Diptera	-0.004	-0.131
Trichophthalma punctata	NC_008755	Diptera	0.092	-0.246
Cydistomyia duplonotata	NC_008756	Diptera	0.004	-0.176
Reticulitermes flavipes	NC_009498	Isoptera	0.299	-0.29
Reticulitermes santonensis	NC_009499	Isoptera	0.304	-0.292
Reticulitermes virginicus	NC_009500	Isoptera	0.299	-0.296
Reticulitermes hageni	NC_009501	Isoptera	0.301	-0.287
Lucilia sericata	NC_009733	Diptera	0.015	-0.17
Bactrocera papayae	NC_009770	Diptera	0.067	-0.23
Bactrocera philippinensis	NC_009771	Diptera	0.065	-0.227
Bactrocera carambolae	NC_009772	Diptera	0.065	-0.22
Culicoides arakawae	NC_009809	Diptera	0.009	-0.242
Ruspolia dubia	NC_009876	Orthoptera	0.023	-0.24
Pyrophorus divergens	NC_009964	Coleoptera	0.165	-0.292
Anabrus simplex	NC_009967	Orthoptera	0.03	-0.272
Bothriometopus macrocnemis	NC_009983	Phthiraptera	-0.093	0.062
Oxya chinensis	NC_010219	Orthoptera	0.123	-0.129
Aedes aegypti	NC_010241	Diptera	0.018	-0.21
Manduca sexta	NC_010266	Lepidoptera	-0.005	-0.176
Phthonandria atrilineata	NC_010522	Lepidoptera	0.007	-0.189
Trigoniophthalmus alternatus	NC_010532	Archaeognatha	0.088	-0.284
Cryptopygus antarcticus	NC_010533	Collembola	0.058	-0.148
Orchesella villosa	NC_010534	Collembola	0.058	-0.101
Friesea grisea	NC_010535	Collembola	0.015	-0.22
Sminthurus viridis	NC_010536	Collembola	0.05	-0.03
Artogeia melete	NC_010568	Lepidoptera	0.013	-0.218
Saturnia boisduvalii	NC_010613	Lepidoptera	-0.025	-0.216
Rhagophthalmus ohbai	NC_010964	Coleoptera	0.119	-0.221
Bombus ignitus	NC_010967	Hymenoptera	0.002	-0.273
Rhagophthalmus lufengensis	NC_010969	Coleoptera	0.103	-0.196
Chorthippus chinensis	NC_011095	Orthoptera	0.14	-0.141
Gastrimargus marmoratus	NC_011114	Orthoptera	0.213	-0.226
Oedaleus decorus asiaticus	NC_011115	Orthoptera	0.194	-0.187
Locusta migratoria migratoria	NC_011119	Orthoptera	0.187	-0.192
Ochrogaster lunifer	NC_011128	Lepidoptera	0.031	-0.315
Bilobella aurantiaca	NC_011195	Collembola	-0.043	-0.311
Atelura formicaria	NC_011197	Thysanoptera	0.115	-0.309
Gampsocleis gratiosa	NC_011200	Orthoptera	0.063	-0.297
Corydalus cornutus	NC_011276	Megaloptera	0.015	-0.259
Ascaloptynx appendiculatus	NC_011277	Neuroptera	0.068	-0.208
Polystoechotes punctatus	NC_011278	Neuroptera	-0.029	-0.166
Myrmecophilus manni	NC_011301	Orthoptera	0.068	-0.289
Gryllotalpa pluvialis	NC_011302	Orthoptera	0.042	-0.309
Acrida willemsei	NC_011303	Orthoptera	0.165	-0.168
Calliptamus italicus	NC_011305	Orthoptera	0.139	-0.164
Troglophilus neglectus	NC_011306	Orthoptera	0.011	-0.256
Cyphon sp. BT0012	NC_011320	Coleoptera	0.072	-0.226
Sphaerius sp. BT0074	NC_011322	Coleoptera	0.011	-0.15
Chaetosoma scaritides	NC_011324	Coleoptera	0.043	-0.2
Priasilpha obscura	NC_011326	Coleoptera	0.054	-0.268
Tetraphalerus bruchi	NC_011328	Coleoptera	0.248	-0.248
Trachypachus holmbergi	NC_011329	Coleoptera	0.02	-0.155
Perga condei	AY787816	Hymenoptera	0.117	-0.248
Diadegma semiclausum	EU871947	Hymenoptera	0.007	-0.178
Spathius agrili	FJ154897	Hymenoptera	-0.076	0.196
Cotesia vestalis	FJ387020	Hymenoptera	-0.114	0.119
Abispa ephippium	NC_011520	Hymenoptera	-0.005	-0.371
Polistes humilis	EU024653	Hymenoptera	0.014	-0.289

## Sheet: All-AT
	n2	c1	c2	a8	a6	n4	n5	n4l	c3	n3	cb	n6	n1
Ceratitis capitata	ATTTTTAATAATTCTGCTAAAATTATATTTTTTTTTATTTTAATAATAGGAACAATAATTACAATCTCTTCTAATTCCTGATTAGGAGCTTGAATAGGTTTAGAAATTAATTTATTATCTTTTATCCCCCTAATAAGTGATAATAATTTAATATCTACAGAAGCCTCATTAAAGTATTTCTTAACTCAAGCATTAGCATCTGCTGTTTTATTGTTTGCTATTATTATAATATATTTAAATAACTTTCCTATTACAGAAAATAATTCTATTTTTAATAATTTAATTATTTCATCATCACTTTTATTAAAAAGAGGTGCTGCACCTTTTCATTTTTGATTTCCTAATGTTATAGAAGGATTATCATGAATAAATGCTTTAATTCTAATAACTTGACAAAAA…	TCGCAACAATGGCTATTTTCAACTAATCATAAAGATATTGGAACTTTATATTTTATTTTTGGAGCATGAGCTGGAATAGTAGGAACATCCTTAAGAATTTTAATTCGAGCTGAATTAGGACATCCAGGAGCATTAATTGGAGATGATCAAATTTATAATGTAATTGTTACTGCCCATGCTTTTGTAATAATTTTTTTCATAGTTATACCTATTATAATTGGAGGATTTGGTAATTGATTAGTACCTTTAATACTTGGAGCACCAGATATAGCATTTCCTCGAATAAATAATATAAGTTTTTGATTATTACCTCCTTCCCTTACATTATTATTAGTAAGTAGTATAGTAGAAAATGGAGCTGGAACAGGTTGAACAGTTTACCCTCCTCTTTCTTCTGTG…	ATGACAACATGAGCTAGTCTAGGCCTTCAAGATAGAGCATCACCTCTTATAGAACAATTAACGTTTTTTCACGATCACGCACTTATAATTCTAGTAATAATTACAACTTTAGTTGGATATTTAATATTTATATTATTTTTTAATTCTTACACAAATCGAAATTTATTACATGGACAAACTATTGAAATAATTTGAACTATTTTACCAGCTATTGTTTTATTATTTATTGCTTTTCCTTCTCTTCGGTTATTATATTTATTAGATGAAATTAATGAACCTTCTATCACTTTAAAAGCTATTGGTCATCAATGATACTGAAGCTACGAATATTCAGATTTTATAAACGTAGAATTTGATTCTTATATAATCCCAACAAATGAATTATCAAATGATGGTTTC…	ATTCCACAAATAGCACCAATTGGCTGATTAAGTTTATTTATTATTTTCTCTTTAACATTTATTTTATTTAGAATAATAAATTATTACTCCACAATTCCTCAATCCCCTAAATCTCAAATTTTAAAAAAATCACAGACTAATTCTATAAATTGAAAATGATAA	ATGATAACAAATTTATTTTCTGTATTTGACCCTTCTTCAAGTATTTTTAATTTATCATTAAATTGAATAAGTACATTTCTTGGACTTTTATTAATTCCTTCTGCTTACTGACTGATACCTTCCCGATGACACATTTTTTGAAATTCAATTTTAATAACTCTTCATAAAGAATTTAAAACTTTATTAGGACCTAGTGGACATTCAGGATCTACCTTTATTTTTGTTTCATTATTTTCATTAATTTTATTTAATAATTTTATAGGTTTATTTCCTTATATTTTTACGAGAACAAGTCATTTAACATTAACTCTTACATTAGCGTTACCTCTTTGATTATGTTTTATGCTTTATGGATGAATTAATCACACTCAGCATATATTTACTCACTTAGTTCCTCAA…	ATGTTAAAATTAATTTTAATAATAATTTTTATTAGTCCTATTTGTTTTATACAAGGTTTATTTTGAATGGTTCATAATTTATTATTTGTTATTACATTTGTTTTAATTTTAATAAATTTTTGCTTAAATTATTTTGTTAATATTTCTTATTTTATAGGATTTGATGTTTTATCTTATGGATTAATTTTATTAAGATTTTGAATTTGTTCATTAATAATTGTTGCTAGAGAATCTGTTAATAAATATAATAACTATAAGAATTTGTTTTTATTTAATGTTTTAATACTTTTAATTTTTTTAGTTTTAACATTTAGAAGAATAAATTTATTTATATTTTATTTATTTTTTGAAAGAAGATTAATTCCTACATTATTTTTAATTTTAGGGTGAGGATATCAA…	ATTTGTAGAATTAGATTTTTAGTTCTTGTTAGAATTAGATTTTTTACATTTTTATTAAGTTTAAATTTTATATTAAATGAATATTGTGTATTTTTAGAATGAGAAGTAGTTAGATTAAATTCTTCTAGAATTGTTATAACATTTTTGTTTGATTGAATGAGTTTATTATTTATATCTTTTGTTTTATTGATTTCTTCTTTAGTTATTTATTATAGAAAAGAATATATAATAGGAGATATCAATATTAATCGTTTTATTATGTTAGTTCTTATATTTGTTTTATCAATGATATTATTAATTATTAGTCCTAATTTAATTAGAATTTTATTAGGGTGAGATGGTTTAGGATTAGTTTCTTATTGTTTAGTAATTTATTTTCAAAATGTAAAATCTTTTAAT…	ATGTTAATAATATTTTATTGAAGATTACCTTGTTTTTTATTTTTAATAGGGGTATTTGTTTTTGTTTCTAATCGAAAGCATTTATTATCAATATTGTTAAGTTTAGAATATATTGTTTTAAATCTTTTTTTTTTATTATATATTTATTTAAATTTAATAGAATATTTAAGATTTTTTAGCATAATATTTTTAACATTTAGAGTATGTGAAGGTGCTTTAGGACTTTCTATTTTAGTTTCAATAATTCGAACACATGGAAATGATTATTTTCAATCGTTTAATGTTTTATAA	ATGTCAACACATTCAAACCACCCTTTTCATTTAGTTGATTATAGTCCATGACCTTTAACAGGAGCAATTGGTGCTATAACATCTGTTTCAGGCTTAGTAAAATGATTCCATCAATATGATATTTCTTTATTTCTTTTAGGAAATATTATTACTATTTTAACAGTTTATCAATGATGACGTGATGTATCTCGAGAAAGAACTTTTCAAGGTTTACATACTCTTCCAGTCACATTAGGTTTACGATGAGGAATAATTCTTTTTATTCTTTCTGAAGTTTTATTTTTTGTTTCATTTTTTTGAGCATTTTTCCACAGAAGTTTATCTCCAGCTATTGAATTAGGAGCTTCATGACCACCAGCTGGTATTAAACCTTTTAATCCATTTCAAATTCCACTATTA…	ATATTTTCAATTAGTATCATAATATTTATTTTAATTATTATTACAAGAGTTGTAATAGCATTAGCTTCTATTTTATCAAAAAAATCTTTAACAGACCGAGAAAAATGTTCTCCATTTGAATGCGGTTTTGATCCAAAATCCTCTTCACGTTTACCATTTTCACTACGATTTTTTTTAATTACAATTATTTTTTTAATTTTTGATGTAGAAATTGCTTTAATTTTACCAATAATTTTAATTATTTCAATTTCTAATATTTTTATGTGAACAATTACTTCAATTGTTTTTATTATTATTTTAATTATTGGACTATACCATGAATGAAATCAAGGAATATTAAATTGATCAAATTAA	ATGAACAAACCTTTACGAACCCAACACCCATTATTTAAAATTGCAAATAATGCTTTAGTAGATTTACCTGCACCTATTAATATTTCAGCTTGATGAAATTTTGGATCATTATTAGGATTATGTTTAATTATTCAAATTTTAACCGGACTATTCCTTGCTATACATTACACAGCAGATATTAATTTAGCTTTTAATAGAGTTAATCATATTTGTCGAGACGTAAATTATGGATGATTATTACGTACTATACATGCTAATGGTGCATCATTTTTTTTTATTTGTATTTACTTACATGTAGGACGAGGAATTTACTACGGCTCTTATTTATTTACACCAACATGATTAATTGGAGTATTAATTTTATTTTTAGTAATAGCAACAGCCTTTATAGGTTATGTT…	ATTATACAACTAATACTTTATGCATCAACATTAATTACAAGATTTATTTTTATTCAAATAAATCATCCTTTAGCTATAGGATTAATATTATTAATTCAAACAATTCAAATCTGCATACTTACAGGTTTAATAGCTAAAAGATTTTGATTTTCTTATATTCTATTTTTAATTTTTCTAGGGGGAATATTAGTATTGTTTATTTATGTTACATCTTTGGCATCTAATGAAATATTTTCTTTATCTATAAAATTAACAACTATCTCTTTATTTATTTTTTCAATAATTTTAATTATTAATATTTTATTAGATAAATCAAGTATTTCTTTTTTTATTCAAAATAATGAAATACAATCAATTTATAATCTAAACATATTTTTACAAGAAAATTCTTTAAATCTT…	ATTGAATTTATTTTATCTTTAGTAGGAAGATTAATTTTAGTAATTTGTGTTTTGGTAAGAGTAGCTTTTTTAACACTTTTGGAACGAAAGGTATTAGGTTATATTCAAATTCGTAAAGGGCCTAATAAAGTAGGTTTAATAGGAATTCCTCAGCCTTTTTGTGATGCAATCAAGTTATTTACTAAGGAACAAACTTATCCTCTTTTGTCAAATTATATTTCTTATTATTTTTCACCTATTTTTTCTTTATTCATTTCTTTAATTGCTTGGTTATGTATTCCTTTATTTATTAAATTATTTTCTTTTAATTTGGGAATTTTATTTTTTTTATGTTGTACAAGTCTTGGGGTTTATACAGTAATAATTGCGGGGTGATCTTCTAATTCAAATTATGCTTTA…
Anopheles quadrimaculatus A	ATTAAAAAAATTTCTAATAATATTTTCTTTATTACATTAATTTTTGGAACACTAGTAACTATTTCATCAAATTCGTGGCTAGGAGCATGAATAGGATTAGAAATTAATTTATTGTCATTTATCCCCCTAATAAATGACAATAAAAAAAATTTATTAACCTCAGAAAGCTCATTAAAATATTTCTTAACTCAAGCATTTGCTTCTTCTATTTTATTATTTGCTATTATTATACTAATATTTTTTTATAATAATAATTTTTTATTAATAAATAATTATAATGAAATTTTAATTCTTTCAACTTTATTATTAAAAAGAGGAGCCGCTCCATTTCACTTCTGATTTCCTGAAGTAATAGAAGGATTATCATGAATTAATGGATTATTTTTAATAACATGACAA…	TCGCGACAATGATTATTTTCAACTAACCATAAGGATATTGGAACATTATATTTTATTTTTGGAGCTTGAGCAGGAATAGTAGGAACTTCTCTAAGTATTTTAATTCGAGCAGAATTAGGACACCCTGGAGCCTTTATTGGTGATGATCAAATTTATAATGTTATTGTAACAGCTCATGCTTTTATTATAATTTTTTTTATAGTTATACCTATTATAATTGGAGGATTTGGAAATTGACTAGTCCCTCTAATACTAGGGGCCCCAGATATGGCTTTCCCTCGAATAAATAATATAAGATTTTGAATATTACCCCCCTCTTTAACTCTTCTAATTTCTAGAAGTATAGTAGAAAATGGAGCTGGAACAGGGTGAACTGTATATCCTCCTCTATCCTCAGGA…	ATGGCAACATGAGCAAATTTAGGATTACAAGATAGTTCTTCCCCTTTAATAGAACAATTAAATTTTTTCCATGATCATACTCTTCTTATTTTAACAATAATTACAATTTTAGTTGGATATATTATAGGAATATTAATATTTAATCAATTTACAAACCGATATTTATTACACGGACAAACTATTGAAATTATTTGAACAGTATTACCTGCAATTATTTTAATATTTATTGCATTACCTTCCCTACGGTTATTATATTTAATGGATGAAATTAATACCCCGTCAATCACTTTAAAATCAGTAGGGCATCAATGATATTGAAGCTACGAATATTCAGATTTCTTAAATTTAGAATTTGATTCATATATAATCCCAACTAATGAACTTGAAACAAATGGATTT…	ATCCCACAAATAGCTCCAATTAATTGATTAATTTTATTTTTCATTTTTTCAATTACATTAGTAATTTTCAATATTTTAAATTACTTTTGTTTTTCTTATACTCCAATAAAAACATCTCAATCACTAAATATTAAATTTAACAAATTAAATTGAAAATGATAA	ATGATAACAAACTTATTCTCAGTATTTGACCCTTCAACTACAATTTTAAATCTTTCATTAAACTGACTAAGAACATTTTTAGGGTTATTATTAATCCCATTTTCATTTTGACTTCTACCAAACCGATTTCAAGTAGTTTGAAATAATATTTTATTAACACTTCATAAGGAATTTAAAACATTATTAGGACCTTCTGGTCATAACGGAAGAACTTTAATATTTATTTCTTTATTTTCTTTAATTATATTTAATAATTTTTTAGGATTATTCCCTTATATTTTTACTAGTACTAGTCATTTAACTTTAACATTAGCCCTAGCTTTCCCATTATGACTAAGTTTTATATTATATGGATGAATTAATCATACTCAACACATATTTGCTCATTTAGTTCCTCAA…	ATGTTAAAGTTAATTTTTATAATATTATTTATGTTTCCTCTTTCTTTTTTAAAAAATTCTTATTGAATGGTTCAAAATTTAATTTTTTTATTAGCTTTTATTTTTATGATTAATTTAAGTTCAATAAATTATTTTAATTATATTTCTTATTATTTTGGTTTAGATATAATTTCTTATGGATTAATTTTATTAAGTTTTTGAATTTGTGGTTTGATATTAATAGCAAGAGAAAAAGTTTTTACGTATAATAATTATAAAAATTTGTTTATTTTTATGATTTTATTTTTATTATTTATATTAGTGTTAACCTTTAGTTCTATAAGAGTTTTTATATTTTATTTATTTTTTGAAGCTAGATTAATTCCGACATTATTTTTGATTTTAGGTTGAGGGTATCAG…	ATTAATTATTGTAAAATTAGTTTTTATTTTTTATTGTCTATTAGACTTTCATTATTTTTAATTAGTTTGAAATTCTTATTAAAAGACTTAGTGTATTTTATTGAATGGGAGGCTTGAGTCTTCAAATCTATGTCAATTGTTATGACTTTTTTATTTGATTGAATAAGTTTAATATTTATATCATTTGTTTTATTAATTTCTTCATTAGTTATTTTTTATAGAAATCAATATATGGAAGAAGATTATAATATTAATCGATTTATTTTATTAGTATTAATATTTGTTATATCCATAATAATATTAATTATTAGTCCAAATTTGATTAGTATTTTACTTGGATGAGATGGGTTAGGATTAGTTTCTTATTGTTTAGTTATTTATTTTCAAAATGTTAAATCT…	ATGGCAAACATATTTTTAATATTTTATTTATCTATAATTATATTCTTATTTGGGTGTATGGTATTTGTTTCTAATCGTAAGCATTTATTATCTACTTTATTAAGATTGGAATATATAGTTTTAAGATTATTTATTTTTTTATTTTTTTATTTAAATTTTATAAATTATGAAATATATTTTAGTATATTTTTTTTAACTTTTTGTGTTTGTGAAGGAGTTTTAGGTTTATCTATTTTAGTTTCTATAATTCGTACTCATGGTAATGATTATTTTCAAAGTTTTTCAATTTTACAATGTTAA	ATGTCAGCACATGCAAATCACCCCTTTCACTTAGTTGATTATAGACCATGACCTTTAACAGGAGCAATTGGAGCAATAACAACTGTTTCAGGATTAGTACAATGATTTCACCAATATACAATAACTTTATTTATTCTAGGAAATATTATTACAATTTTAACAATATATCAATGATGACGAGATATTTCTCGAGAAGGTACTTTTCAAGGACTTCATACTTTCCCCGTAACAATTGGTTTACGATGAGGAATAATTTTATTTATTGTTTCAGAAATTTTCTTTTTTATTTCTTTTTTTTGAGCATTTTTCCACAGAAGTCTATCACCAACTATTGAATTAGGAATAACTTGACCCCCTGTAGGAATTATTGCTTTTAATCCTTTTCAAATTCCTCTATTA…	ATATTAATATTATCAATTATAGCAACAATTATTTTTATTATTACTATTGTAGTAATAATACTAGCAACTTTATTATCAAAAAAAACTTTATTAGACCGAGAAAAATGTTCTCCTTTTGAATGCGGGTTTGACCCAATAAACTCTTCTCGACTTCCTTTTGCATTACGATTTTTTTTAATTGCTATTATTTTCTTAATTTTTGACGTTGAAATTGCTCTTTTATTGCCAATAGTAATAATTATTAAAACATCAAATTTAATAAACTGAACAATAACTAGATTTTTTTTTATTTTCATTCTTTTAATTGGGTTATATCACGAATGAAACCAAGGAGCCTTAGAATGAAACAATTAA	ATGTTTAAACCTATTCGAAAAACCCACCCATTAATTAGAATTGCTAATAATGCATTAGTAGATTTACCTGCACCATCTAATATTTCTGCTTGATGAAATTTTGGATCATTACTAGGATTATGTTTAATACTTCAAATTTTAACAGGATTATTTTTAGCTATACATTATGCCGCAGACATTGAAACAGCCTTTAATAGTGTAAATCATATTTGTCGAGATGTAAACAACGGATGATTTTTACGAATTTGTCACGCTAATGGGGCTTCCTTTTTTTTTGCTTGTTTATTTATACATGTTGGACGGGGAGTATACTATGAGTCATACTTATATCATATAACATGAAATACTGGAGTAATTATTTTATTTTTAACAATAGCAACAGGATTTTTAGGATATGTT…	ATTACAAAATTAATTATTATAACAATTTGTTTAATTATTAGATTCATTTTTATACAAATAAAACACCCTTTATCTATAGGATTAATATTATTAACTCAAACATTTCTAACATGTTTATTAACAGGAATTTATGTAAAAACATTTTGATTTTCTTATGTATTATTTTTAATTTTTTTAGGAGGAATACTAATTTTATTTATTTATGTACACTCCTTATCTTCAAATGAAATATTTACTATATCTTTTAATTTAACAACATTAAGATTATTAATTTTTTTTTTAATAACCTTATTTTTTTTTATTATTGATAAATCATTAATTGAACAATTTATCTCAAATATAGAGATAGAAATATTTTCATTTAATAATAATTTAATCAATGAAAATATTTTATTTTTA…	ATTTTTGATAAAATTATACCATTAATTGGAAGATTATTATTAGTTATTTGTGTTATAGTTGGGGTTGCTTTTTTGACTTTATTAGAACGTAAAGTTTTAGGGTATATTCAAATTCGAAAGGGGCCAAATAAGGTAGGGTTTAATGGGTTATTACAACCTTTTAGTGATGCTGTAAAATTATTTACTAAGGAACAAACATATCCATTACTATCTAATTATATTTCTTATTATTTTTCTCCTATTTTTTCTTTATTTTTATCTTTGGTGATTTGAATATGTATTCCTTATTTAATTAAGTTGTATTCTTTTAATTTAGGGGTCTTATTTTTTTTATGTTGTACTAGTTTAGGGGTTTATACTGTAATAATTGCTGGGTGATCTTCAAATTCTAATTATGCT…
Drosophila yakuba	ATTTTTTATAATTCATCAAAAATTTTATTTACCACAATTATAATTATTGGAACATTAATTACAGTTACATCTAATTCTTGGTTAGGAGCTTGAATAGGTTTAGAAATTAATTTGTTATCTTTTATCCCCCTATTAAGAGATAATAATAATTTAATATCTACAGAAGCTTCTTTAAAATATTTTTTAACCCAAGCTTTGGCATCAACTGTTTTATTATTTTCTTCAATTTTACTTATATTGGCAAATAATTTAAATAATGAAATTAATGAATCTTTTACATCAATAATTATTATATCGGCCTTATTATTAAAAAGAGGAGCCGCTCCTTTTCATTTTTGATTTCCTAATATAATAGAAGGATTAACATGAATAAATGCTTTGATATTAATAACTTGACAA…	TCGCGACAATGGTTATTTTCTACAAATCATAAAGATATTGGAACTTTATATTTCATTTTTGGAGCTTGAGCCGGAATAGTAGGAACATCTTTAAGAATTTTAATTCGAGCAGAATTAGGTCATCCAGGAGCATTAATTGGAGATGATCAAATTTATAATGTAATTGTTACTGCACATGCTTTTATTATAATTTTTTTTATAGTAATACCTATTATAATTGGGGGGTTTGGAAATTGATTAGTGCCTTTAATATTAGGAGCTCCTGACATAGCATTCCCACGAATAAATAATATAAGATTTTGATTACTACCTCCTGCTCTTTCTTTATTATTAGTAAGAAGAATAGTTGAAAACGGAGCTGGTACAGGTTGAACTGTTTACCCTCCTTTATCTTCAGGT…	ATGTCTACATGAGCTAATTTAGGTTTACAAGATAGAGCTTCTCCTTTAATGGAACAATTAATTTTTTTTCATGATCATGCATTATTAATTTTAGTAATAATTACAGTATTAGTAGGATATTTAATGTTTATATTATTTTTTAATAATTATGTAAATCGATTTCTTTTACATGGACAACTTATTGAAATAATTTGAACTATTCTCCCAGCTATTATTTTATTATTTATTGCTCTTCCTTCATTACGATTACTTTATTTATTAGATGAAATTAATGAACCATCAGTAACTTTAAAAAGTATTGGTCATCAATGATACTGAAGTTATGAATATTCAGATTTTAATAATATTGAATTTGATTCATATATAATTCCTACAAATGAATTAGCAATTGATGGATTT…	ATTCCACAAATAGCACCAATTAGATGATTATTACTATTTATTGTTTTTTCTATTACATTTATTTTATTTTGTTCTATTAATTATTATTCATATATACCAACTTCACCTAAATCTAATGAATTAAAAAATATTAATTTAAATTCTATAAACTGAAAATGATAA	ATGATAACAAATTTATTTTCTGTATTTGACCCTTCAGCAATTTTTAATTTATCATTAAATTGATTAAGAACATTTTTAGGACTTTTAATAATTCCTTCAATTTATTGATTAATACCTTCTCGTTATAATATTTTTTGAAATTCAATTTTATTAACACTTCATAAAGAATTTAAAACTTTATTAGGACCTTCAGGTCATAATGGATCTACTTTTATTTTTATTTCTTTATTTTCATTAATTTTATTTAATAATTTTATAGGTTTATTTCCTTATATTTTTACAAGAACAAGTCATTTAACTTTAACTTTATCTTTAGCTCTTCCTTTATGATTATGTTTTATATTATATGGTTGAATTAATCATACACAACATATATTTGCTCACTTAGTACCTCAAGGT…	ATGTTAAAAATTATTTTATTTTTATTATTTTTAACTCCTGTTTGTTTTATTAATAATATATATTGAATGGTACAAATTATACTATTTTTTATTAGATTTATTTTTTTATTAATAAATAATTTTATAAATTATTGATCAGAAATTTCTTATTTTTTAGGATGTGATATATTATCTTATGGTTTGGTTTTGCTTAGTTTATGAATTTGTTCATTGATATTATTAGCTAGAGAAAGAATTAATAAATATAATAATTACAAAAATTTATTTTTATTAAATATTGTTATTTTGTTATTATTATTGGTTTTAACTTTTTCTAGAATAAGATTATTTATATTTTATTTATTTTTTGAAAGAAGATTAATTCCTACATTATTTTTAATTTTAGGATGAGGTTATCAA…	ATTTGTAGAATTAGATTTATTAATTTAATTTCTATTAGTTTAACATGTTTTTTATTAAGTTTATATTATTTATTAAATAATATAGTTTATTTTATTGAATGAGAAGTAGTATCTTTAAATTCTATAAGAATTGTGATAACTTTTTTATTTGATTGAATAAGTTTATTATTTATATCTTTTGTTCTTATAATTGCTTCTTTAGTAATTTTTTATAGAAAAGAATATATAGAAAGTGATGAAAATATTAATCGGTTTATTATATTAGTATTAATATTTGTTTTGTCAATAATATTATTAATTATCAGACCAAATTTAGTGAGAATTCTATTAGGGTGAGATGGATTAGGACTTGTTTCTTATTGTTTAGTAATTTATTTTCAAAATATCAAATCTTACAAT…	ATGATTATAATTTTATATTGAAGTTTACCTATAATTTTATTTATTTTAGGTTTATTTTGTTTTGTTTCTAATCGAAAACATTTACTTTCAATACTTTTAAGTTTAGAATTTATTGTTTTAATATTATTTTTTATATTATTTATTTATTTAAATATACTAAATTATGAAAATTATTTTAGAATAATATTTTTAACATTTAGAGTATGTGAAGGAGCTTTAGGTTTATCAATTTTGGTTTCTATAATTCGTACTCATGGTAATGATTATTTTCAATCTTTTAGAATTATATAA	ATGTCTACACACTCAAATCACCCTTTTCATTTAGTTGATTATAGCCCATGACCTTTAACAGGTGCTATTGGAGCTATAACAACTGTATCAGGTATAGTAAAATGATTTCATCAATATGATATTTCATTATTTTTATTAGGTAATATTATTACTATTTTAACAGTTTATCAATGATGACGAGATGTTTCACGAGAAGGAACTTACCAAGGATTACATACTTACGCAGTAACTATTGGTTTACGATGAGGAATAATTTTATTTATTTTATCAGAAGTTTTATTTTTTGTTAGATTTTTTTGAGCATTTTTTCATAGAAGTTTATCTCCAGCAATTGAATTAGGAGCTTCATGACCTCCTATGGGAATTATTTCATTTAATCCATTTCAAATTCCTTTATTA…	ATTTTTTCTATTATTATTATTGCTTCAGTAATCTTATTAATCACAACTGTTGTTATATTTTTAGCTTCAATTTTATCAAAAAAAGCTTTAATTGATCGAGAAAAAAGATCACCTTTTGAATGTGGATTTGACCCTAAATCTTCTTCTCGATTACCATTTTCATTACGATTTTTTTTAATCACTATTATCTTTTTAATTTTTGATGTAGAAATTGCTTTAATTCTTCCTATAATTATTATTTTAAAATATTCTAATATTATAATTTGAACAATTACTTCGATTATTTTTATTTTAATTTTATTAATTGGGCTATACCATGAATGAAATCAAGGTATATTAAATTGATCAAATTAA	ATGCATAAACCTTTACGAAATTCCCACCCTTTATTTAAAATTGCTAATAATGCTTTAGTTGATTTACCAGCTCCAATTAATATTTCAAGATGATGAAATTTTGGATCATTACTTGGATTATGTTTAATTATTCAAATTTTAACTGGATTATTTTTAGCTATACACTACACAGCAGATGTTAACTTAGCTTTTTATAGTGTTAATCATATTTGCCGAGATGTAAATTATGGTTGATTATTACGAACTTTACACGCTAACGGTGCATCATTTTTTTTTATTTGTATTTACTTACATATTGGTCGAGGAATTTATTACGGATCATATTTATTTACACCAACTTGATTAGTAGGAGTAATTATTTTATTTTTAGTAATAGGAACAGCTTTTATAGGTTATGTT…	ATTATTCAATTAATATTATATTCATTAATTATTACTACATCTATTATTTTTTTTAATATAATTCACCCATTAGCTTTAGGATTAACTTTATTAATTCAAACAATTTTTGTATGTTTACTTTCAGGATTAATAACTAAAAGTTTTTGATACTCATACATTTTATTTTTAATTTTTTTAGGAGGAATACTTGTTTTATTTATTTATGTTACATCATTAGCTTCTAATGAAATATTTAATTTATCAATTAAATTAACTTTATTTTCCATATTTATTTTATTTTTTATATTTATTTTATCAATAATTCTTGATAAAACTTCTATTACTTTATTTTTAATAAATAACGAAATACAATCTATTATTGAAATAAATTCTTATTTTACAGAAAATTCTTTATCTTTA…	ATAGAATTTATTTTATCATTAATTGGAAGTTTATTATTAATTATTTGTGTATTAGTAAGTGTAGCTTTTTTAACTTTATTAGAACGTAAAGTTTTAGGGTATATTCAAATTCGTAAAGGACCTAATAAAGTTGGTTTAATAGGAATTCCTCAACCTTTTTGTGATGCAATTAAATTATTTACAAAAGAACAAACTTATCCATTATTATCAAATTATTTAAGATATTATATTTCTCCTATTTTTTCTTTATTTTTATCTTTATTTGTTTGAATATGTATACCTTTTTTTGTTAAATTATACTCTTTTAATTTAGGTGGATTATTTTTTTTATGTTGTACAAGATTAGGAGTTTATACAGTTATAGTAGCTGGCTGATCTTCTAATTCTAATTATGCTTTA…
Apis mellifera ligustica	ATCTTCTTCATAAATTTTAAATACCACTGATTTATTTATTTTTTAATTACTATTTTTGTATTAATAATAAATTCCAATAATATTTTTATTCAATGAATATTAATAGAATTTGGTACAATCATTAGAATTAGATTAATTAATATTAAATCCACAAATAAAACCCCAAGATTAATTTATTATTCAGTATCAGTAATTTCAAGAATTTTTTTATTCTTTATAATTATTGTATACTTATCATCCATTAGATTTACTAAAACAGATACTTTTAATTTTATAGTTCAAATAATATTTTTTTTAAAAATTGGAACTTTCCCCTTTCATTTTTGAATAATTTATTCTTATGAAATAATAAATTGAAAGCAAATTTTTTTAATATCAACATTAATTAAATTTATTCCA…	ATAATAAAGTGATTCATATCAACCAATCATAAAAATATTGGGATCTTGTATATTATTCTAGCTTTATGATCTGGAATACTAGGATCATCAATGAGACTTATTATTCGAATAGAATTAAGATCCCCAGGATCATGAATTAGCAATGATCAAATTTATAATACAATTGTTACTAGTCATGCATTCCTAATAATTTTTTTTATAGTTATACCATTTTTAATTGGAGGATTTGGAAATTGGCTTATTCCTTTAATACTAGGATCACCTGATATAGCATTCCCCCGAATAAATAATATTAGATTTTGATTACTTCCTCCCTCATTATTTATACTTTTATTAAGAAATTTATTTTATCCAAGACCAGGAACTGGATGAACAGTATATCCACCATTATCAGCATAT…	ATTTCCACATGATTTATATTTATATTTCAAGAATCAAATTCATATTATGCTGATAATTTAATTTCATTTCATAATATAGTTATAATAATTATTATTATAATTTCAACATTAACTGTATATATTATTTTAGATTTATTTATAAACAAATTCTCAAATTTATTTTTATTAAAAAATCATAATATTGAAATTATTTGAACAATTATTCCAATTATTATTCTATTAATTATTTGTTTTCCATCATTAAAAATTTTATATTTAATTGATGAAATTGTAAATCCTTTTTTTTCAATTAAATCAATTGGTCATCAATGATATTGATCATATGAATATCCAGAATTTAATAATATTGAATTTGATTCATATATACTAAATTATAATAATTTAAACCAATTTCGTTTA…	ATTCCTCAAATAATACCTATAAAATGATTTTTAATTTATTTTATTTATTTATTAATTTTTTATTTATTCATTATATTAATTAATTCAATACTAATCAAAACTAAAATCAATAAAGAAACATTAAAAATTAAATTAAAAAAATGAAATTGATTTTGATAA	ATGAAATTGATTTTGATAATAAATTTATTTGAAATATTTGATCCATCAACTAGAAATAATTTATCAATAAATTGATTATTTATAATATTACCAATTATTATTTTTCCAAGAATTTTTTGATTAATTCAATCACGAATTATATTTATTATAAAAACACTAATAAATTTTATATATAATGAATTTAAAGTTGTTTCAAAATCTAAATATCAATCTAATATTATTATTTTTATTAGATTAATACTTTATATTATAATTACTAACATTTTTAGATTAATTCCTTATGTTTTTACATTAACAAGACATCTACTTTTAAATATAATTTTATCATTAACATTATGATTTAGATTTCTAATTTATTTAATTTATAATAATTATATTATATTCCTTAGTCATTTAGTT…	ATATATTTATTATTATTATTAATTATATTGAATATGTTAATAATATCAATAATTTATTTGTTTATATTATTTATAAATAAAATAAAAAATAATTTAAATTTAATTATTGGAAATTTAATTATTATTAATTTATTATTAAATTTATTTAATTTAAATTGAATTGATTGAATTTATATTTTTTGTAATTTAAGATTTAATATATATTCATATGGATTGATTATATTAACTTTATGAATTTTTGGATTAATTTTTATTTCTTTAAATAATAATAGATTAAATTGTTTATTTATAAATTTATTATTAATAATTTCTTTATTATTAGTTTTTTTATCTATAAATTTATTATTATTTTATTTATTTTATGAATTTGGTTTGTTATTAATTTTTTATTTAGTTGTA…	ATTATTAAAATAATAGTTTGTGGAATTTTATTATTTGAATTTAGGTTTTTAATAATGTTAATAAGATTATATTTATTATATTTAAATAAGGAATTTTTTTTTGAATGAAATATTTATACATTTAATTCAATAAAGTTTAATTTTTTGTTATTAATTGATTATAAATCATTAATATTTATTTTTTTAGTTAGAATAATTTTTTCTATAATTATTATTTATAGAATTAGATATATAGATTTAAGTGAATTAAAAATGGATCGTTTTTTATATTTAATAATTTTATTTTTAATTTCTATATATATGTTAATTTTAAGACCAAATATATTATCAATTATTTTAGGTTGAGATGGTTTAGGATTAATTTCTTATTGTCTTGTAATTTATTATATAAAAATAAAA…	ATTAAATTATTATTTGTAATAATATTATTATTTTTTATATTTTTATGGTATTATAATGTAAATTTTTTAAGTTTTTTAATTTTAATAGAATTTTTAGTAATTACTGTTTTATTTTTTATTATTGGATATGAAATTAATAGATGGTTATTTTTAATTTTTTTAGTATTTTCTGTATGTGAGTTAGTTTTAGGTTTATCATTATTAGTAAGAATAAATTATGAACTTGGTCATCAAAAATTAAGAGTTATAGATTTGATTTATTAA	ATGAAAAAAAATTTCCCATTTCATATAGTTACAAATAGACCTTGACCAATTATTTTATCATTTAGATTTATAAATACTCTCATTAGAACAGTTATTTGAATTTATAGATCAATCTCAATATTTATAATTTTAAATTTTATTAATTCAATTTTAATTATAATATTATGATTTCGAGATATTATTCGAGAAAGAACATTTCAAGGTATACATTCAATATTTATTACTAATTTTTTAAAATTTAGAATAATTTTATTTATTTTATCAGAATTAATATTTTTTATTTCATTTTTTTGAACATTTTTTCATTCATCAATTTCTCCAAATATTGAAATTAATATAACATGACCACCAAAAAATATTAAATTTTTTAATCCAATAGAAATTCCTTTACTAAATTCA…	ATAAAATTTATTTTTATATATTTTATTTTTATTATTTTAATCTCATCAATTTTATTATTATTAAATAAATTTATTTCAATTTATAAAAAAAAAGATTATGAAAAAAGTTCACCATTTGAATGTGGATTTAATCCAATTACAAAAGCAAATTTACCATTTTCTTTACCTTTTTTTCTAATAACAATAATATTTTTAATTTTTGACGTTGAAATTATTTTATTTCTACCAATTATTTTTTATCTAAAATCATCAAGAACAATAATTTCATATTTAATAATTTCAATTTTTCTTATCTTATTAATTACCACATTAATTTTAGAATGAATAAATAATTATTTAAATTGATTATTTTAA	ATGAAAAAATTTATAAACTTTTTTAGTTCCAATGAATTTCTAAAAATAATTATATCTACAATTTATTTACCAACTCCAGTAAATATTAATTATATATGAAATTTTGGATCAATTCTTGGAATTTTTTTAATAATTCAAATCATTTCTGGATTTATTTTATCAATACATTATTGTCCAAATATTGATATTGCTTTCTGATCAATTACTAATATTATAAAAGATATAAATTCAGGATGATTATTTCGTTTAATTCACATAAATGGAGCATCATTTTATTTTTTAATAATATATATTCATATTAGTCGAAATTTATTTTATTGTTCATATAAATTAAATAATGTATGAGGAATTGGAATTATAATTCTTTTAATATCAATAGCAGCTGCATTTATAGGATAT…	ATTATATTAACAATCATCATATTATCAAAAATTTTTATATCTTCATTAATTTCAATAATTTTAACAATTTATTTAAATAACATCTTTAATAGACCTTCCATATTACTAATTTATTTAATTTCTTACTCTATTTATATATCCTTAATAATATTTACCATATGTTCAATAAATTCACTATTAATTTTAATAATTTTAATTGTTTTTTTAAGAGGAATATTAATTATATTTTCTTATTTTATTTCATTAATCAATGAACCATTAAAATTAAAAATAAAGCCTTTTATTCAAACTTTATTTTTAATTATTATTACAATAAAAATCTATAATAAATTAAGACAAAATGAACATTACTTTAATTATTTTAAGAATATTGATTTAATATATCTATATATAAAAATA…	ATTTGAGTATTAATTAATTTATTGATTTTGATAATCATAGTTTTAATTAGAGTAGCATTTTTAACTTTATTAGAACGAAAAATTTTAGGTTATATTCAGGATCGTAAAGGTCCTAATAAAATTATATTGTTTGGTATATTTCAACCTTTTAGTGATGCATTAAAGTTATTATCTAAAGAATGATTTTTTTTTAATTATTCAAATTTATTTATTTATAGACCTATATTAATATTTTTTTTATCATTAGTTATATGAATTTTGTATCCTTGATTTGGATTTATATATTATATTGAATTTAGTATTTTGTTTATGTTGTTAGTTTTAGGTTTAAGAGTTTATCCTGTTTTATTTGTTGGATGAATTTCTAATTGTAATTATGCTATTTTAGGATCAATACGG…
Drosophila melanogaster	ATTTTTAATAATTCGTCAAAAATTTTATTTATTACAATTATAATTATTGGGACATTAATTACAGTTACATCTAATTCTTGGTTAGGAGCTTGAATAGGTTTAGAAATTAATTTATTATCTTTTATCCCCCTATTAAGAGATAATAATAATTTAATATCTACAGAAGCTTCTTTAAAATATTTTTTAACCCAAGTTTTAGCTTCAACTGTTTTATTATTTTCTTCAATTTTATTAATATTAAAAAATAATATAAATAATGAAATTAATGAATCTTTTACATCCATAATTATTATATCAGCTTTATTATTAAAAAGTGGAGCCGCTCCTTTCCATTTTTGATTTCCTAATATAATAGAAGGTTTAACATGAATAAATGCTTTAATATTAATAACTTGACAA…	TCGCGACAATGATTATTTTCTACAAATCATAAAGATATTGGAACTTTATATTTTATTTTTGGAGCTTGAGCTGGAATAGTTGGAACATCTTTAAGAATTTTAATTCGAGCTGAATTAGGACATCCTGGAGCATTAATTGGAGATGATCAAATTTATAATGTAATTGTAACTGCACATGCTTTTATTATAATTTTTTTTATGGTTATACCTATTATAATTGGTGGATTTGGAAATTGATTAGTGCCTTTAATATTAGGTGCTCCTGATATAGCATTCCCACGAATAAATAATATAAGATTTTGACTACTACCTCCTGCTCTTTCTTTACTATTAGTAAGTAGAATAGTTGAAAATGGAGCTGGAACAGGATGAACTGTTTATCCACCTTTATCCGCTGGA…	ATGTCTACATGAGCTAATTTAGGTTTACAAGATAGAGCTTCTCCTTTAATAGAACAATTAATTTTTTTTCATGATCATGCATTATTAATTTTAGTAATAATTACAGTATTGGTGGGATATTTAATATTTATATTATTTTTTAATAATTATGTAAATCGATTTCTTTTACATGGACAACTTATTGAAATAATTTGAACTATTTTACCAGCAATTATTTTACTATTTATTGCTCTTCCTTCTTTACGTTTACTTTATTTATTAGATGAAATTAATGAACCATCTGTAACTTTAAAAAGAATCGGCCATCAATGATATTGAAGTTACGAATATTCAGATTTTAATAATATTGAATTTGATTCATATATAATTCCAACAAATGAATTAATAACTGATGGATTT…	ATTCCACAAATAGCACCTATTAGATGATTATTATTATTTATTATTTTTTCTATTACATTTATTTTATTTTGTTCTATTAACTATTATTCTTATATACCAAATTCACCTAAATCTAATGAATTAAAAAATATCAACTTAAATTCAATAAATTGAAAATGATAA	ATGATAACAAATTTATTTTCTGTATTCGACCCCTTAGCTATTTTTAATTTTTCACTTAATTGATTAAGAACATTTTTAGGACTTTTAATAATTCCGTCAATTTATTGATTAATACCTTCTCGTTACAATATTATATGAAATTCAATTTTATTAACTCTTCATAAAGAATTTAAAACTTTATTAGGACCATCAGGTCATAATGGATCTACTTTTATTTTTATTTCTTTATTTTCATTAATTTTATTTAATAATTTCATAGGATTATTTCCATATATTTTTACAAGAACAAGACATTTAACTTTAACTTTATCTTTAGCTTTACCTTTATGATTATGTTTTATATTATATGGATGAATTAATCATACACAACATATATTTGCTCATTTAGTTCCTCAAGGA…	ATGTTAAAAATTATTTTTTTTTTATTATTTTTAATTCCTTTTTGTTTTATTAATAATATATATTGAATGGTACAAATTATAATATTTTTTATTAGATTTATTTTTTTATTAATAAATAATTTTATAAATTATTGATCAGAAATTTCTTATTTTTTAGGTTGTGATATATTATCTTATGGATTAATTTTATTAAGTTTATGAATTTGTTCATTAATATTATTAGCTAGAGAAATAATTAATAAACATAATAATTATAAAAATTTATTTTTATTAAATATTATTATTTTATTATTATTGTTGATTTTAACTTTTTCAAGAATAAGATTATTTATATTTTATTTATTTTTTGAAAGAAGATTAATTCCTACATTATTTTTAATTTTAGGTTGAGGTTATCAG…	ATTTGTAGAATTAGATTTGTTAATTTAATTTCTATAAGTTTATCATGTTTTTTATTAAGTTTATATTTTTTGTTAAATGATATGATTTATTTTATTGAGTGAGAATTAGTTTCTTTAAATTCTATAAGAATTGTTATAACTTTTCTTTTTGATTGAATAAGTTTATTATTTATATCTTTTGTTCTTATAATTTCTTCTTTAGTGATTTTTTATAGAAAAGAATACATAATAAATGACAATCATATTAATCGATTCATTATATTAGTATTAATATTTGTTTTATCAATAATATTGTTAATTATTAGACCAAATTTAATTAGAATTTTATTAGGGTGAGATGGTTTAGGACTTGTTTCTTATTGTTTAGTAATTTATTTTCAAAATATTAAATCTTATAAT…	ATGATTATAATTTTATATTGAAGTTTACCTATAATTTTATTTATTTTAGGGCTATTTTGTTTTGTTTCTAATCGGAAACATTTACTTTCAATACTTTTAAGTTTAGAATTTATTGTTTTAATATTATTTTTTATATTATTTATTTATTTAAATATATTAAATTATGAAAGTTATTTTAGAATAATATTTTTGACATTTAGAGTATGTGAAGGGGCCTTAGGTTTATCAATTTTAGTTTCTATAATTCGTACTCATGGTAATGATTATTTTCAATCTTTTAGAATTATATAA	ATGTCTACACACTCAAATCACCCTTTCCATTTAGTGGATTATAGTCCATGACCATTAACAGGAGCTATCGGAGCTATAACAACTGTATCAGGTATAGTAAAATGATTTCATCAATATGATATTTCATTATTTGTATTAGGTAATATTATTACTATTTTAACTGTATATCAATGATGACGAGATGTATCACGAGAAGGAACATACCAAGGATTACATACTTATGCAGTAACTATTGGTTTACGATGAGGAATAATTTTATTTATTTTATCAGAAGTTTTATTTTTTGTGAGATTTTTTTGAGCTTTTTTTCACAGAAGTTTATCACCCGCTATTGAATTAGGAGCATCATGACCTCCTATAGGAATTATCTCATTTAATCCATTTCAAATTCCTTTATTA…	ATTTTTTCTATTATTTTTATTGCTTTATTAATTTTACTAATTACAACTATTGTTATATTTTTAGCTTCAATTTTATCAAAAAAAGCTTTAATCGACCGAGAAAAAAGATCCCCATTTGAATGTGGATTTGATCCAAAATCTTCATCTCGATTACCATTTTCTTTACGTTTTTTTTTAATTACTATTATTTTTTTAATTTTTGATGTAGAGATTGCATTAATTCTACCTATAATTATTATTATAAAATATTCTAATATTATAATTTGAACAATTACTTCAATTATTTTTATTTTAATTTTATTAATTGGATTATACCATGAATGAAATCAAGGAATATTAAATTGATCAAACTAA	ATGAATAAACCTTTACGAAATTCCCATCCTCTATTTAAAATTGCCAATAATGCTTTAGTAGATTTACCAGCTCCAATTAATATTTCAAGATGATGAAATTTTGGATCATTACTTGGATTATGTTTAATTATTCAAATTTTAACCGGATTATTTTTAGCTATACATTACACAGCTGATATTAATCTAGCTTTCTATAGTGTTAATCATATTTGTCGAGACGTTAATTATGGTTGATTATTACGAACTTTACATGCTAACGGTGCATCATTTTTTTTTATTTGTATTTACTTACATGTAGGACGAGGAATTTATTACGGTTCATATAAATTTACTCCAACTTGATTAATTGGAGTAATTATTTTATTTTTAGTAATAGGAACAGCTTTTATAGGATACGTA…	ATTATTCAATTAATATTATACTCATTAATTATTACTACTTCCATTATTTTTCTAAATATAATTCATCCATTAGCTTTAGGATTAACTTTATTAATTCAAACAATTTTTGTATGTTTACTAACTGGATTAATAACTAAAAGTTTTTGATATTCATATATTTTATTTTTAATTTTTTTAGGAGGAATACTTGTATTATTTATTTACGTAACATCTTTAGCCTCTAATGAAATATTTAATTTATCAATAAAATTAACTCTATTTTCTTCATTAATTTTAATTTTTATATTAATTTTATCATTTATTATAGATAAAACTTCTTCTTCTTTATTTTTAATAAATAATGATATACAATCTATTATTAATATAAATTCTTATTTTATAGAAAATTCTTTATCTTTA…	ATAGAATTTATTTTGTCATTAATTGGTAGTTTATTATTAATTATTTGTGTATTAGTAAGTGTAGCTTTTTTAACTTTATTAGAACGAAAAGTTTTAGGATATATTCAAATTCGTAAAGGTCCTAATAAAGTTGGTTTAATAGGAATTCCTCAACCTTTTTGTGATGCGATTAAATTATTTACAAAAGAACAAACTTATCCTTTATTATCTAATTATTTAAGATATTATATTTCTCCAATTTTTTCTTTATTTTTATCATTATTTGTTTGAATATGTATGCCTTTTTTTGTAAAATTATATTCTTTTAATTTGGGTGGTTTATTTTTTTTATGTTGTACTAGATTGGGGGTTTATACTGTTATAGTAGCTGGTTGGTCGTCTAATTCTAATTATGCTTTA…
Locusta migratoria	ATGTACAACAACTCTATAAAACTTCTTTTTCTATCATCGTTGATGATAGGAACGTACCTGTCCATTTCTTCAACTCCATGATTAGGAACTTGAATAGGACTAGAGATCAACTTACTATCTATTATTCCCATATTAACAGATAATAAAAATTCAATAATTAATGAACCAGCAATTAAATACTTTATTATTCAATCAATAGCATCAACAATATTATTAATTTCAATCTTAATTATTCAAATAAAATACATAATGTGATGAGATAATAAAAACATTCCATCAATAATAATTATGTCAAGCATAATAATAAAAATAGGAGCAGCACCATTTCACTTTTGACTTCCAGAAGTAATATCATCAACAAGATGAATTAACTGTCTCATACTAATAACATGACAAAAA…	ACGCAAAAATGATTATTCTCAACAAACCACAAGGACATTGGTACACTGTATTTTATATTCGGGGCATGAGCTGGAATAGTAGGAACATCAATAAGAATAATTATTCGAGCTGAATTAGGTCAACCAGGAACAATAATTAACGATGATCAACTATATAATGTAATCATTACAGCACACGCATTTGTTATAATTTTCTTCATGGTTATGCCAATTATAATTGGAGGATTCGGAAATTGATTAGTACCATTAATAATTGGAGCTCCAGATATAGCTTTTCCACGAATAAATAACATAAGATTTTGATTATTACCACCATCATTAACACTCCTACTAATGTCTTCTGTAGTAGATAATGGAGCTGGTACAGGATGAACAGTATATCCTCCACTAGCCAGAGTC…	ATGGCAACATGATCAAACTTATCATTACAAGATGGAGCTTCACCATTAATAGAACAATTATCATTCTTTCATGATCATACAATAATTGATCTATTATTAATCACAATAATTGTAGGATATTCGCTTAGATATATATTATTAACAAAATATACAAACCGAAATATACTTCATGGTCATTTAATTGAAACTATCTGAACAGCACTACCAGCAATTACATTAATCTTTATTGCATTACCATCATTACGATTACTATATTTACTTGATGATTCATCAGATGCTATAATTACAATTAAAACAATTGGACGACAATGATACTGAAGTTATGAATATTCAGATTTCATTAATGTAGAATTTGATACATATATAACTCCTGAAAATGAATTAAATACAGATGAATTC…	ATCCCTCAAATATCACCAATAATATGATTTTCACTATTCATTATATTCTCAATAACAATAATATTATTTAATCAATTAAACTTCTTCTCTTATAAACCAAATAAAATTATAAGAAGTAATAATAAAATTAAAAAAAAAAACATTAATTGAATATGATAA	ATGATAACAAATCTATTCTCAACATTCGACCCATCAACTAATTTATTTAATTTATCATTAAATTGAACTAGAACATTCCTTGGACTATTATTAATTCCATCAATATTTTGATTAATACCTTCTCGAATTAATATTTTATGAAATAAAATAAATCTAAACTTACATAATGAATTTAAAACATTATTAGGAAAAAACTCATTTCAAGGATCAACACTAATTCTAATTTCAATTTTTATCATAATATTATTTAACAATTTTATAGGATTATTCCCATACATTTTTACAAGAACTAGTCATATAACATTAACATTCTCAATTGCATTACCAATATGAATAAGATTTATATTATTTGGATGAATTAATAATACTAATCATATATTTACACATCTTGTCCCACAA…	ATGCTAAAGTACTTATTTATAATTATTTTTTTGATCCCTATTTGTTTATTAGGTAATTGTTGATGATTAGTTCATTCCTTAATTTTTTTATTAAGTTTTATTTTTATAATTTCTTTATATTCTTACTCTGATTTAAGAATGATTAGTTATTATTTTGGTGTTGATTTTTATTCTTTTATATTGATTTTATTGAGTCTTTGAATTTGTTGTTTAATAATTACTGCAAGAAGATCAATTTATTCTTCTTCTTATCATCCAAATTTTTTTGTTTTTGTTGTTTTATTATTATTAATTATATTGTTTTGTTCTTTTTCTAGTTTAAATTTATTTTCTTTTTATATTTTTTTTGAATCTAGATTGGTTCCTACTTTGTTTTTGATTTTGGGTTGAGGTTATCAA…	ATTTGTTCATTGAGTTTTTTTTTTTTATTTTTGTTTAGAACTTTATTTTTTATTTTAGGTATTTATTACTTAATGATTGATTATAGATTGTTTATTGAGTGAGAATTATTTAGTTTAAATAGTTCTATGGTAGTAATAACTTTCATTATTGATTGAATGTCTTTAGTTTTTATATCTTTTGTTATATACATTTCTTCTTTAGTTATTTATTATAGAAATGATTATATACATAATGAAAAGAATATTAATCGTTTTATTATGATCGTTTTAATATTCATTTTGTCTATAGCATTCTTAATTATTAGTCCAAATTTAATTAGAATTTTATTAGGTTGAGATGGATTAGGTTTAGTATCTTATTGTTTAGTTATTTATTATCAAAATGTGAAGTCTTATAAT…	ATGTCTATATTTGGTTTATTTACTTGTTTATCAATTTATTTTTCTGGTGTTTATGTTTTTTGTTCGAAGCGTAAACATTTATTAGTAGTTTTGTTGAGATTGGAGTATATTGTTCTTTCTTTATTTATATTAATTGTTTTATTTCTTGTTGAGTTTGATTATGATTATTTTTTTCCTGTAATTTTTTTAGTTTTTTCTGTTTGTGAGGGTGCTTTGGGTCTTTCTATTTTGGTTTCAATAATTCGTTCTCATGGTAATGATTTTTTTAATTCTTTCTTTTTAAGTTTATGCTAA	ATGTTAACAAATAACAACAATCACCCATTTCATATAGTAGATTATAGACCATGACCATTAACTGGAGCAATCGGAGCAATAATTCTAACCTCAGGAATAACTAAATGATTTCATACATTCAATATAAATTTATTAATAATTGGAATAACTGTCATTGTATTAACAATAATTCAATGGTGACGAGATGTAGTTCGAGAAGGTACATTTCAAGGTCTACACACTAAATTAGTATCAAAAGGACTGCGATGAGGAATAATTTTATTTATTGCATCAGAAGTTTTATTTTTCGCCTCATTCTTCTGAGCATTCTTTAATAGTAGATTAGCACCAACAATTGAACTAGGAATAAAATGACCTCCAATAGGAATTCAACCATTTAATCCAATCCAAATTCCACTA…	ATTATAATATTAATAACAAGAATTACTATTAGATTTTTATTACCAATAATTGTTATATTATTAGCAACAACCCTATCAAAAAAATCAATTAATGATCGAGAAAAAAGTTCACCATTTGAATGTGGATTTGACCCTAAATTAAATATACCTTTCTCAATTCAATTCTTCCTAATTGCAGTAATCTTCCTAATTTTTGATGTAGAAATTGCATTAATTTTACCAATTGTAATTATTATAAAAACATCAAATATTATAGTATGAACATTATCAACAATACTATTTATTATTATTCTATTAGTAGGACTTTATTATGAATGAAATCAAGGAGCACTTAAATGAGCTAATTAG	ATGAACAAACCTTTACGAATTAAACACCCAATAATTAAAATTATTAATAATTCACTAAATGATTTACCAGCACCAACAAACATTTCAATATGATGAAACCTTGGATCATTACTAGGAATATGCTTGATAATTCAAATTGTTACAGGTTTATTCTTAACTATACATTACACACCAAATATTGAAATAGCATTCTCAAGAGTAGTACACATTTGCCGAGACGTGAATAATGGATGATTAATCCGAACATTACACGCAAATGGGGCTTCAATATTCTTCATCTGCATATATTTACATGTAGGACGAGGAATTTATTATGGATCATACATGTATATAAATACATGAATAACAGGAACAATTATTTTATTCTTAGTAATAGCAACAGCATTTATAGGATACGTT…	ATGATAAAAATAATAATTATAAGATCATCAAACTTAATAAACATTAATTTTATAAAAATAAACCATCCAATATCCATTATAATAACCATTATTATTCAAACCTTATTTATTAGAATAATAACAGGAACAATAATAGAAAGATTTTGACTATCATACATTTTATTATTAACATTCCTAGGTGGTATAATAGTCTTATTCATTTACATTACAAGAATTGCATCAAATGAAATATTTAAAATTAAAATCAATAGAATCATTATTATTGTTTACATAATAATTATTTTATCAACATTAATATACAAGCTTGATAAAACAATTTCAACAGAAATAATTAAAAACTCAGAAATTATAAATCTAAACTACTCAATTAATTTCAAAGAAATATCAACCTCACTAGTA…	ATAATATATGATTTATTTATGTTTGTTTTAAATTTTTTATTATTAATTATTTGTGTTTTAATTAGAGTTGCTTTTTTAACTTTAATGGAGCGTAAAGTATTAGGATATATTCACATTCGAAAGGGTCCAAATAAGGTTGGGTTTTTAGGTATTCCTCAACCTTTTAGTGATGCTATTAAATTATTTTGTAAGGAACAACCTATTCCTTTTATATCTAATTATTTTTTATATTATTTTTCACCTGTTTTTAATTTAATATTATCTTTGTTAATTTGAGTTATTTTTCCTTATTTAACTTATATGTGTTCTTTTCCTTATGGTTTTTATTTTCTATGTTGTACTAGATTGAGAGTTTATACATTTATAATTGCTGGTTGATCTTCTAATTCAAATTATGCA…
Anopheles gambiae	ATCAAAAAAATTTCTAATAATATTTTTTTAATTATATTAATTTTTGGAACTTTAGTGACAATTTCCTCAAATTCTTGATTGGGAGCTTGAATAGGTTTAGAAATTAATTTATTATCATTTATCCCCCTAATAAATGATAATAAAAAAAATTTATTAACCTCAGAAAGATCACTAAAATATTTTTTAACTCAAGCATTTGCTTCTTCAATTTTATTATTTGCAATTATTATATTAATATTTTTATATAACAATAATTTATCTTTATATAATTCATTTAATGAAATTTTAATTTTATCTACACTATTACTAAAAAGAGGTGCAGCCCCTTTTCATTTTTGATTTCCAGAAGTTATAGAAGGATTATCTTGAGTTAATGGATTAATTTTAATAACATGACAA…	TCGCGACAATGATTATTTTCAACAAATCATAAGGATATTGGAACTTTATATTTTATTTTCGGAGCTTGAGCTGGAATAGTAGGGACATCTTTAAGAATCCTAATTCGAGCTGAACTAGGACACCCTGGAGCATTTATTGGAGACGATCAAATTTATAATGTAATCGTTACTGCTCATGCTTTTATTATAATTTTCTTTATAGTTATACCTATTATAATTGGAGGGTTTGGAAACTGATTAGTTCCTTTAATATTAGGAGCACCTGATATAGCTTTTCCTCGAATAAATAATATAAGATTTTGAATGCTTCCTCCTTCATTAACACTTTTAATTTCTAGTAGTATAGTAGAAAACGGGGCTGGAACAGGATGAACTGTTTATCCTCCTCTATCTTCTGGA…	ATGGCAACATGAGCAAATTTAGGATTACAAGATAGTTCTTCTCCTTTAATAGAACAATTAAACTTTTTTCATGATCATACACTTCTTATTTTAACAATAATTACTATTTTAGTAGGATATATTATAGGAATACTAAGTTTTAATAAATTTACTAATCGATTTTTATTACATGGACAAACAATTGAAATTATTTGAACAGTATTACCTGCAATTATTTTAATATTTATTGCATTTCCTTCTTTACGACTATTATACTTAATAGACGAAATTAATACACCATCAATTACATTAAAGTCAATTGGTCATCAATGATACTGAAGTTATGAATATTCAGATTTTTTAAATCTAGAATTCGACTCATATATAGTACCAACTAATGAACTAGAAACAAACGGATTC…	ATCCCACAAATAGCCCCTATTAATTGGTTAATTTTATTTATTGTATTTTCAATTACATTAGTAGTTTTTAATATTTTAAACTACTTTTGTTTTTTTTATACTCCACTTAAAACATCTCAATCTTTAAATATTAAATTTAATAAATTAAATTGAAAATGATAA	ATGATAACAAACTTGTTTTCTGTTTTTGACCCTTCAACAACAATTTTAAATTTATCATTAAATTGATTAAGAACATTCTTAGGATTATTCCTAATTCCAGTTTCTTATTGATTAATACCTAATCGATTCCAAGTAATTTGAAATAATATTTTATTAACTCTTCATAAAGAATTCAAAACTTTACTAGGACCTTCAGGACATAATGGTAGAACATTAATGTTTATTTCATTATTCTCATTAATTATATTTAATAATTTTTTAGGTTTATTCCCTTATATTTTTACTAGTACTAGTCATTTAACTTTAACATTAGCTTTAGCTTTCCCTTTATGACTTAGTTTTATATTATATGGATGAATTAATCATACTCAACATATATTTGCTCATTTAGTTCCTCAA…	ATGTTAAAGTTTATTTTTATATTAATATTTATATTTCCTCTTTCTTTTTTAAAAAATTTTTATTGAACGGTTCAAAATTTGATTTTTTTATTAACCTTTATGTTTATAATTAATTTAAGATCTTTAAATTATTTTAATTATATCTCTTATTATTTTGGGTTAGATATAGTTTCTTACGGATTAATTTTATTAAGTTTTTGAATTTGTGGGCTAATATTGATAGCAAGTGAAAAAGTATTTTCAACAAATAATTATGAAAAGTTATTTGTTTTTATAATTTTATTTTTACTTTTTATGTTAGTATTAACATTTAGATCAATAAGAGTTTTTATATTTTATTTATTTTTTGAAGCTAGTTTAATTCCTACATTATTTTTAATTTTAGGTTGAGGGTATCAA…	GTGAATTATTTAGTTAATTATTGTAAAATTAGATTTTATTTTTTAATATCAATTAGATTAAGATTATTTTTAATTAGATTAAAGTTTTTATTAATAGATTTAGTATATTTTATTGAATGAGAAATTTTAAGATTACAATCTATATCTATTGTTATAACATTTTTATTTGATTGAATAAGCTTAATATTTATATCTTTTGTTTTGTTAATTTCTTCTTTAGTAATTTTTTATAGAAATCAATATATAGAAGAAGATTATAATATTAATCGGTTTATTTTATTAGTATTAATATTTGTAATATCTATAATAATGTTAATTATTAGACCAAATTTAATTAGAATTTTATTAGGATGAGATGGCTTAGGTTTAGTTTCTTATTGTTTAGTTATTTATTTTCAA…	ATATTAATGGCAAATATATTTTTAATATTTTATTTATCAATAATTATGTTTTTATTTGGTTGTATAGTATTTGTTTCTAATCGAAAGCATTTATTATCAACTTTATTAAGACTTGAATATATAGTATTAAGTTTATTTATTTTTTTATTTTTTTATTTAAATTTTATAAATTATGAAACTTATTTTAGTATATTTTTTTTAACTTTTTGTGTATGTGAAGGGGTTTTAGGTTTATCAATTTTGGTTTCTATAATTCGTACTCATGGTAATGATTATTTTCAAAGTTTTTCTATTTTACAATGTTAA	ATGTCAACACATGCAAATCACCCATTTCACTTAGTAGATTATAGCCCATGACCCTTAACTGGAGCAATTGGAGCAATAACTACTGTTTCAGGATTAGTACAATGATTTCATCAATATACTATAACATTATTTATTTTAGGTAATGTTATTACTATTTTAACTATGTATCAATGATGACGAGATATTTCTCGAGAAGGAACTTTTCAAGGACTTCATACTTTTCCAGTAACTATTGGATTACGATGAGGAATAATTTTATTTATTGTATCTGAAGTATTTTTTTTTATTTCTTTTTTCTGAGCATTTTTCCATAGTAGTTTATCTCCTACAATTGAATTAGGAATAACATGACCTCCAGTAGGAATTGCCGCATTTAATCCCTTCCAAATTCCTCTTTTA…	ATATTAATACTATCAACAATAACATTAATTATTTTTATTATTACAATTGTAGTAATAATATTAGCCACTTTATTATCAAAAAAAACTTTATTAGATCGAGAAAAATGTTCTCCATTTGAATGTGGGTTTGATCCAATAAATTCCTCACGATTACCTTTTTCATTACGATTTTTTTTAATTGCTATTATTTTTTTAATTTTCGATGTAGAAATTGCTCTTTTATTACCTATAATTATAATTATTAAAACATCAAATTTAATAAATTGAACTATTACTAGATTATTTTTTATTTTCATTTTATTAATTGGCTTATACCATGAATGAAACCAAGGAGCTTTAGAATGAAATGAATAA	ATGTTTAAACCTATTCGAAAAACCCACCCTTTAATTAGAATCGCTAATAATGCATTAGTAGATTTACCTGCACCATCTAATATTTCCGCCTGATGAAATTTTGGTTCTTTATTAGGATTATGCTTAATACTACAAATTTTAACTGGATTATTCCTAGCTATACACTATGCCGCAGATATTGAAACAGCTTTTAATAGAGTAAATCATATTTGTCGAGATGTAAATAATGGATGATTTTTACGAATTTGTCACGCTAACGGAGCTTCTTTTTTTTTTGCTTGTTTATTTATTCATGTAGGACGAGGAGTATATTATGAATCTTACTTATATCATATAACTTGAAATACTGGAGTTATTATTTTATTTTTAACAATAGCAACAGGATTTTTAGGATATGTA…	ATTACAAAATTAATTATTATAATAATATGCTTAATTATAAGATTTATTTTTATACAAATAAAACATCCTTTATCAATAGGTTTAATACTATTAATTCAAACATTTTTAACATGTTTAATTACAGGAATTTATGTTAAATCTTTTTGATTTTCTTATGTATTATTTTTAATTTTTTTAGGAGGAATACTAATTTTATTTATTTATGTTACTTCATTATCATCAAATGAAATATTTACTATATCTTTTAAATTAACAATATTTAGATTAGTTTTATTTTCTCTTAGTATAGTAATTTTCTTTATTTTAGATAAAACTTTGATTGAACAATTTATTATTAATATAGAAATAGAAAAATTTTCAATAACAAATAATTTAATTAACGAAAATATTTTATCATTA…	ATATTTGATGGTATTATACCTTTAATTGGAAGTTTATTATTAGTAATTTGTGTAATAGTTGGTGTAGCTTTTTTGACTTTATTAGAGCGTAAGGTTTTAGGTTACATTCAAATTCGTAAAGGACCAAATAAAGTTGGATTTAATGGATTATTACAACCATTTAGTGATGCTGTAAAATTGTTTACTAAGGAACAAACATATCCATTATTATCTAATTATATTTCTTATTATTTTTCTCCTGTTTTTTCTTTATTTTTATCTTTATTAATTTGAATATGTATTCCTTATTTAATTAAGTTATATTCTTTTAATTTAGGTGTTTTGTTTTTTTTATGTTGTACTAGATTAGGAGTTTATACTGTAATGATTGCAGGTTGATCTTCTAATTCTAATTATGCT…
Bombyx mori	ATAAATAATAATTCAAATAAAATATTTTTTTTATTTATTCTATTTTTTAGAACATTAATTTCTATTTCTTCAAACTCATGATTTGGATGTTGAATTGGATTAGAAATTAACTTATTAAGATTTATCCCCCTAATTTCAAACTCAAAAAATTTATTATCTGTAGAAACCTCATTAAAATATTTTCTAACACAATCTTTAGCATCAATTAATTTTTTATTTATAATTTTAATTAAATTTAGCTTATTAAAAAATTTTAACATAAATAATATTATTTCAATTATAATAAACTCTTCATTATTAATAAAAATAGGATCAGCACCATTTCATTTTTGATTTCCAAATATTGTAGAAGGTCTTTCATGAATAAATAATTTTATATTAATAACATGACAAAAAATT…	CGAAAATGAATTTATTCTACAAATCATAAAGATATTGGAACATTATATTTTATTTTTGGTATTTGATCAGGAATAATTGGAACATCTTTAAGACTTTTAATTCGAGCTGAATTAGGAAATCCAGGATCATTAATTGGAGATGATCAAATTTATAATACTATTGTAACAGCACATGCTTTTATTATAATTTTTTTTATAGTTATACCTATTATAATTGGAGGATTTGGAAATTGATTAGTTCCTCTTATACTAGGAGCACCAGATATAGCATTCCCACGAATAAATAATATAAGATTTTGACTCCTACCCCCCTCCCTTATATTATTAATTTCAAGAAGAATTGTAGAAAATGGTGCAGGAACAGGATGAACAGTTTACCCCCCACTTTCATCTAATATC…	ATGGCAACATGATCAAATTTAAATCTACAAAATGGAGCTTCACCTTTAATAGAACAAATTATTTTTTTTCACGATCACACATTAATTATTTTAATTATAATTACAATTTTAGTTAGATATTTAATAATTAGTTTATTTTTTAATAAATATATTAATCGATTTTTATTAGAAGGACAAATAATTGAATTAATTTGAACAATTATACCAGCTTTTACATTAATTTTCATTGCTTTACCATCATTACGATTATTGTATTTATTAGATGAACTCAATAACCCACTAATTACACTAAAATCTATCGGACATCAATGATACTGAAGATATGAATATTCAGATTTTAATAATATTGAATTTGACTCATATATAATCCCATCCAATGAAATAAAAAATAATGAATTC…	ATACCTCAAATAATACCTATTAATTGAATTTTTTTCTTATTTTTTTTTATTTGCATTTTTTTAATTTTTAATATCATAAATTACTTCATTTATGAAAAAAAAATACATCTTATTAATAAATTTAACCAAAAAAAAAAATTAACTTTTAATTGAAAATGATAA	ATGATAACAAACTTATTTTCTATTTTTGATCCATCAACAAATTTAATAAATTTACCAATAAATTGAATTAGAACAATTTTAGGATTATTATTTATTCCGTATAGATTTTGATTAATCCCAAATCGACATTTTATTATATGAAATTTCATTTCAAAAAAATTACATAATGAATTTAAAACATTATTAAAAAATAACTATTTTAATGGATCAACATTTATCTTTATTTCATTATTTTTTTTTATTTTTTTTAATAATTTTTTAGGATTATTTCCATATATTTTTACAAGAACTAGACACTTAACAATATCTTTATCCTTATCAATACCTCTATGACTTAGATTTATATTATATGGATGAATTAAAAATACAAATCACATATTTATTCATATAATTCCACAA…	ATGATAAAATTTTTATTTATAATAATTTTTATAATTCCTTTATGTTTTATAAAAAATATATTTTGATTGGTTCAAATAATATTATTTTTTATAATATTTTTGTTTATAAATTTAAATTTGAATATTATATGTTTTTTTAATATAAGATATATATTTTATTGCGATATTATTTCTTTTGGTTTAATTTTATTAAGAATTTGAATTTGTAGTTTAATGATTATAGCAAGTGAAAGATTATTTAAGTTAAATTTTTATTTTAATTTTTTTTTATTTAATGTAATTTTTTTGTTAATTATATTATATTTGACATTTAGAGTTTTAAATTTATTATTATTTTATTTTTTTTTTGAGGCGAGTTTAATTCCCACTTTATTATTGATTATTGGTTGAGGTTATCAA…	ATTTGTTTTAATTCTTTTTTTTTTTTATTTTTTTTTATGTTAATTAATTTTTTTTTTTTTGTTTATTTTATTATAAATGGCTTATCTGTATTTTTTGAATGGGAGATTATTAGTTTTAATTCTATAAGTATTGTAATATCAATTTTATTAGATTGAATGTCTTTATTATTTATAATATTTGTTTCTTTAATTTCTTCTGTTGTTATTTTTTATAGAAAAAGATATATAAATTCTGAGTTAAATTTAAATCGTTTTATTATTTTAGTTTTAATATTTGTATTTTCTATAGTTTTATTAATTATTAGTCCTAATTTAATTAGAATTTTATTGGGTTGGGATGGTTTAGGTTTAATTTCTTATTGTTTAGTAATTTATTATCAAAATTTAAAATCTTATAAT…	ATGTTAATTTATGATATTTGATTTTTATTTATTTATATATTTTTTGTTGGTAATTTAATTTTTGTTTCTAAAAATAAACATTTATTAGTTGTTCTGTTGAGATTAGAATTTATTGTTTTAAGAATTTTTTTTTTTTTTTTGGTTTTATTAATGTTTATTGATTATGATATATATATATTGATAGTTTTTTTAGTTTTTTCTGTTTGTGAAGGTTCTTTAGGTTTATCAATTTTAGTTTCAATAATTCGTAGTCATGGTAATGATTATTTTCAAAGATTTAGAATATTATAA	GAAGCTTCTTTTACAATTGCTGATAGAATTTATGGATCCACTTTTTTCATAGCAACAGGATTTCATGGAATTCATGTAATAATTGGAACTTTATTTCTATTAATTTGCTATATTCGACATTTAAATAATCACTTTTCTAAAAATCATCACTTTGGATTTGAAGCTGCAGCTTGATATTGACATTTTGTAGATGTAGTATGATTATTTCTTTACATTTCTATTTATTGATGAGGAAATTAAATGAAAATAAACAATAATCACCCATTTCATTTAGTAGATTATAGACCATGACCTTTTACAGGAGCAATTGGAGTATTAACATTAATAACAGGAATAATTAAATGATTTCATAATTTTAATTTTAACTTAATTATTATAGGATATATTATTACCCTATTA…	ATAATAATTATATCAATTACTATTTTTTTTTTTTTTTTATCTAATTTAATAATAATAATATCTATAATTTTATCAAAAAAATCATTTATAGACCGAGAAAAATGTTCACCATTTGAATGTGGGTTTGATCCAAAATCAATATCACGAATTCCTTTTTCATTACATTTTTTCTTAATTACAATTATTTTTTTAATTTTTGATGTAGAAATTGCACTAATTTTTCCAATTATTACATTATTTAAAATAGTAAATATATTAACCTGAATTAAAACAAGATTTTTCTTTATTATTATTTTACTAATTGGACTATATCATGAATGAAATCAAAATATATTAAATTGAACAAATTAA	ATATTTTTTAAATCAATTCGAAAAACACACCCAATTTTTAAAATCATTAACAACTCATTAATTGACTTACCTAGCCCATCTAATATTTCTTCTTGATGAAATATAGGATCCCTACTAGCTTTATGTCTAATAATTCAAATTATTACTGGATTATTTTTAACAATATATTACACAGCAAATATTGAAATAGCTTTTTATAGAGTAAATTATATTTGCCGAAATGTAAACTATGGTTGAATAATTCGAACATTACATGCTAATGGAGCTTCATTTTTTTTTATTTGCATTTATTTACATATCGGACGAGGAATTTACTATGAATCTTTTAACTTAAAATATGTATGATTAATTGGAATTATAATTTTATTTATACTAATAGCAACTGCTTTCATAGGTTAT…	ATTAAAATAATTTTATCTTCTATATTAATTATAATAACAAGAATTATATATTTTATAAATCATCCACTATCTATAGGAATAATAATTCTAATACAAACAATAATTACATGTATAATTAGAGGAATACTAGTTAAAACATATTGATTTTCATATATTTTATTTTTAATTTTTTTAGGTGGATTATTAGTATTATTTATTTATGTTTCTAGAATTGCATCTAATGAATTATTTTTATTTAACTTAAATATAAAAATATTAAATATTATTATTATAATAATTATTATTATTATAATAATATATTTTATTAATATTAAATATAATAATTTAATTGAAAATAACTCAGAAATAAATAAATTATTTACAAAAATATTATTTTTTAATGATGAAAACAAAATTAAT…	ATTTTTGATTTATTAATAATTTTAATTGGAATAATTATTTTAATTTTGGGGGTTTTAATTGGGGTTGCTTTTTTGACTTTATTGGAACGAAAAGTTTTAGGTTATATTCAGATTCGAAAAGGTCCTAATAAGGTGGGTTTTATAGGTTTATTACAGCCTTTTTCTGATGCTATTAAGTTATTTACTAAAGAAAGAACTTATCCTAATTTTTCTAATTATTTTTGTTATTATTTTTCTCCTGTTTTTAGATTTATTTTATCATTATTACTTTGAAGTTTAATTCCTTATATATTTAATTTAATTTGTTTTAATTTAGGTATTTTATTTTTTTTATGTTTAACTAGTTTAGGTGTTTATATAGTTATAATTGCTGGTTGGTCTTCTAATTCTAATTATGCT…
Triatoma dimidiata	ATCCTAAATAATAGAATAATCTTATTTTTAACGACTATAGTATTAGGAACAAGTATTGTTATTAGATCTGAAACATGATTAGGAATATGAATAGGCCTTGAAATAAATTTAATTTCATTTATTCCTATCCTGTACAAATCTAAAAACATATCATCTTCCGAGAGATGTATAATTTACTTTCTTATTCAAAGACTGGGATCTATATTAATATTAATTTCTGTGTTATTAAACTCTTCAATTATAATTTCTCCCATTATAGGAGAGGAGTTTATTAATATAGCATTATTATTAAGTATAATAATTAAACTCGGGGTCCCACCATTCCATTTCTGATTTCCAGAAATCTTGGAAAAAATATCATGAACAAGCTGCGCTATCTTGATAACATGACAAAAAATT…	ATGAATAAATGACTTTTCTCAACAAACCACAAGGATATCGGAACTCTGTATTTTCTGTTCGGGGCCTGAGCTGGAATAATAGGAACATCCCTTAGATGAATTATTCGAATCGAGTTAGGACAACCTGGATCATTTATTGGAGACGACCAAATTTATAATGTAGTTGTAACAGCCCATGCCTTCGTCATAATTTTCTTTATAGTTATACCCATTATAATTGGAGGCTTTGGAAACTGACTTGTACCCTTAATAATTGGTGCCCCAGACATAGCATTCCCTCGAATAAATAATATAAGATTTTGACTCCTACCCCCAGCATTAACCCTCCTTCTAGTAAGAAGATTAGTAGAAAGAGGAGCTGGAACAGGATGAACAGTTTACCCTCCCCTATCAAGAAAT…	ATAGCTACATGAAGAAACCTAGGAATTCAAGACGCTAATTCCCCATTAATAGAACAACTTATCTTCTTCCACGACCACACTCTTATAATCCTTACAATAATTACTGTTCTAGTAGGATATATAATAGGAACAGTCCTCTACAATAAGTTAATTAATCGATATTTACTGGAAGGACAAACAATTGAATTAATCTGAACGATCCTACCTGCCTTTACACTAATCTTTATTGCCCTACCAAGATTACACATTCTATACTTAATAGATGAGATAAATAATCCTGCAGTAACAATTAAATCTATTGGCCATCAATGATATTGAAGTTACGAATATTCAGACTTCCATAATGTAGAATTTGATTCATATATAAAGCCTACTAACGAATTAGAAATAAGAGACTTC…	ATACCTCAAATAGCACCTGCATGATGAACAACCTTATACTTTGTATTTATATTATCATTTATAATCATATGCTTCTTATTATATTATCATACATACTTCATACCTCACATTAATAAAAAAGATAAAATTACTCAATTAAAAATTAACTGAAAATGATAA	ATGATAACAGACCTATTCTCAACCTTTGATCCAGCAACCTCAATAAACCTTTCACTTAACTGACTAAGAACATTCTTAGGATTCTTAATTATTCCTTCAACTTACTGACTACTTCCCTCACGATATGATTCACTATTCAAAACAATTAATTTTAAGCTCCACTCAGAATTCAAAACACTTCTAGGACCTAGAGGATCGAGAGCATCTATTCTATTCATTGCCTTATTCACCTTCATCTTATGTAACAACTTCATGGGATTAATCCCTTACGTATTTACCAGATCAAGTCACCTGATCTATACAATCACCCTAGCATTACCGCTCTGATTATCCATTATAATCTTCGGATGATTCAATCACACTCAACACATACTCGCCCATCTAGTTCCCGAAGGAAGA…	ATGATAAGAATATTATTATATTTGTTTTTTTTGATCCCTTTTTCTTTGTTTAATTTGTGGTGATTTATGGTTTTATATTTGATGGCTGGTGTCTTTTATTATTTAAATACTTTTTGGTTTTTTAATTATTATTCTATGGTTAGATATTCTTTCGGGGGCGATGTTTTGTCTATATGTATAATTTTTTTGAGTTTTTGGATTGTAGCTTTAATGGTTGTGGCTAGTTATAGTGTTTATAAATTTAGTAATTATAGAGGTGAGTTTATTGCTGTGAATGTCTTTTTGTTAGTTTTTTTAGTTCTTTCTTTTTCTACCTCTAATTTGTTTTTATTTTATTTATTTTTTGAGTCTTCTTTAATTCCTACTTTATTTTTAATTTTTGGTTGGGGCTATCAGCCT…	GTGTTAAATAAATGGTCTGTTTATCTTTTAGGGTCTTTAATTTTGTTTTTGACTGGTATATTGTTTTTTATAATTGGTTCTTTATATTTGATTTGGGATTATGTTGTATTTATAGATTGGGAGATTTTATCTTTGAATAGTTGTGTTGTTACTATGACTTTATTATTTGATTGAATGTCTTTGGTTTTTGTGGGCTGTGTATTTATTATTTCTTCTATAGTTATTTATTATAGAGAGAGATATATGGGTTCTGATTTTGATCGAATTCGATTTTATTTTTTAGTGATTTTATTTGTTATGTCTATAATAATGATGATTGTTAGTCCTAACTTGATGAGAATTCTTATTGGTTGGGATGGTTTAGGTCTTGTGTCTTATTGTTTAGTAATTTATTTTCAG…	ATGAATTTGTTTTATTATTTGGCTCTTTTTTCTATAATTCTTTCAGGTTTGATTGTTTTTTGTTCTTTACGTAAGCATTTATTGTTGACTTTGTTGAGATTGGAGTTTTTGGTTTTAGCTCTTTATTTTTTGTTTTTTTCTTTTTTAGTTATATTTAATTTGTCTTATTATTTTATTTTGGTTTTTTTAACTTTCTCAGTTTGTGAGGGTGCAATGGGTTTGGGTGTTCTTGTGAGAATAATTCGTTGTCATGGTAATGACAATATTTCTGGTCTTTCTATTTTAGGATGATAA	ATGAGTTCACATAACCACCCATATCATTTAGTCGATTATAGACCCTGGCCCCTAACAGGATCAATTGGAGCCATAACTTTAACTTCAGGAATAATTATATGATTCCATAAAAATGACATAAGATTATACCTCCTAGGAGTTCTAATTACTGTACTTACAATAATTCAATGATGACGAGATATCACCCGAGAAGGAACATACCAAGGAAAGCATACATTAGCAGTAACTAACGGATTAAAGTTAGGAATAATTCTCTTTATTATTTCAGAAGTATTCTTTTTCATCTCATTCTTTTGAGCATTCTTCCATAGAAGCCTTTCCCCAACCATTGAAATTGGAATAACCTGGCCCCCAAAAGGAATTCTTACATTCGACCCAATACAAATCCCTATATTAAAT…	ATAATATCAAAAATCATTATATCAGTAATATTGGCCCTAATAATTTCAATAATCTTAATTATCACATGTACAATCATTTCTAAAAAAACCATCCTAGACCGAGAAAAAATATCACCATTTGAATGTGGATTCGACCCTAAAAGATCATCCCGTATGCCATTTTCTATCCAATTCTTTCTAATTGCTGTACTATTCTTAATCTTCGACATTGAAATCGTAATTATCCTACCAATAATTATCACTTTAAAAACTAGATCTCTAATAACTTGATTTACTACTGTAACAGTATTCATTACAATTTTACTTGCCGGACTATACCATGAATGAAATAATGGGGTACTAGATTGGGCAAACTA	ATGAATAAATCAATACGTAAGACCCATCCTCTCTTTAAGATTATTAATAACTCACTAATTGACCTACCTGCCCCATCTAGAATTTCTTTATGATGAAATTTTGGTTCTTTATTAAGAATATGCCTAATAATCCAAATCATTACAGGAATTTTTTTAGCTATACACTACACAGGAAGAATTGAACTTGCATTTAGAAGAGTTGTCCATATTTGCCGAGATGTCAACTATGGCTGACTTCTCCGAAGACTACATGCAAATGGAGCTTCATTATTTTTTATTTGTTTATATCTCCATATTGGACGTGGTATTTATTATGGATCTTACAAGTTATTCATAACATGAGCAGTAGGAGTTATTATCTTATTTATTACTATGGGGGCTGCATTCCTAGGATATGTT…	ATAATGATAACAATATCCATACTTTCAATAACCGCCAGAATTACCTTTTTATTAACCAAACATCCACTTAGAATAGGACTAACACTAATTATCCAAACCATTATAGTAGCAATAATAACAGGCATAATAATTAACATATTCTGATTCAGATACATTCTAGTAATTTCAATACTAAGAGGAATACTAGTATTATTTATTTATATAGCAAGAGTGGCCTCAAACGAAAAATTTCACACAACCTGATCCATAATCCTATATATCCTGCCACTGACCATCTCGTCCGTTATCTTCTTCTTTCTTGTGGAACAATTGGAAACTAAAAGAATATGCTCCACAATAAAGAAGCACACCCTCGGGGCCGAGCAACTGATCAGACTAAACAAATTGTTTAATTTAAAC…	ATAGTAGTGTTTTTAGTTTCTTATATTCTTACTTTAATTTGTGTTTTGGTGGCTGTAGCGTTTACTACTTTAATGGAGCGTAGGGTGTTAAGTTATATTCAGTTACGGAAGGGCCCTAATAAAGTAGGGTTTATAGGTTTATTGCAGCCTTTTTCTGATGGTATTAAGCTTTTTTTTAAGGAGCAAACTTATCCTTATTTTTCTAATTTTATTATTTATTATTTTTCTCCTGTGTTCATGTTAATATTGTCTTTTTCTTTATGGGTTCTTTTTCCTTATTTAGTTAATGTTTATAATTTTAGTTTTGGGGTTTTATTTTTTTTATGTTGTACAGGTATAGGTGTATATGGGGTTTTGTTATCTGGTTGAAGATCTAATTCTAATTATGCTCTTTTGGGG…
Heterodoxus macropus	ATATCTTTTTCTGTATTAACTTTAATTTTAATTTATTCAATAAGAAATTTTTGAATTTTTTGATTAAGTATAGAAATTTCTATAATTTTATTCTCATCTTTATTAATAGAAAAAGAAAAAAATTCAATTAAAAGAATTTTATATATTCTATTTCAAAGAATTCCATCTTCTTTATTTTTAATGCTAAATATTTTTGTTCAAAAACAAATTATTACAAGTGAATTAATAATTCTTTTAGTATTTCTCTTATTAACAATAAAAATCGGAATTTATCCTTTTCATTGATGATTTTTTAATTTAGTAGAAAATTTAAATTGAATAAGATTTTTTTTCTTTAATTCTATTGTTAAACTTGTTCCAACTTTAGTATTCATTTTTTTAATAAAATCTGAGATCAGA…	ATGTTTTCTCGGTGATTTTATTCTTCTAATCACAAAAATATTGGTATTTTATATATAATTCTAGGAAGATGATCTGGACTATTAGGATTTAGATTGAGAATAATAATTCGATTAGAATTATCTGACTCAGAAATATATTTATTTAACCCACATATTTACAATGTTGTTGTTACATCACATGCATTTTTAATAATTTTTTTCTTTATTATACCATTTATAATTGGAGGTTTTGCTAATTGATTAGTACCTATTATAAATGGTAGGCCTGATATATCGTTCCCTCGAATAAACAATATAAGGTTTTGATTATTACCTCCTTCTTTAATCTTTATATTATGTAGAATAATACTAGATGGAGGTTCTGGGACAGGTTGAACTGTTTACCCTCCATTGTCTTCT…	ATATTTAATCTTTCTGATGGATGTTCATTAATTATAGAAAATATAGTTGCATTTCATGATTTCACTTTAATAATTCTTTTATTTATTACAACAGTAGTACTAATAATATTAATTTCTATTATAATTACTAATTTAGTAAATCGATTTTTAATTTATAATGAAGTATTAGAATTTATTTGAACAGTGATTCCTAGGTTTATTTTATTGATTATTGCATTACCTTCTTTAAAAATTCTTTATTTAGTAGATGAATTACTTAATCCTGAAGTTACAGTCAAAGTCATTGGAAATCAATGATATTGATCATATCAATATTCAGATTTATTTAATATTGAATTTGATTCTTACATAAAGAAATGAGAAGGGCTATCTGATTTTAAATATTTGGATGTAGATAAT…	ATATTTCCATATCTTTGAATATGAATTTTCATATTACTTTTATCTGTTTTTATTTTGTTTTTTATGAAATTATTTTTTTCAAATTTAATTTCTAAACGAAATAATAGATATTGTAATAAACATTATAGAAAATTTGATAAAAAATTAGAATTTAAATTTTAA	ATAAGACTACTATCAATTTTTGATCCTTGTTCAAGAATTTTAAATATTTTTAATTTTAACTGAATAGTTATAAGATTATGTTTATTAATTCCTTTAAATTCATTTTGAAAAGTTCCAAGAATTTTATTAACATTTTTTGATTATATAAAAAATCTAATGAAATCTATATTTACTAATAAAGTAAATTTTCAAATTTCAAGGATTTTTTTTTTAATTTTAGTGTTTAATATTTTAGGAATTTTTTGTTTTACATTTTCTGTAACTAGACATTTAGTTATTAATTTATCTTTAGGATTTTCTATTTGAGTAGGAACTTTATTATATAGTTCAATTTATAAATTAAGTGATTTTTTAGCCCATTTGACACCAATAGGGTGTCCTATGGTTTTAGTTCCTTTT…	ATTAAGTTACTATTTATAAGCTTAATTATATTAATATTTTCATCATCTAAAAAAATTAAAGAGATTTTAATTTTTCAAACTATTATATTAATAACTTTATACAATTGAACAAATTTCAATTTTGGAAAATTATTCTCGATAAGAATTATAATAGATTTTATTTCTATTAATATAGTAGTATTAACTTTTTTACTAATTTTAATTAGATTGATATTGAATGATTATTTAGTAAAATCAAATTTAATAAAAAATTTAATTGTAATTATATTAATTGTATTATTATTATTATTTATAACCTGCGATTGACTGCTATTTTTCACAATATTTGAGTTTAGATTAGTTCCTATTTCTTTAATAATTATTTACTTTGGATATCAACCAGAGCGAATTGAAGCTTTT…	ATATTATATTGATATTTTCATATTTTATTAAGAATTTTCGGGTATATAAGAGGAATAATATATATTTTAATACATTTATATAATTTTTCCTTAATTTACTTTAAAGTAAATTTAATAAGAAGATTAAATTTTATTGAATGTAACTTTAATTTTATTTTTGATAAATTTTCTATAATCTTTTTATTTATAGTTTTAATTATTTCAAAAAATGTGTTAAAATACTCTTATTTTTATTTTGTTGGGACTGTATGAACTTTACGATTTATTGGAATTTTAATTTTTTTTATTGTATCAATATTATGATTAATTATATCTTATGATATATTTACTTTTATTGTAGGATGAGATATGTTAGGTGTATCTTCTTTTTTATTAATTTTATACTATAATTCTTATAAA…	ATAATAATTAATAAATTTATAGTTATTCCTTTTGTTCTGCCTATTATAGGGAGAATTATGTCTATTTTAAAAAGTAAAAGTATAATAATTACTTTATTAAGATTTGAATTAATTGGTTTGGTAAATTTTATGATGATTAATTTTTTATTTCCCAATATAAAATTGATTTTAATTATAGTAACATTTTTAATGTTAGAAAGAGTATTAATATTAATTCTCTATACATGTTTGATTCGTGAATTTGGAATAGAAAGAACAGCCGAAGTTTTATAA	ATGTTTAAAAATGGTTTTTTTTTATTTCATATTGTAGATGAGAGGCCTTGACCTTTATTTCTTTCATTTAGAGTTTTTTTAAATATATTAAGAGCTTTAGTTTATTTAAAGTTTCATATTTTAATTTATATGTTACTAAGTAATATATTAAGAATTTTAATTTTTTACATGTGAATACGAGATATAATTTCTGAAAGAACTATGCAAGGAATACATACTTTAAAAGTTCAAAATGGAATTAAAATAGGAATAGTATTATTTATTACATCTGAGGTTATATTTTTTTTTTCTTTCTTCTGAAGATTGGGATATTATATAGTAAGTCATGAATATATTCTTAGAAATTGACCTCTTTTAGGTATTATAAGATTAAATCCATCTACAGTGCCATTATTGGGT…	ATTCTATTAATTCTTTTACTTAGAAGACTAATTATTTTAGTTTTATACTATCTTAGAGTATTATTTATAGATAATAAGAATATTGTTGAAGATGGAAAAAAAGAGTTTGAATGTGGTTTTCGAGCAGAAAATTTATCTCGGTTACCTTTTTCAATGCAATTTTTTAGAATCGCTTTAGTTTTTCTTATTTTTGATGTTGAATTAATTATTATTTTACCTTATATTTTTAATTTTAATCACATATATATATTTAGAATTATAATAATTTTGTTATATTTAGGAACCCTTTTAGAATGAATAGAAGGAAGATTAGATTGATATTATTAA	ATCTTTGAATTATTAATTTTCAAAATTTTGAAAAACATTTCTTTTTTTATTAAAAACTCTGTAATAGTACCTTTGCCATCTTCTATTTCTTATATATGAAATTTTGGAAGTTTATTAGGGCTATGTCTCTTTATTCAAATTGGATCAGGTTTATTTTTATCACTTCATTATAATTCAAATGTTGAGTTAGCTTTTAGAAGTGTTATTTATATAATAAATGATGTTAATCATGGATGAATTTTACGTGTAATTCATGCAAATGGGGTAACAATAATATTTATTTTTATGTATATTCATATTGCTCGTGGACTTTACTATAAATCTTATAAACTAACTTTAGTTTGATTAGTTGGGATCTTAATCCTACTATTAACAATAGGAACTGCATTTTTAGGATAT…	ATCAATTTGAAAAATTATTTTATCCTATTTGCTTTTCTGACTTTAATTTCTATTTTATCTAGAATTTCATTTTTCTATCTGAGAAATCTTAGAAAGATTATAAGATTAATTTTAGTTCTAATTAATATTATTTCAGTCTCAGGATTAATTATGATTTATTCATTATCTTCTTTTGAAGGAATAATTTTGGTAATTGTTTTTTTAACAGGACTATTTATTTTAATATCTTATTTAGTAAGTGTAACTCCTGAAAATCCAAAATTTGTAAATTTCTTTTATAAAGAAAAAGCTCAATCCAAAAATTTTTATTTCATGAAATGAATTCTTTTATTATCAATTTTGTTATTTATTTTATTAGCCTTATATTGAGAGTTTAATAGACAATCTTTATGATTTGAA…	ATAATACTAATTTTACAACATTTTATCCTTGTTATTATAATACTTCTTACTGTTGCATTTTTTACTTTATTAGAACGAAAAATTTTAGGCTATATTCATTTCCGAAAAGGTCCAAATAAAGTTTTATTAAAAGGAGTTTTGCAACCTATTGTTGATGCTATAAAATTAATTACAAAGGATGATTCTCCAATCATTTATAGAAATATTTTTTTGTATTATATTTCTCCTATATTTAGATTTATTATAAGAATAATTATTTGAATAATTCTTCCTTTACAATTTATTATTTTTAATTGAGTTAATAGATTTTTAATTTTATTTATATTACTAGGAATAGGAGTATATAGAATATTTTTGTCAGGTTGATCTTCAAATTCTAAGTATGCTTATTTAGGAAGA…
Cochliomyia hominivorax	ATTTTTAATAATTCATCAAAAATTATATTTTTCAGAATTTTAATAATAGGAACTTTAATTTCTATTTCAGCTAATTCATGGCTAGGAGCTTGAATAGGTTTAGAAATTAATTTATTAGCTTTTATCCCCCTAATAAGAGATAGTAAATTAATATCTACAGAAGCCTCATTAAAGTATTTCTTAACCCAAGCATTAGCATCCTCAGTATTTTTATTTGCAGTTATTTTATTCCTATTAAACTCAAGTAAAAGAAATTCAAATTATTTTATAGAAATAATAATTTTTTCTTCTTTACTATTAAAAAGAGGTTCAGCTCCTTTCCATTTTTGATTCCCTAATGTCATAGAAGGATTATCTTGACTAAATGCTTTAATTTTAATAACTTGACAAAAAATTGCA…	TCGCGACAGTGATTATTTTCTACTAATCATAAAGATATTGGTACTCTATATTTCATTTTTGGAGCTTGATCAGGAATAATTGGTACTTCTTTAAGAATCTTAATTCGAGCAGAATTAGGACATCCAGGAGCATTAATTGGAGATGATCAAATCTATAACGTAATTGTTACAGCTCATGCTTTTATTATAATTTTCTTTATAGTAATGCCAATTATAATTGGAGGATTTGGAAATTGATTAGTTCCTCTAATACTAGGAGCTCCTGATATAGCTTTCCCACGAATAAATAATATAAGTTTTTGACTTTTACCTCCTGCATTAACTTTACTATTAGTAAGTAGTATAGTAGAAAATGGAGCTGGAACAGGATGAACTGTTTACCCTCCCCTATCTTCTAAT…	ATGTCAACATGAGCAAGTTTAGGTTTACAAGATAGTTCTTCCCCACTAATAGAACAATTAATTTTCTTCCACGATCATGCACTTTTAATTTTAGTTATAATTACTATCCTAGTAGGTTATTTAATATTTATATTATTCTTTAATAAATATGTAAATCGTTATTTATTACATGGACAAACTATTGAAATTATTTGAACAATTTTACCAGCAATTATTTTATTATTTATTGCTTTCCCTTCTTTACGACTTTTATACTTATTAGATGAAATCAATGAACCTTCAATTACTTTAAAGGCTATTGGACATCAATGATATTGAAGCTATGAATATTCAGATTTTGCTAATATTGAATTTGATTCTTATATAATCCCTACAAATGAACTATCATTAGATAGTTTC…	ATTCCTCAAATAGCACCAATTGGCTGATTAAGTTTATTTATTATCTTTTCAATTGCTTTTGTAATTTTTAATATAATAAATTATTATTCATATACCCCTTCCATACCTAAATCAGAATTAATTAACAAAACTCAATCAACAAATTCATTAAATTGAAAATGATAA	ATGATAACAAATTTATTTTCAGTATTCGACCCTTCTTCAAGTATCTTCAATTTATCATTAAATTGATTAAGTACATTTTTAGGAATTTTAATAATTCCTTCTATATATTGACTTATACCTTCTCGATATCATATTTTTTGAAATAATATTTTATTAACACTTCATAAAGAATTTAAAACATTATTAGGACCTATAGGAGCAAATGGATCAACATTAATTTTCGTATCTTTATTTTCTATAATTCTTTTTAATAATTTTATAGGACTATTCCCTTATATTTTTACTAGTACTAGTCATTTAACTTTAACATTAACTTTAGCTTTACCACTATGATTATGTTTCATATTATTTGGATGAATTAATAATACTCAACATATATTTGCACACTTAGTACCTCAA…	ATGTTAAAAATTATTATTAGAATTTTATTTTTGTTTCCATTATGTTTAATATATAATACTTATTGAATGGTTCAAAGTTTTTTATTTTTATTAAGTTTTATTTTTGTTTTAATAAATATGTATAGAAATTATTTTATAAGAATTTCTTATTTATTTGGATGTGATATGATTTCATATGGATTAATTTTGTTAAGTTTGTGAATTATTTCTTTAATATTAATAGCAAGAGAGTCTGTTTATAAGTACAATAATTATATAAATTTATTTTTATTAAATATTATTTTATTATTAATTTTGTTAGTTCTTACTTTTAGAAGAATGAGATTATTTATGTTTTATTTATTTTTTGAAAGAAGTTTAATTCCTACTTTATTTTTGATTTTAGGGTGGGGATATCAA…	ATTTGTACAATTAGATTTATAAGTTTATTTTTTTTTAGATTAGTTTCTTTTTTAATAGGTATAATTTTTATTATAAATGATTATAGAATTTTTATTGAATGGGAAGTTGTTTCAATGAATTCAATAAATATTGTTATAACTTTATTATTAGATTGAATAAGATTAATTTTTATATCTTTTGTTTTAATAATTTCTTCTTTGGTTATTTTTTATAGAAAGGAATATATAGAAAGTGATTATAAAATTAATCGTTTTATTATATTGGTATTAATATTTGTTACTTCTATAATGTTATTAATTATTAGTCCTAATTTAATTAGAATTTTGTTAGGATGAGATGGATTAGGTCTCGTTTCTTATTGTTTAGTTATTTATTTTCAAAATGTAAAATCTTATAAT…	ATGATAGCAATTTTAAATTGAAGCTTACCAAGTATTTTATTTATTATAGGAGTATTTACTTTTGTTTCTAATCGTAAACATTTATTATCAATGTTATTAAGATTAGAATATATTGTATTAAGTTTATTTCTTTTATTATTTATTTATTTAAATATGTTAAATTATGAAAATTTTTTTAGTATAATATTTTTAACGTTTAGAGTTTGTGAAGGTGCTCTTGGGCTTTCTATTTTAGTTTCTATAATTCGTACTCATGGTAATGATTATTTTCAAAGATTTAATATTTTACAATGTTAA	ATGTCAACACACTCAAACCACCCATTTCACTTAGTAGATTATAGTCCATGACCTCTTACAGCTTCAATTGGGGCAATAACAACAGTTGCTGGAATAGTAAAATGATTCCATCAATATGATACTTCACTATTCTTTTTAGGAAATATTATTACCATTTTAACTGTTTATCAATGATGACGAGATGTATCACGAGAAGGAACTTTTCAAGGACTTCACACTGATGCAGTAACAACAGGACTTCGATGAGGAATAATTTTATTTATTTTATCAGAAGTTTTATTCTTTGTATCCTTTTTTTGAGCTTTTTTTCATAGCAGACTTTCACCATCTATTGAATTAGGAGCAATATGACCGCCTATAGGAATTACTCCATTTAACCCATTTCAAATTCCTCTATTA…	ATAATTTTATCAATTTTAACAATTAGTTCAATCATTATATTAATTTCAATTGTAGTAATATTACTAGCCTCAATTCTTTCAAAAAAAACTTTAGTGGACCGAGAAAAAGCTTCTCCATTTGAATGTGGATTTGACCCAAAATCATCATCCCGACTCCCATTTTCTATTCGATTTTTTTTAATTACTATTATTTTTCTAATTTTTGATGTAGAAATTGCCTTAATTCTTCCTATTATCCTAATTATTAAATTTTCTAATCTAATAATATGAACTATTACTTCTATTATTTTCATTTTAATTCTATTACTAGGACTTTATCATGAATGAAATCAAGGAATACTAAACTGATCAAACTAA	ATGAACAAACCTTTACGAATTAAACACCCAATTTTAAGAATTACTAACAGAGCTTTAGTAGATTTACCAGCCCCTAGAAATATTTCCGCTTGATGAAATTTTGGATCACTATTATTTTTATGTTTAATAATTCAAATTTTAACAGGATTATTCTTAGCTATACACTATACAGCTGATATTAGTTTAGCCTTCAATAGAGTTAATCACATTTGTCGAGATGTAAATTATGGGTGATTATTACGAACTATACATGCCAATGGTGCATCATTTTTTTTTATTTGTATTTATCTTCATGTAGGACGAGGAATTTATTATGGATCATACTTATTTACCCCTACATGATTAGTGGGAGTAATTATTTTATTCTTAGTAATAGGAACAGCTTTTATAGGATACGTT…	ATTATACAATGAATTTTAATATCACTACTATTTATTTTTAATTTTATTTTTATAAATATAAAACACCCATTAGCAATAGGATTAACATTATTAATTCAAACAACATTAGTATGTCTAACATCAGGATTAATAACTAAAAGATTTTGATTTTCTTATATTTTATTCTTAGTATTCTTAGGAGGAATATTAGTTTTATTTATTTATGTAACCTCACTAGCTTCTAATGAAATATTTACATTTTCAATTAAACTCTTATTTATTTCTCTATCAATTTTATTTTTAATACTAATCACTTTATTTTTTATAGACAAAAATACTTTACTTCAATATCAAAATCTAGAAATTAAATCAATCTGTGATTTAAATTCTTACTTAACAGAAAATTCTCTATCCTTAAAT…	ATAGAAAATTTATTATTTATTATTAGTAGATTATTATTAATTATTTTTGTATTAGTAAGAGTTGCTTTTTTGACTCTTTTAGAACGTAAGGTTTTAGGTTATATTCAGATTCGGAAGGGGCCTAATAAGGTAGGAATTGCAGGAATTCCTCAGCCTTTTTGTGATGCAATTAAATTATTTACTAAGGAACAAACTTATCCTTTATTATCTAATTATATTTCTTATTATTTTTCGCCTATTTTTTCTTTGTTTTTATCTTTATTAGTGTGGATGTGTATACCTATATTTGTTAAATTATTTTCTTTTAATTTAGGGTTATTATTTTTTTTGTGCTGCACTAGATTAGGGGTATATACAGTAATAATTGCGGGTTGGTCTTCTAATTCTAATTATGCATTA…
Chrysomya putoria	ATTTTTAATAATTCATCAAAAATTATATTTTTCGGAATTTTGATAATAGGAACCTTAATTTCTATTTCAGCTAATTCATGACTAGGAGCTTGAATAGGTTTAGAAATTAATTTATTAGCTTTTATCCCCCTAATAAGAGATAATAAATTAATATCAACAGAAGCCTCATTAAAGTACTTCCTAACTCAAGCATTAGCATCTTCAGTATTTTTATTCGCAGTAATTTTATTTTTACTAAATTCAAGTAAAAGTAATTCAAATTACTTTATAGAAATAATAATTTTTTCTTCTCTTTTATTAAAAAGAGGATCAGCTCCTTTCCATTTTTGATTTCCTAACGTAATGGAAGGATTATCTTGATTAAATGCATTAATTTTAATAACTTGACAAAAAATTGCT…	TCGCGACAATGGTTATTTTCTACTAATCATAAAGATATTGGTACTTTATATTTCATTTTCGGAGCTTGATCCGGAATAGTAGGAACTTCATTAAGTATTTTAATTCGAGCCGAATTAGGACACCCTGGAGCACTAATTGGAGATGACCAAATTTATAATGTAATTGTAACAGCTCACGCTTTTATTATAATTTTCTTTATAGTAATGCCAATTATAATTGGAGGATTTGGAAATTGATTAGTTCCTTTAATACTAGGAGCTCCAGATATAGCTTTCCCACGAATAAATAATATAAGTTTCTGACTTTTACCTCCTGCATTAACTTTACTATTAGTAAGTAGTATAGTAGAAAATGGAGCTGGAACAGGATGAACTGTTTATCCACCTTTATCATCTAAT…	ATGTCAACATGAGCAAATTTAGGTTTACAAGATAGTTCTTCTCCATTAATAGAACAATTAATCTTTTTCCATGACCATGCACTTTTAATTTTAGTAATAATTACTGTTCTAGTAGGTTACTTAATATTTATATTATTTTTTAACAAATATGTAAATCGATACTTACTTCATGGACAAACTATTGAAATTATTTGAACAATTTTACCTGCAATTATTTTATTATTTATTGCTTTCCCTTCTCTTCGACTTTTATATTTATTAGACGAAATTAATGAACCTTCAATTACTTTAAAGGCAATTGGTCACCAATGATATTGAAGTTATGAATATTCAGATTTTGCTAATATTGAATTTGATTCTTACATAATTCCTACTAATGAACTATCAACTGATGGTTTT…	ATCCCTCAAATAGCACCTATTGGTTGATTAAGCTTATTTATTATTTTTTCAATTGCTTTTGTAATTTTTAATGTAATAAATTATTATTCATATATTCCTTCTATACCTAAATCAGATTTAATTAACAAAACTCAATCTACAAATTCATTAAATTGAAAATGATAA	ATGATAACAAATTTATTCTCAGTATTTGACCCTTCTTCAAGTATTTTTAATTTATCATTAAATTGACTAAGTACATTCTTAGGAATTTTAATAATTCCCTCAATGTATTGACTAATACCTTCTCGATACCACATTTTCTGAAATAATATTTTATTAACTCTTCATAAGGAATTCAAGACTCTTTTAGGCCCTATAGGAGCTAATGGATCTACTTTTATTTTCGTTTCATTATTTTCTATAATTTTATTTAATAATTTTATAGGATTATTTCCTTATATTTTTACTAGTACAAGTCATTTAACATTAACTCTTACTTTAGCTCTTCCTTTATGATTATGTTTCATGTTATTTGGATGAATTAATAATACACAACATATATTTGCTCATTTAGTACCTCAA…	ATGTTAAAGATTATTATTAGAATTTTATTTTTATTTCCATTGTGTTTAATACATAATACTTATTGAATGGTTCAAAGTTTTTTATTTTTATTAAGTTTTATTTTTATTTTAATAAATATATATAGAAATTATTTTATATCAATTTCTTATTTATTTGGATGTGATATAATTTCTTATGGTTTAATTTTATTGAGTTTATGAATTGTTTCATTAATATTAATGGCTAGTGAGTCAATTTATAAGTATAGAAATTATACAAATTTATTTTTATTAAATATTATTTTATTATTGGTTTTGTTAGTATTAACTTTTAGAAGTATAAGTTTATTTATATTTTATTTATTTTTTGAAAGTAGTTTAATTCCTACATTATTTTTAATTTTAGGATGGGGGTATCAA…	ATTTGTACAATTAGATTTGTAAGTTTATTTTTTTTTAGTTTATCATCTTTTTTGATAGGGATAATTTTTATTATAAATGATTATAGAATTTTTATTGAGTGAGAAGTTGTTTCTATAAATTCAATAAATATTGTTATGACTTTATTATTAGATTGAATAAGTTTAATTTTTATATCATTTGTTTTAATAATTTCTTCATTGGTTATTTTTTACAGAAAGGAATATATAGAAAGTGATTATAAAATTAATCGATTTATTATATTAGTTTTAATATTTGTTACATCAATAATATTATTAATTATTAGTCCTAATTTAATTAGTATTTTATTAGGATGAGATGGTTTGGGACTTGTGTCTTATTGTTTAGTAATTTATTTCCAAAATGTTAAGTCTTATAAT…	ATGATAGCAATTTTAAATTGAAGCTTACCAAGTATTTTATTTATTATAGGAGTATTTACTTTTGTGTCTAATCGTAAACATTTATTGTCAATACTATTAAGATTAGAATATATTGTATTAAGATTATTTCTTTTATTATTTATTTATTTAAATATATTAAATTATGAAAATTTTTTTAGTATAATATTTTTAACATTTAGAGTTTGTGAAGGTGCGCTTGGACTTTCAATTTTAGTTTCAATAATTCGTACTCATGGAAATGATTATTTTCAAAGATTTAATGTTTTACAATGTTAA	ATGTCAACTCACTCAAATCACCCATTTCATCTAGTAGATTATAGTCCATGACCATTAACAGCTTCTATTGGAGCTATAACAACTGTTGCTGGTATAGTAAAGTGATTCCATCAATATGATACATCACTATTTTTCTTAGGAAATATTATTACTATTTTAACTGTATACCAATGATGACGAGATGTTTCACGAGAAGGAACATTCCAAGGTCTTCACACTGACGCAGTAACTACAGGTTTACGATGAGGAATAATTTTATTTATTCTTTCTGAAGTTTTATTTTTTGTTTCATTCTTTTGAGCTTTCTTCCATAGTAGTTTATCTCCTTCAATTGAATTAGGAGCTATATGACCTCCTATAGGAATTACTCCTTTTAATCCATTCCAAATTCCTTTATTA…	ATAATTTTATCAATTTTAACAATTAGTTCAATTATTATATTAATTTCAATTGTAGTAATATTACTAGCTTCAATTCTTTCAAAAAAAACATTAGTAGACCGAGAAAAAGCTTCTCCATTTGAATGTGGATTTGACCCCAAATCATCCTCTCGTCTCCCATTTTCCTTACGATTCTTTTTAATTACAATTATTTTCTTAATTTTTGATGTAGAAATCGCTCTAATTTTACCAATCATCTTAATTATTAAATTTTCTAATTTAATAATATGAACAATTACATCAATTATTTTTATCTTAATTTTATTATTAGGTTTATACCATGAATGAAATCAAGGAATATTAAATTGATCAAATTAA	ATGAACAAACCTTTACGAATCAAACACCCAATTTTCAGAATTGCTAATAGTGCTTTAGTAGATTTACCAGCTCCTAGTAATATTTCAGCATGATGAAATTTCGGATCATTATTATTTTTATGTTTAATGATTCAAATTTTAACTGGATTATTTTTAGCTATACATTATACAGCAGACATTAATTTAGCTTTTAATAGAGTAAATCATATTTGTCGAGATGTAAATTATGGTTGATTATTACGAACTATACATGCTAATGGTGCATCATTCTTCTTTATTTGTATTTATTTACATGTAGGTCGAGGAATTTATTATGGTTCATACTTATTTACTCCAACATGACTTGTAGGAGTAATTATTTTATTCTTAGTAATAGGAACAGCTTTTATAGGTTATGTA…	ATTATACAATGAATTTTATTATCCCTACTATTTATCTTTAATTTTATTTTTATAAATATAAAGCATCCACTAGCAATAGGATTAACTCTTTTAATTCAAACAACCTTAGTTTGTTTAACCTCAGGATTAATAACAAAAAGATTCTGATTTTCGTATATTCTATTCCTAGTATTTCTAGGAGGAATATTAGTTTTATTTATTTATGTAACTTCCCTTGCATCAAATGAAATATTTACATTTTCAATTAAATTATTATTAATTTCTTTATCTATTTTCTTTTTAATAATTATTACTTTATATTTTATAGATAAAAACTTATTACTTCAATACCAAAATTTAGAAGTAAAGTCAATCTATGATATAAATTCATACTTAACAGAAAATTCTTTATCTCTTAAT…	ATAGAAAATATTTTATTTATTATTGGAAGATTATTATTAATTATTTTTGTATTAGTAAGAGTTGCTTTTTTAACTCTTTTAGAACGAAAGGTGTTAGGATATATTCAAATTCGAAAGGGTCCTAATAAGGTTGGAATTGCTGGAATTCCTCAACCTTTTTGTGATGCAATTAAGTTATTTACTAAGGAACAAACTTATCCTTTGTTGTCTAATTATATTTCTTATTATTTTTCACCTATTTTTTCATTATTTTTGTCATTATTAGTATGAATATGTATACCTATATTTGTTAAGCTTTTTTCTTTTAATTTAGGTTTGTTATTTTTTTTATGCTGTACTAGTTTAGGAGTTTATACTGTAATAATTGCTGGTTGATCTTCTAATTCTAATTATGCTTTG…
Tetrodontophora bielanensis	TTGTTAAACTATTTTAAATATTACCTATATCTATCCACCTTACTTATAGGAACTATAATAGCTATTTCCTCATCATCCTGATTCACTTCATGATTAGGGCTAGAGATTAATCTAATAAGTTTAATCCCTATTTTAATCAACAAAATCAACCCCTATACTACCGAGACTGCAATTAAATATTTCTTAACTCAAGCAATAGCTTCAGTACTTATCATTTTTTCGTCTATTATAATATTTTCAAACAATACTATAAATTCACTAACCTTGATTAGTATGCTAATTCTACTAGCTTTATCAATCAAAATAGGGGCAGCTCCTTTTCATTTTTGACTGCCTCAAATTATTCAAACAGCTCAATGACCTCAAATTATTTTAATTCTAACTTGACAAAAAATTGCT…	TTATTTAAATGAATCTTTTCAACAAATCACAAAGATATTGGAACTATATATTTAATCCTAGGTACATGATCAGCCTTTGTAGGTACTGCCTTTAGTATCTTAATTCGTATAGAACTAGGACAACCAGGCACCCTTATTGGAGATGACCAAATTTATAATGTTATAGTTACTGCCCACGCTTTCGTGATAATTTTCTTTATAGTTATACCCATCATAATTGGAGGATTTGGTAATTGATTAGTGCCATTAATAATTGGAGCCCCTGATATAGCTTTCCCACGTATAAATAATATAAGATTCTGACTTCTACCTCCTTCTATAACTCTTCTACTAGTAGGAGGCCTAGTAGAAAGAGGAGCAGGAACAGGATGAACTGTCTACCCCCCTCTAGCTGCTAAT…	ATACCTTCATGACTTTCAGCTGGATTTCAAAACGCTTACTCTCCGCTTATAGAACAATTAATCTTCTTTCATGACCACACTATAACTATAATTATTTTAGTCATTTCAATTGTATCTTACTCTTTAATCTCTATATTTATTATAGTTACCTCTAATAAATTTATAACTGAATCTCAACAACTAGAACTATTCTGAACTATCTCCCCTTCTCTAATTTTAGTATTAATTGGTCTCCCATCAATTAAATTACTATATATACTTGATGAAGTATATAATCCTAATATTACCTTAAAAACAGTAGGACATCAATGATATTGATCTTATGAATATTCAGATTTTAATAATATTGAATTTGATTCATATATAATTAACTCAAACCCAAAAAATAATAACTTTCGT…	ATTCCTCAAATAGCCCCTATAAATTGACCCTTTATATTTATTATATTTATTTTAATCTTTATTTTATCCATCAATATGATTTACTTCATAACTTATATACAATTAAAAACAAAAAATGTTATTAATCACACTTCTATGACTAATAACAAAATTAACAACTATTGAACATGATAA	ATGATAACTAATTTATTTAGAATCTTCGATCCAGCCTCATCAATTCAATCATCCTCCAATTGATCTAGAACTATTATTATTATATTAATAATGACTCCTATATTCTGATTAATTCCAAGACGACAATTTTACTTTATCAGTTTAATTATTAATAAAATTTTTTATGAAATCAAAACCTTGTTAGGACCTATTAGCGCACCCGGATCTGCTATTATATTTATTGCCTTACTAATAATAATTATATTTAATAACTTCATAGGGCTATTCCCCTATATTTTTACAAGTACTAGTCACCTTGTATGCTCTATAACCCTCTCCTTACCTCTCTGATTATCATTTATAGTATATGGGTGATTTAATTTTTATAACCATATATTAGCCCACCTAGTACCACAAAGT…	ATGATAAAGTTTATTTTTTTGTTGTTTACTTTAGGAGTGGCTCTAATATTAATAGAAGGAGGTTGATGATTTATTATGTTAATTATAGGCATAATTTTAATTATATTTTTATTTAATAGTCCTTTAAGAGAGATTTATATTTATTATTTTCTTGAATGAGGAGTTGATTTTTTGGGGTTTAGTTTAATTATATTATCTTTTTGGATTAGACTATTAATGGTAAGTTCAAGTTGAATAATTAATAAGAATAATTATTATAAGGAATATTTTTTGTTTTTAATTATTTTACTTTTAATTGTATTAATATTGTGTTTTTTATCCCTAAACATGATATATTTTTATTTTTTTTTTGAAGTTTCTTTAATTCCTACTTTATTAATTATTATAGGTTGAGGATAT…	ATACATAATTATTTTAAGATTTCTATATATTTTGGGTGTATATTATTTATTTTTAGAGTTATAAGCCTAGTATTAGGATTAAATTATTATAGTCTTAATAAAGTTATTTTTATTGAGTGAGAATTATACAGTATAGGTTCAGTCAGTATTATTATAACTTTATTCTTAGACTGAATAAGTTTAACTTTTATAGGTTTTGTTTTAGTAATTTCTTCAATAGTATTAATTTATTCTACTATTTATATAAGAGGGGAAGTATATTTTGTTCGTTTTATTTGAATAGTATATTTATTTGTTGTGTCTATAGTTTTGTTAATTATTAGTCCTAATATAATTAGAATTTTGTTAGGTTGGGATGGGTTAGGATTGGTTTCTTATTGTTTAGTTATTTATTACCAA…	ATATTTATGGTTAGCGGTTTAATTGTTTTTAGAGGATTATGGATTTTTTGTTCTAAACGTAAGCATCTTTTGTTAACTTTATTAAGATTAGAATATATTGTTTTAGGTATTTTTTTAATATTTTTTGTTATTATAAGGAGAGGTTATTTATTTTATTCATTAATTTATTTAGTTTTTGGAGCATGTGAAGGGGCATTAGGGTTGTCAATTTTAGTAACAATAAGTCGGACTCATGGGGGGGATAATTTTAATATATTTAATTTAAATT	ATGATAATTAAGTCTAACCATTCATTTCATATAGTAGACCAAAGACCGTGACCTTTATCCGCCGCTATTGGTGCTATTATTATAACCTCAGGTATAACTTCATGATTTCACACTCTTAACCCCATAATATTCATAACAGGAATAATCACCCTACTCCTCACTACTTACCAGTGATGACGAGGTGTATCACGTGAGAGTACATTTCAAGGTCTTCATACTATTATAGTAATCAAAGGAATACGATGAGGTATAATTTTATTTATCGTATCAGAAATTCTTTTCTTCTTTTCATTCTTCTGAGCATTTTTTCACTCAAGTCTGTCCCCTATTAACGAAATTGGCCTAATTTGACCTCCTGAAGGTATTATTCCATTTAATCCAATTCAAGTGCCATTACTT…	ATAATAATAATTCTTATTCTAGCCTCAATTATCTCATTATTTATAATTATTTTAAATTCAATAATTGCTAACAAATCTATAATAGACCGAGAAAAAATCTCCCCATTTGAATGTGGATTCAACCCACTTTACTACGCGCGAGCTCCATTTTCTATGCGCTTCTTCTTAATTGCTATTATCTTTCTAATTTTTGATGTAGAGATTACATTAATTATACCACTTCCAATTATACTATATTCTAAAACATTAATTAATATAATCACTCTTGGATCATTTTTTATTATCATTCTATTAATTGGTTTATACCACGAATGAAATCAAGGAGCACTATATTGACCTAAATAA	ATGATAACAATTCGCAACTCCCACCCTCTAATTAAAATTGTTAATAATTCATTAGTTGATTTACCTGCTCCTATCAATATTTCCACATGATGAAATTTTGGTTCCCTATTGGGGTTATGTTTAATTACTCAAATTATAACAGGATTATTTTTAGCTATACACTATACCTCAGATATTGCATCAGCTTTTAACAGAATTGTACATATTATACGAGATGTAAATAATGGATGACTAATCCGAATTATTCATGCCAATGGAGCCTCATTATTCTTTATTTGTCTATATTTACATACAGGACGAAATATTTACTACAACTCATTTAATCAAATTTCAACATGAACCATAGGAGTAATTTTAATATTTTTAGTTATAGGAACAGCATTTATAGGGTATGTATTA…	ATAAAATTTATAATTATTTTTACATCCTCAATATTAAGAAATATATTCTTCACTATTAATCACCCTATTGCTCTAGTCATAATAGTACTAACCCAAACCTCCATTTTATGTATATTAATCTTTATAATAACCTCAACTGCTTGATTTTCATTTATATTGTTTTTAATTATAATAGGAGGTATCATAGTATTATTTATCTATATTGCAAGTCTAGCATCAAATGAAAAATTTCACTTTAAATATAAAACAGCTATACTTCTACTAATACCCATAATTATTGTCATATTTATTATATTAGTACTTTATAATTCTCAAGACTACTTATTTAATTATATTGAATTCAAAACTCTAATTTATTTAATTTATTCTCATTACATCTTATACCCAACATTAATCTCC…	ATATCTTATGTTTCTTTATTTATTTCTTATTTACTAATAGTTTTGGGGGTTTTGATTAGAGTGGCTTTTATAATTCTTCTTGAGCGTAGGGTTTTAGGTTACAATCAATTACGAAAGGGTCCAAATAAGGTTGGGTATTTAGGTATTCTTCAATCTTTTGGAGACGCAATGAAGTTGTTTATAAAGGAGCAAACGTTACCTCTTTACTCTAATTTAAAATTATTTTATTTAGCTCCTGTATTTTCTTTGTTGGTTATTTTATTATTATGAATGATTATACCTACTTATTCCAATTTTATAGGTATAACTTTGGGGGGGTTATTTTTTTTTTGTTGTACAGGTTTGGGGGTTTATACATTGTTGGCTAGGGGTTGAGCTTCTAACTCTTTTTATGCAATG…
Tribolium castaneum	ATATATAAAATCCTTTTCCTAAATTCTATAGTTTTAGGAACCCTTATCTCGATCTCTTCATATTCATGGCTAAGAATATGAATAGGACTAGAAATTAATTTGTTATCGATTATCCCCCTATTCTCGAATAACAAAAATATCTTCTCGTCTGAATCAGCTTTAAAGTATTTTATTACTCAGGCCATGGCATCTCTCATCCTCCTAATAGCAATTTTATTATTACTATTAACAAATGAATTTATTCATCCCCTAATAAATTCAAGACTAAAAGTAATAATAGACTCAGCTTTATTAACAAAATTAGGAGCCGCTCCATTCCATTTTTGATTCCCCGAAGTAATTGAAGGACTAAACTGAACTAACTCATTCATCCTTCTAACATGACAAAAAATTGCTCCT…	TCAACTAAACTGAATAAATGATTATTTTCAACTAACCACAAAGATATTGGAACACTTTATTTCATTTTCGGAGCATGATCAGGAATAGTGGGCACTTCATTAAGACTCCTAATTCGAGCAGAACTAGGAAATCCTGGCTCCTTAATTGGAGATGACCAAATTTATAATGTTATTGTTACTGCCCACGCATTCATCATAATTTTCTTCATAGTAATACCAATCGTAATTGGAGGATTCGGAAACTGATTAGTCCCTTTAATACTAGGAGCCCCTGATATAGCATTTCCACGAATAAACAACATAAGATTCTGACTACTTCCCCCATCCCTTTCACTTCTTCTCATAAGAAGAATTGTTGAAAGAGGAGCAGGAACAGGGTGAACCGTTTATCCACCCCTC…	ATAGCAACCTGAAAATTATTAATGCTCCAAGACAGAGCCTCTCCACTAATAGAACAACTTTCATTCTTTCACGATCACACTTTACTAATTCTAGTAATCATTACTATCCTAGTAGGACAAATAATAGCAGGACTATTTGTAAACAAATTAACTCACCGATTTCTCCTAGAAGGACAAATAATTGAATTAATCTGAACAGTTTTACCAGCCATTACATTAATTTTCATTGCACTCCCGTCACTACGACTAATTTATATTCTAGATGAAACTAACAATCCAACAATCACGATTAAAACAATTGGACACCAATGATACTGATCATATGAATATTCAGATTTCAAAAACATTGAATTCGACTCATACATAATTCCTCAAAATGAAATAAATAACTTTAATTTC…	ATTCCTCAAATAGCCCCATTAAATTGATTAGTACTTATAATTATTTTCATTAATATTATAATTATATTTAACATAACAAACTATTATTCATTCATTTACCCAGTTCAAAAATTTGAAAAAACAGAATTAAATAAAACAATTAATTGAAAATGATAG	ATGATAGCAAACCTATTCGCATCCTTTGATCCCTCAACAAACTGAAATACTTCAATAAACTGAACAAGAATTATAATTGGAATTTTAATTATTCCCCCTTCATTTTGATTAACACCATCTCGAAATAATATTTTATGAAATAAAATTTTATTAACTTTACATAAAGAATTCTTAACTCTTCTTGGCCCCAAAAATAAAACTCTAACACTCATCTTTATTTCATTATTCAGACTAATTCTATTTAACAATTTCCTAGGATTATTCCCCTACATTTTTACTAGAACTAGGCACATGGTAATAACTTTATCGCTAGCTTTACCTTTATGATTAACCTTCATGTTATTCGGATGAATTAATAATTCCATTCATATATTTGCCCACCTAGTTCCACAAGGGACA…	ATGATAAAGTTTTTATTTGGTTTATTATTTATGATTCCTTTAACTTTTTTGGGAGGTTTTTGACTTAATCAATTAGTTTGATTTGTTGTTTCTTTTTTATTTATTTTTAGGTTTTCTTTTAGGGGGTTGTTTTCGAGAATTTCCTATGAATTTGGGGGGGATTTACTTTCTTTTATAATATTATTTTTGAGTTTTTGAATTTGTAGGTTAATGTTGTTGGCTAGAGAAAAGATTTATTTGAAGAATAGTTGAACAGGTTTTTTTATGTTTGTGGTATTAATATTGATATTATCTTTATATTTAACTTTTAGTTCTTTGAATTTATTTATTTTTTATATTTTTTTTGAGGTTAGTTTGATTCCAACTTTAATTTTAATTGTCGGTTGAGGATACCAACCG…	ATAATTCATATTTGTTTAATTTTTTCTGGATTGTTTTTGTTTTGAAGAACAGTTTTTTTTCTTTTTAGTATTTATTTTATTGTTGAGGGGTTAACTTGGTTTTTGGAATTTAATTTGTTAATAATTAATTCTAGAAGAATTGTGATGACTTTATTGTTTGATTGAATAACATTTCTTTTTATGAGATTTGTATTATTTATTTCTAGTATAGTAATTTTTTATAGACGTGAATATATGGCTAGAGATATTTTTATTAATCGATTTATTATGTTAGTGGTTATGTTTGTGTTTTCTATAATATTTTTAATTGTCAGTCCTAATTTAATTAGAATTTTATTAGGGTGGGATGGGCTAGGTTTAGTTTCTTATTGTTTGGTAATTTATTATCAGAATGTTAAG…	ATGATAATTTTTAAATTTATTTTGACATTTATGTTTCTTAGTGGATTAATAATATTTAGTCTTAAACGTAAGCATTTACTGTTAATATTATTGAGACTGGAATATGTTGTACTGTCACTTTACTTAGCGATATTTTTGTATTTAAGAATATTGGGGAATGAATATTTTTTTTCAATGATTTTTTTAACTTTTACTGTTTGTGAGGGGGTTTTGGGTCTTTCTATTTTGGTTTCTCTTATTCGTAGTCATGGAAATGATTATTTTCAGAGATTTAGGGTTTTATGATAA	ATGATAAACAAAAATCACCCCTTTCACCTAGTAGACGTAAGGCCATGACCTATTATAGGATCAATCAGAGCATTAATTACTATATCCGGAATCGTAAAGTGATTTCATTCATTTAATAGAACCCTGTTATTTATTGGATTAACATCTATATCATTAATCATATTTCAATGATGACGAGACATTTCTCGTGAAAGAACCTTTCAAGGACATCATACATTTATTGTAACAATAGGACTTCGATGAGGGATAATTCTATTTATTACATCAGAAGTATTCTTTTTTATTTCCTTCTTCTGAGGATTCTTTCATAATAGATTAGCTCCGGCAGTAGATATCGGAATAACATGACCACCCAAGGGAATTGAAACATTCAATCCAATTCAAATTCCTCTTCTTAAT…	ATAAGTAATTCATATTTTAATTTTATTAGCTCTAATCATTATTTTCATCAGCACACTTCTAATTGAATTCTAAACTTAACTTCAAAAAAATCATTTCTTGATCGAGAAAAAAGATCCCCATTTGAATGCGGATTTGACCCTAAAGCCTCAGCTCGACTACCATTTTCCCTACATTTTTTCCTAATTGCCATCATCTTCCTAATTTTCGACGTAGAAATCACTCTTCTTTTTCCCCTAATTGTATCTCTTAAATTCAATAGAATAATATCCTACATACCAACTCTTATTATATTTTTATTAATTTTATTAGTAGGACTTTTTCATGAATGAAACCAAGGAGCTCTCGATTGAACAAATTAG	ATGAAAACCCCAATACGAAAATCATCCCCATTAATTAAAATTGTTAATAACTCGTTAGTAGACCTTCCTTCACCGTCTAACATTTCAACTCTATGAAACTTCGGATCTCTTTTAGGATTATGCTTAATAATTCAAATTATTACAGGAATCTTTCTCGCAATACACTATTGCCCTAATGTAGAAATAGCCTTTAATAGAGTAGCTCACATCTGTCGAGATGTAAACAACGGATGACTAATTCGAACACTCCATGCAAACGGAGCCTCTTTTTTTTTCATCTGTATTTACGCCCACATTGGACGAGGAATATATTATAGATCTTACAACCTAATTCACACATGAATAGTTGGTGTAACAATTTTATTTCTAGTAATAGCAACAGCCTTTCTCGGTTACGTT…	ATCCTAGCTTTAATCATATCCTTAAACATAATTCTTTCATTAATCTTTATCTTCTTAAATCATCCCCTCTCGGTTGGCTTAATCTTACTAATTCAAACAATCTTAATTAGATTAATTTCAGGAAACCTGATTAGATCATTCTGATTCTCATACATCCTATTTCTAATTATAATTGGAGGCATACTTATTCTATTCATGTACATAACCAGAATTGCCTCAAACGAAAAATTCCAGCCTAAAACAATTATTATTTCCCCTCTTATACTTATAATTATTTTCATTCTTTTTCTTCAAAACAAAACAGAAAGATTAATTTACAATAACGAAATAATCCCGTTTAAAGAAAACTCAATTATTCAGTTTTCATTGATTAAATACGCCAACTTCCCTGTAATAATT…	ATATTGATTATTAAGGATTTTATTATAATTTTTTTTTCTATATTGATTTTAATTTTGGGGGTTTTGATTGGTGTAGCCTTTTTAACTCTATTAGAACGAAAGGTTTTAGGATATATTCAGATTCGTAAGGGCCCTAATAAGGTTGGTTTTATGGGTTTATTACAACCTTTTGGGGATGCAATTAAGTTGTTTACTAAGGAACAGACTTTTCCTATATATTCTAATTTTTCTATTTATTACGTTTCCCCTGTAATAAACTTTTTTATTGCTTTACTATTATGAATAATAATGCCTTTTTTATCTGTTTATTTAAATTTTAATTTGTCTTTATTATTTTTTTTATCGGTTTCTAGATTAGGGGTTTACACTGTTATATTGGCTGGATGGTCTTCTAATTCT…
Ostrinia nubilalis	ATAAATTCTAATAAAATATTTTTTTTTTTTATTTTATTCTTTAGAACATTAATTTCAATTTCCTCAAATTCATGATTTGGATGTTGAATTGGATTAGAAATTAATTTATTAAGATTTATTCCAATTATTAATAATTCTAATAATATTTTAACATCTGAAGCATCATTAAAATATTTTTTTACTCAAGCTATTGCATCAATTAATTTATTATTTTGTATTATTATTAAAATAATATTAATAAAAAATTTTGAAATAAATAATACTATTATAATTATAATAAATTCTTCTTTATTAATAAAAATAGGATCAGCCCCCTTTCATTTCTGATTCCCAAATATTATTGAAGGATTATCATGATTTAATAGATTTATTTTAATAACTTGACAAAAAATTTCCCCT…	CGAAAATGACTATATTCAACCAATCATAAAGATATTGGAACTTTATATTTTATTTTTGGAATTTGAAGAGGAATAGTAGGAACTTCTCTAAGTTTATTAATTCGAGCTGAATTAGGTAATCCTGGATCATTAATTGGAGATGATCAAATTTATAATACAATTGTAACAGCTCATGCATTTATTATAATTTTTTTTATAGTAATACCTATTATAATTGGTGGATTTGGAAATTGATTAGTACCTCTAATATTAGGAGCTCCTGATATAGCATTCCCACGAATAAATAATATAAGATTTTGATTATTACCCCCATCATTAACCCTTTTAATTTCAAGAAGAATCGTTGAAAATGGAGCAGGAACTGGTTGAACTGTTTACCCCCCACTTTCATCTAATATT…	ATAGCAACTTCATCTAATTTTAGTCTACAAAATAGAGCCTCTCCATTAATAGAACAAATTATTTTTTTTTATGATCATACATTAATTATTTTAGTTATAATTACAATTTTAGTAGGATATTTAATAATAAGATTATTTTTTAATAAATATATTAATCGATTTCTACTAGAAGGTCAAATAATTGAATTAATTTGAACTATTATACCAGCTATCACATTAATCTTTATTGCTTTACCATCACTTCGATTATTATATTTACTAGATGAATTAAATAAACCATTAATTACATTAAAATCAATTGGACATCAATGATATTGAAGTTATGAATATTCAGATTTTAATAACATTGAATTTGATTCTTATATAACCCCTATAAATGAAATAAATAAAAATAATTTT…	ATACCACAAATAATACCTATTAATTGAATATTATCTTTATTTTTCTTTATTATTGTTTTTATTATTTTTAATATTATAAATTATTATATTTTTATTAATATTAATAATAAAAATAATTATTTTTTTAATAATAAAAAAAATAATCAAATTTGAAAATGATAA	ATGATAACTAACTTATTTTCAATTTTTGATCCCTCAACTAATCTATTTAATCTATCTTTAAATTGAATTAGAACAATTATTGGATTAATATTTATTCCATATTCATTTTGATTAATTCCTAATCGTTATTTTATTTTTTGAAATTTTATTTTAAATAATCTTCATAAAGAATTTAAAATATTATTAGGAAAAAATTCTAATGGATCTACTTTTATTTTTATTTCTATATTTACTTTTATTTTATTTAATAATTTTTTAGGGTTATTCCCATATATTTTTACTAGAACTAGACATCTTACTATGTCATTATCTATTTCATTACCATTATGATTAAGATTTATATTTTACGGATGATTAAATAACACTCAACACATATTTATTCATATAATTCCTCAAGGA…	ATGATAAAATTTTTATTTATAATAATTTTTATAATTCCTTTATGTTTTAATGTTAATATGTATTGAATGGTTCAAATAATATTATTTTTAATAATGTTTATGTTTATAAATTTAATGGTTAATATTGAAAATTATTGTAATTTAAGATATATATACTCTTGTGATATATTATCATATGGTTTAATTTTATTGAGAATTTGAATTTGTATTTTAATAATTATAGCTAGAGAAAATTTATATAAAATAGGATTTTATATAAATTTTTTTATTTTTAATTTAATATTTTTATTAATTATATTATATATAACTTTTAGAGTGATAAATTTATTTATATTTTATTTATTTTTTGAAGGTAGATTAATTCCTACTTTAATATTAATTATTGGGTGGGGATACCAG…	ATTTGTTTTATTAGATTTTTTTTTTTATTTTTTTTTAGATTAATAAATTTTTTTATAGTAATTTATTTTATTATGAATAATATTATTATTATTTTAGAGTGGGAAATTATTTCTTTTAATTCTTTAAGAGTTATTATAAGAATTTTATTGGATTGAATATCTTTATTATTTATAATATTTGTTTCGTTAATTTCTTCCGTTGTAATTTATTATAGTAAAAGATATATAAATTCTGAATTAAATTTAAATCGTTTTATTATTTTAGTTTTATTAGTTGTTTTGTCAATAATTTTATTAATTATTAGTCCAAATATTGTTAGAATTTTATTAGGTTGAGATGGTTTAGGTTTAGTTTCTTATTGTTTGGTTATTTATATCCAAAATATTAAATCTTATAAT…	ATGATAATTTTTTTATATATAAGAATTATTTTTATTATTATATTTATTTTTGGGAATATAATTTTTGTTTTTAAACATAAACATTTATTAATTGTTTTATTAAGATTAGAATTTATTGTTTTAAGAATTTTTTTTTTGTTTATTTTTTATGTAAATTATATTGAATATGATTTATATATGTTAATAGTTTTTTTAGTTTTTTCTGTTTGTGAGGGTGCTTTAGGACTATCTATTTTAGTTTCAATAATCCGTACTCATGGTAATGATTATTTTCAAAGTTTTAATATAGTTTAA	ATGAAAAATAATTTTTACAGACATCCATATCATTTAGTTGATTACAGACCTTGACCTATTACCGGAGCTATTGGAGTATTAACTTTAGTTACAGGAATAGTTGAATGATTTCACAATTTTAACATAAATTTATTAATATTAGGCTATTTAATTATTATTTTAACAATATATCAATGATGACGAGATGTATCACGAGAAGGAACATTTCAAGGTAAACATACCATTTTAGTAACTAAAGGATTACGATGAGGAATAATCTTATTTATTATTTCTGAAATTTTTTTTTTCATTTCATTTTTTTGAGCATTTTTTCATAGTAGATTATCACCTAATATTGAAATTGGAGCAACTTGACCTCCTACAAATATTGTACCATTTAATCCATTTCAAATTCCATTA…	ATTTTAATTAGTTATATTTCTATTATTATTATAATAATCTCAAATATTATAATATTTTTATCCATTATTTTATCAAAAAAATCATTTTCTGATCGAGAAAAAAATTCCCCATTTGAATGTGGATTTGATCCAAAATCATCAGCTCGAATCCCATTCTCCTTACATTTCTTCTTAATTACAATAATTTTTTTAATTTTTGATGTTGAAATTGCATTAATTTTTCCTATAATTAATTTATTTAAAATAACAAATTTTATTATTTGAACTAAAATTAGTTTTTTTTTTATTATTATTTTATTAATTGGGCTATTTCATGAATGAAACCAAAATATATTAAATTGAACTAAATAA	ATAAACATTTATAAGCCAATTCGAAAAACCCATCCTATTTTCAAAATCATTAATGGATCATTAATTGATTTACCGACTCCCTCAAATATTTCTTCCCTATGAAATTTTGGATCCTTATTAGCTATATGTTTAATTATTCAAATTATTACTGGACTATTTTTAACCATATATTATACAGCTAATATTGAATTAGCTTTTTATAGAGTTAACTATATTTGTCGAAATGTAAATTATGGTTGATTAATTCGAACTCTTCATGCAAATGGAGCTTCATTTTTTTTTATTTGTATTTATATTCACATTGGACGAGGAATTTATTATGAATCATTTAATTTAAAATATACATGAATAGTTGGAGTAATTATTTTATTCTTATTAATAGCAACAGCTTTTATAGGA…	ATTATAAAAGTATTTATTTCTTTATTAATTATTTTATTATCATTTATTATATTATTCCTTAATCATCCATTATCAATAGGTTTTATAATTTTAATTCAAACATTATTAACATGTATTATTACAAGAATGATTATAAAAACATATTGAATATCTTATATTTTATTTTTAACTTTCTTAGGAGGATTATTAGTTCTATTTATCTATGTAAGAAGAATTGCATCAAATGAATTATTTAAATTATCAATTTCACTAAAAATATTATTATTATTTAATCTAATCATTATTTTAATAATTAGAATATTTTTTAATAATAATTTATATTGAATTAATTTAAGAATCAATAATCTAGAAATAAATAATTTTTTTAATATATTTTTATTTTTTAATAACGAAAATAAA…	ATTGATTTTTTATTAATTTTTTTGGGATTTATTATTTTAATTCCTGGTGTTTTAATTGGGGTTGCATATTTAACTTTATTAGAGCGGAAGGTTTTAGGTTATATTCAAATTCGTAAAGGTCCTAATAAAGTTGGGTTTATAGGAATTTTACAACCTTTTTCAGATGCTATTAAATTATTTACTAAGGAACAGACTTATCCTTTATTTTCAAATTATTTATCTTATTATTTTTCTCCTGTTATTAGATTTATTTTATCTTTAATAATTTGAGTTATAATTCCATATTATTTTAATTTAGTAAATTTTAATTTAGGTATTTTATTTTTTTTATGTTGTACTAGTTTAGGAGTTTATACTTTAATAGTTTCTGGTTGGTCATCTAATTCTAATTATGCTTTA…
Ostrinia furnacalis	ATAAATTCTAATAAAATATTTTTTTTTTTTATTTTATTCTTTAGAACATTAATTTCAATTTCCTCAAATTCATGATTTGGATGTTGAATTGGATTAGAAATTAATTTATTAAGATTTATTCCAATTATTAATAATTCTAATAATATTTTAACATCTGAAGCATCATTAAAATATTTTTTTACTCAAGCTATTGCATCAATTAATTTATTATTTTGTATTATTATTAAAATAATATTTATAAAAAATTTTGAAATAAATAATACTATTATAATTATAATAAATTCTTCTTTATTAATAAAAATAGGATCAGCCCCCTTTCATTTCTGATTCCCAAATATTATTGAAGGATTATCATGATTTAATAGATTTATTTTAATAACTTGACAAAAAATTTCCCCT…	CGAAAATGACTATATTCAACCAATCATAAAGATATTGGAACTTTATATTTTATTTTTGGAATTTGAAGAGGAATAGTAGGAACTTCTCTAAGTTTATTAATTCGAGCTGAATTAGGTAATCCTGGATCATTAATTGGAGATGATCAAATTTATAATACAATTGTAACAGCTCATGCATTTATTATAATTTTTTTTATAGTAATACCTATTATAATTGGTGGTTTTGGAAATTGATTAGTACCTCTAATATTAGGAGCTCCTGATATAGCATTCCCACGAATAAATAATATAAGATTTTGATTATTACCCCCATCATTAACCCTTTTAATTTCAAGAAGAATCGTTGAAAATGGAGCAGGAACTGGTTGAACTGTTTACCCCCCACTTTCATCTAATATT…	ATAGCAACTTGATCTAATTTTAGTCTACAAAATAGAGCCTCTCCATTAATAGAACAAATTATTTTTTTTTATGATCATACATTAATTATTTTAGTTATAATTACAATTTTAGTAGGATATTTAATAATAAGATTATTTTTTAATAAATATATTAATCGATTTCTACTTGAAGGTCAAATAATTGAATTAATTTGAACAATTATTCCAGCTATCACATTAATCTTTATTGCTTTACCATCACTTCGATTATTATATTTACTAGATGAATTAAATAAACCATTAATTACATTAAAATCAATTGGACATCAATGATATTGAAGTTATGAATATTCAGATTTTAATAATATTGAATTTGATTCTTATATAACCCCTATAAATGAAATAAATAAAAATAATTTT…	ATACCACAAATAATACCTATTAATTGAATATTATCTTTATTTTTCTTTATTATTATTTTTATTATTTTTAATATTATAAATTATTATATTTTTATTAATATTAATAATAAAAATAATTATTTTTTTAATAATAAAAAAAATAATCAAATTTGAAAATGATAA	ATGATAACTAACTTATTTTCAATTTTTGACCCCTCAACTAATCTATTTAATCTATCTTTAAATTGAATTAGAACAATTATTGGACTAATATTTATTCCATACTCATTTTGATTAATTCCTAATCGTTATTTTATTTTTTGAAATTTTATTTTAAATAATCTTCATAAAGAATTTAAAATATTATTAGGAAAAAATTCTAATGGATCTACTTTTATTTTTATTTCTATATTTACTTTTATTTTATTTAATAATTTTTTAGGATTATTCCCATATATTTTTACTAGAACTAGACATCTTACTATATCATTATCTATTTCATTACCATTATGATTAAGATTTATATTTTACGGATGATTAAATAACACTCAACATATATTTATTCATATAATTCCTCAAGGA…	ATGATAAAATTTTTATTTATAATAATTTTTATAATTCCTTTGTGTTTTAATGTTAATATATATTGAATGGTTCAAATAATATTATTTTTAATAATGTTTATGTTTATAAATTTAATGGTTAATATTGAAAATTATTGTAATTTAAGATATATATATTCTTGTGATATATTATCATATGGTTTAATTTTATTAAGAATTTGAATTTGTATTTTAATAATTATAGCCAGAGAAAATTTATATAAAATAGGATTTTATATAAATTTTTTTATTTTTAATTTAATATTTTTGTTAATTATATTATATATAACTTTTAGAGTGATAAATTTATTCATATTTTATTTATTTTTTGAAGGTAGATTAATTCCTACTTTAATATTAATTATTGGGTGGGGGTACCAG…	ATCTGTTTTATTAGATTTTTTTTTTTATTTTTTTTTAGATTAATAAATTTTTTTATAGTAATTTATTTTATTATGAATAATATTATTATTATTTTAGAGTGGGAAATTATTTCTTTTAATTCTTTAAGAGTTATTATAAGAATTTTATTGGATTGAATATCTTTATTATTTATAATATTTGTTTCATTAATTTCTTCAGTTGTAATTTATTATAGTAAAAGATATATAAATTCTGAATTAAATTTAAATCGTTTTATTATTTTAGTTTTATTATTTGTTTTTTCAATAATTTTATTAATTATTAGTCCAAATATTGTTAGAATTTTATTAGGTTGAGATGGTTTAGGTTTAGTTTCTTATTGTTTGGTTATTTATATCCAAAATATTAAATCTTATAAT…	ATGATAATTTTTTTATATATAAGAATTATTTTTATTATTATATTTATTTTTGGGAATATAATTTTTGTTTTTAAACATAAACATTTATTAATTGTTTTATTAAGATTAGAATTTATTGTTTTAAGAATTTTTTTNTTATTTATTTTTATATTAAATTATATTGAATATGATTTATATATGTTAATAGTTTTTTTAGTTTTTTCTGTTTGTGAGGGTGCTTTAGGACTATCTATTTTAGTTTCAATAATTCGTACTCATGGTAATGATTATTTTCAAAGTTTTAATATAGTTTAA	ATGAAAAATAATTTTTACAGACATCCATATCATTTAGTTGATTACAGACCTTGACCTATTACCGGAGCTATTGGAGTATTAACTTTAGTTACAGGAATAGTTAAATGATTTCATAATTTTAACATAAATTTATTAATATTAGGCTATTTAATTATTATTTTAACAATATATCAATGATGACGAGATGTATCGCGAGAAGGAACATTTCAAGGTAAACATACCATTTTAGTAACTAAAGGATTACGATGAGGAATAATCCTATTTATTATTTCTGAAATTTTTTTTTTCATTTCTTTTTTTTGGGCATTTTTTCATAGTAGATTATCACCTAATATTGAAATTGGAGCAACTTGACCTCCTACAAATATTGTACCATTTAATCCATTTCAAATTCCATTA…	ATTATTTTAATTAGTTATATTTCTATTATTATTATAATAATTTCAAATATTATAATATTTTTATCCATTATTTTATCAAAAAAATCATTTTCTGATCGAGAAAAAAATTCCCCATTTGAATGTGGATTTGATCCAAAATCATCAGCTCGAATCCCATTCTCCTTACATTTCTTCTTAATTACAATAATTTTTTTAATTTTTGATGTTGAAATTGCATTAATTTTTCCTATAATTAATTTATTTAAAATAACAAATTTTATTATTTGAACTAAAATTAGTTTTTTTTTTATTATTATTTTATTAATTGGACTATTTCATGAATGAAACCAAAATATATTAAATTGAACTAAATAA	ATAAACATTTATAAGCCAATTCGAAAAACCCATCCTATTTTCAAAATCATTAATGGATCATTAATTGATTTACCGACTCCCTCAAATATTTCTTCCCTATGAAATTTTGGATCCTTATTAGCTATATGTTTAATTATTCAAATTATTACTGGACTATTTTTAACAATATATTATACAGCTAATATTGAATTAGCTTTTTATAGAGTTAACTATATTTGTCGAAATGTAAATTATGGTTGATTAATTCGAACTCTTCATGCAAATGGAGCTTCATTTTTTTTTATTTGTATTTATATTCACATTGGACGAGGAATTTATTATGAATCATTTAATTTAAAATATACATGAATAGTTGGAGTAATTATTTTATTCTTATTAATAGCAACAGCTTTTATAGGA…	ATTATAAAAATATTTATTTCTTTATTAATTATTTTATTATCATTTATTATATTATTCCTTAATCATCCATTATCAATAGGTTTTATAATTTTAATTCAAACATTATTAACATGTATTATTACAAGAATGATTATAAAAACATATTGAATATCTTATATTTTATTTTTAACTTTTTTAGGAGGATTATTAGTTCTATTTATCTATGTAAGAAGAATTGCATCAAATGAATTATTTAAATTATCAATTTCACTAAAAATATTATTATTATTTAATCTAATCATTATTTTAATAATTAGAATATTTTTTAATAATAATTTATATTGAATTAATTTAAGAATCAATAACCTAGAAATAAATAATTTTTTTAATATATTTTTATTTTTTAATAATGAAAATAAA…	ATTGATTTTTTATTAATTTTTTTGGGGTTTATTATTTTAATTCTTGGTGTTTTAATTGGGGTTGCATATTTAACTTTATTAGAGCGGAAGGTTTTAGGTTATATTCAAATTCGTAAAGGCCCTAATAAAGTTGGATTTATAGGAATTTTACAACCTTTTTCAGATGCTATTAAATTATTTACTAAGGAACAGACTTATCCTTTATTTTCAAATTATTTATCTTATTATTTTTCTCCTGTTATTAGATTTATTTTATCTTTAATAATTTGAGTTATAATTCCATATTATTTTAATTTAGTAAATTTTAATTTAGGTATTTTGTTTTTTTTATGTTGTACTAGTTTAGGAGTTTATACTTTAATAGTTTCTGGTTGGTCATCTAATTCTAATTATGCTTTA…
Crioceris duodecimpunctata	ATTTTAAATTTTTTTAAGCTTTTATTCTATTCAACATTAATTCTAGGCACTTTAATCACGATTTCCTCTTATTCGTGATTTAGGATCTGGATAGGGTTAGAAATTAACCTATTATCAATTCTCCCACTGATAGTAGATAACAAAAACTCTTATCCATCCGAGGCAGCTTTAAAATACTTCGTTACACAAGTAGTAGCCTCATCCTTACTCTTATTCTCTATAATTTTTAGTTTAATCGCCATAGAATTTAGATTTAGAAATTACCAAACTTTAATAGATAATCTAATAAATTTAAGATTTTTTATCGCTTTACTAATAAAAATAGGTGCCGCGCCATTTCACTTATGATTCCCTGAAGTTTTAGAAGGATTAAACTGAACAAATAACTTAATTATATTA…	ATTTCACCGAATAAATGGCTGTTTTCTACTAACCATAAAGATATTGGAACATTATACTTTATTTTCGGTACATGGGCAGGGACAGTAGGAACTTCTCTAAGAGTTCTGATTCGGACAGAGCTTGGAAACCCTGGATCTCTAATTGGAAACGATCAAATTTATAATGTTATTGTTACAGCACATGCTTTCGTAATAATTTTTTTTATAGTTATACCTATTATAATTGGTGGATTTGGAAATTGATTGGTTCCTTTGATATTAGGAGCCCCTGATATGGCATTCCCTCGATTAAATAACATAAGATTTTGGTTGCTACCTCCTTCATTATCATTACTTTTAATAAGAAGGATTGTAGAAAGAGGTGCAGGAACAGGATGAACTGTTTACCCACCTCTATCA…	ATTGCAACATGAAAAACCCTTATTTTACAAGATAGAGCCTCTCCAAGAATAGAACAACTTATATTCTTTCATGATCATACATTAATGATTTTAACTATTATTACTATTTTAGTAAGTCAATTACTAACAACTCTTTTTTTTAATAAATTTCAACATCGAAACTTATTAGAAGGACAAACTATTGAAATTATTTGAACAATTCTTCCTGCATTAACATTAATCTTTATCGCCGTTCCTTCTTTACGATTAATTTATATCCTTGATGAAATTAATAATCCTTCATTATCTATTAAAACAATTGGTCATCAATGATATTGATCTTATGAATATTCTGATTTTAAGAATATTGAATTTGACTCATATATACTTCCTATAAATGAAATAAAACAATTTAATTTT…	ATTCCTCAAATAGCACCTTTAAATTGAGTCACCTTATTAGCTTATTTTATCATTATTTTTTTTATATTTAATATTCTAAATTATTTTATTTTTTTATACTCACCAATAAAACCTTTAATTAAAGTAAATAAAAATAAGGTTTATTGAAAATGATAA	ATGATAATAAATTTATTTTCATCCTTTGATCCTTCAACTAATTTTAGACTTTCACTTAATTGATTAAGAACAATAATTGGGATATTAATCATCCCACCTATATATTGATTAATCCCTTCACGATTTTCAATAATCTGATTCAAAATTATAATAACCTTACATAAAGAAATAAAAATTTTAATTAATAGGCCTAAATCCCTCGGAAGAACTCTTATTTTTACCTCTTTATTTAGACTTATCTTAATAAATAATTTTCTTGGCTTATTCCCATATATTTTTACTAGAACAAGTCATATCTTAATAACTTTAAGATTAGCTCTACCTTTATGAATAAGATTTATATTATATGGTTGAATCAATAATACAACCCTAATATTTGCCCATCTAGTACCCCAAGGT…	ATGATAAAGTTTTATTTAGGATTAATTTTTTTGAGTCCTTTATGTTTTAAAAAAAATTATTGGTTATTACAATGAATATTTTTATTTATAAGATTTTTATTTATTTTTGAATTTAATTTTTCTTTAAATTTATTTAGTTTATCTTATTATTATGGGTATGATTCTTTATCTTATTATTTAGTTTTGTTAAGATTTTGAATTTGTAGTTTAATAATTATAGCTAGGGAAAAATTATTAAAAGAAGAATACTATTATAAGATTTTTATATTTTTATTAATTTGTCTTATATTAGTTTTATTTTTAACATTTGTATCATTAAATTTTTTTATTTTTTATTTATTTTTTGAAATTAGATTAATCCCTGTTTTATTTTTAATTATTGGTTGGGGCTATCAGCCT…	ATAATTAAGATTTGTACAAAAATTTTCAGTTTGTTTTTAATTTTATCTTTTATTTTATATTTTTTATCATTAAATTTTTTAATTAAAGAATATAAATTAATTTTAGAATGAGAAATTTTTAGTTTTAATGGAACAATAATTATAATAGTAGTTTTATTAGATTGAATATCGTTGATATTTATAAGATTTGTGTTATTTATTTCTTCATTAGTAATTTTTTATAGAGAAGAATATATATCTGGAGATTTAATATTAGAGCGTTTTATTTTATTAGTAGTTATATTTGTTATTTCAATAACATTATTAATTATTAGTCCTAATTTAATTCCAATTTTATTAGGTTGGGATGGGCTCGGTCTTGTTTCTTATTGTTTAGTTATTTATTATCAAAATATTCGT…	ATGTTAGTAAATTTAAGAATTTTTATTTTTTTTAGGGCTTTTTTAGTTTTTTTTTATAAACGTCAACATTTATTAGTTATATTATTAAGTTTAAAGATGATAGTTATTTCTTTATATTTATTTTTATTTTTATATTTTTGATTATTAGGGTTTGAATGATTTTTTTCTATAATTTTTTTAACTATAAGGGTTTGTGAGGGTGCTTTAGGTCTTTCAATTTTAGTTTCTATAGTTCGAGTTCATGGGAATGATTATATTATAAGCTTTTCTACATTATGATAA	ATGTCAATAAAACAAAATCATCCATTTCATTTAGTTGACCAAAGACCTTGACCTCTATTAAGATCGCTTAATGCTATAGCTATTATAATGGGGTTAATCAAATGATTTCATTTATTTGAACTAAATTTATTACTAATAAGAATAATTTCAATAAGCTTTATTATATTCCTTTGATGACGAGATGTAACACGAGAAGGCACATTTTTTGGATATCATACTTTAAAAGTTACTTTAGGATTGCGATGAGGAATAATTTTATTTATTGTTTCAGAAATTTTTTTTTTTATTAGATTTTTTTGAGGATTTTTTCACAGATCTCTAGCTCCTAGGATTGAAATTGGACTAAATTGACCACCTAAAAGAATTGAAACTTTTAATCCTATAGAAATTCCTCTATTA…	ATTCAAATATTAATAATTTTATTTATAATTATAATAATTATTACTTTTATTATAATTATTTTATTAAATTTAATTTCTAAAAAAACATTTTCAGACCGAGAAAAAAATAGACCCTTTGAATGTGGGTTTGACCCCAAATCATCTGCACGATTACCATTCTCATTACATTTTTTTTTAATCGCTATTATTTTTTTAATTTTTGATGTAGAAATTACTCTTTTAATTCCTATAATTTTAACAATAAAAATCTCTAATTTAATTAATTATTCTATTTTATTACTAACTTTTATCTTAATTCTACTAATTGGGTTATACCATGAATGAAACCAAGGTGCTTTAAATTGAGCAATCTAA	ATGAAAATTATAATACGTAAAACTCATAGATTAATTAAAATTATAAATTCCTCTTTGATTGATTTACCTAGACCATCTAATATTACAACATTATGAAACTTTGGTTCTTTACTTGGAACTTGTTTAATTGTACAAATTCTCACTGGACTATTTTTAGCTATACATTATTGTCCAAATACTCTTTTAGCATTTGAAAGAATTTCTCACATTATACGAGACGTCAATTATGGATGACTAATTCGAACATTGCATGCAAATGGGGCCTCCTTTTTTTTTATTTGTCTATATACTCATATTGGTCGAGGAATTTACTATAGATCTTATAATATAAAAGAAACTTGAATAACAGGGACAACAATTTTTTTTATAGTTATAGCAACAGCATTCCTAGGTTACGTT…	ATTTTTACAATGATATCAATTATAATATTAATTTCAGCTATATTTCTCGCATTTAACCACCCATTATCAATAGGTCTGATACTTCTTAGTCAAACCATTATAATTGCTCTAACTATTGGCATAATTAATCCTACATTTTGATTTTCGTATGTTTTATTTCTTATTATAATTGGAGGAATATTAATTTTATTATATATAAAAACAAGAGTAGCATCCAACGAAAAATTTAAATTTTCAATAAAAATTGTTATTATAAATTCTATTATTATTATTATTATTTTAATAATATGATTAATAGACTTTAATTATTTTTATGAATTAATTAATTTAGAAGAAAATTTAACAATAATTAAATCTATATACTTTACACAATCTATAAATAAATACTTAAATTACCCT…	ATAATTGTCTCAAATTTAATTTTAGTAGTTTGTGTTTTAGTTAGAGTTGCTTTTTTAACATTGCTAGAACGAAAGGTATTAGGTTATGTTCAATTTCGTAAGGGTCCAAATAAAGTTGGTTTTATGGGTATTTTGCAGCCTTTTAGGGATGCTATTAAGTTATTTACTAAAGAGCAGGTTTATCCTTATATGTCTAATTTTAATCTTTATTATATTTGTCCTGTGATAAATTTAAGGTTAGCTTTATTTATTTGGATATCTTTACCATTTATTACTGTTAATATAAATTTTAATTTTTCAATTTTATTTATTTTATGTGTGTCAAGAATTAGGGTGTATACTGTTATATTAGCTGGCTGATCTTCTAATTCTAATTATGCTTTATTAGGTAGATTACGA…
Bombyx mandarina	ATATTTTTTTTTATTTTAACGAATAATAATTCAAATAAAATATTTTTTTTATTTATTCTATTTTTTAGAACATTAATTTCTATTTCTTCAAATTCATGATTTGGGTGTTGAATTGGATTAGAAATTAATTTATTAAGATTTATCCCCCTAATTTCAAACTCAAAAAATTTATTATCTGTAGAAACTTCATTAAAATATTTTCTTACACAATCTTTAGCATCAATTAATTTTTTATTTATAATTTTAATTAAATTTAGCTTATTAAAAAATTTTGATATAAATAATATTATTTCAATTATAATAAACTCTTCACTATTAATAAAAATAGGATCAGCACCATTCCATTTTTGATTCCCAAATATTGTAGAAGGTCTTTCATGAATAAATAATTTTATATTA…	CGAAAATGAATTTATTCTACAAATCATAAAGATATTGGAACATTATATTTTATTTTTGGTATTTGATCAGGAATAATTGGAACATCTTTAAGACTTTTAATTCGAGCTGAATTAGGAAATCCAGGATCATTAATTGGAGATGATCAAATTTATAACACTATTGTAACAGCACATGCTTTTATTATAATTTTTTTTATAGTTATACCTATTATAATTGGAGGATTTGGAAATTGATTAGTTCCCCTTATACTAGGAGCACCAGATATAGCATTCCCACGAATAAATAATATAAGATTTTGACTCCTACCCCCCTCCCTTATATTATTAATTTCAAGAAGAATTGTAGAAAATGGTGCAGGAACAGGATGAACAGTTTACCCCCCACTTTCATCTAATATT…	ATGGCAACATGATCAAATTTAAATCTACAAAATGGAGCTTCACCTTTAATAGAACAAATTATTTTTTTTCATGATCACACATTAATTATTTTAATTATAATTACAATTTTAGTTAGATATTTAATAATTAGTTTATTTTTTAATAAATATATTAATCGATTTTTACTAGAAGGACAAATAATTGAATTAATTTGAACAATTTTACCAGCTTTTACATTAATTTTCATTGCTTTACCATCATTACGATTATTATATCTATTAGATGAACTTAATAACCCACTAATTACATTAAAATCTATTGGACATCAATGATATTGAAGATATGAATATTCAGATTTTAATAATATTGAATTTGACTCATATATAATTCCATCTAATGAAATAAAAAATAATGAATTC…	ATACCTCAAATAATACCTATTAATTGAATTTTTTTCTTATTTTTTTTTATTTGTATTTTTTTAATTTTTAATATTATAAATTATTTCATTTATGAAAAAAAAACATATTTTATTAATAAATTTAACCAAAAAAAAAAATTAATTTTTAACTGAAAATGATAA	ATGATAACAAACTTATTTTCTATTTTTGATCCATCAACAAATTTAATAAATTTACCAATAAATTGAATTAGAACAATTTTAGGATTATTATTTATTCCATATAGATTTTGATTAATCCCAAATCGACATTTCATTATATGAAATTTCATCTCAAAAAAATTACATAATGAATTCAAAACATTATTAAAAAATAACTACTTTAATGGATCAACATTTATCTTTATTTCATTATTTTTTTTTATTTTTTTTAATAATTTTTTAGGATTATTCCCATATATTTTTACAAGAACTAGACACTTAACAATATCTTTATCCTTATCAATACCTTTATGACTTAGATTTATATTATATGGATGAATTAATAATACAAATCACATGTTTATTCATATAATTCCACAA…	ATGATAAAAATTTTATTTATAATAATTTTTATAATTCCTTTATGTTTTATAAAAAATATATTTTGATTGGTTCAAATAATATTATTTTTAATAATATTTTTATTTATAAATTTAAATTTGAATGTTATATGTTTTTTTAATATAAGATATATATTTTATTGTGATATTATTTCTTTTGGTTTAATTTTATTAAGAATTTGAATTTGTAGTTTAATAATTATAGCAAGTGAGAGATTATTTAAGTTAAATTTTTATTTTAATTTTTTTTTATTTAATGTAATTTTTTTATTAATTATATTATATTTAACATTTAGAGTTTTAAATTTATTATTATTTTATTTTTTTTTTGAGGCAAGTTTAATTCCTACTTTACTGTTAATTATTGGTTGAGGATATCAA…	ATTTGTTTTAATTCCCTTTTTTTTTTATTTTTTTTTAGAATAAATAATTTTTTTTTTATAGTTTATTTTATTATAAATGGTTTATCTGTATTTTTTGAGTGGGAGATTGTTAGTTTTAATTCTATAAGTATTGTAATATCAATTTTATTAGATTGAATGTCTTTATTATTTATAATATTTGTTTCATTAATTTCTTCTGTTGTTATTTTTTATAGAAAAAGATATATAAATTCTGAATTAAATTTAAATCGTTTTATTATTTTAGTTTTGATGTTTGTGTTTTCGATAGTTTTATTAATTATTAGTCCTAATTTGATTAGAATTTTATTAGGTTGGGATGGTTTAGGTTTAATTTCTTATTGTTTAGTAATTTATTATCAAAATTTAAAGTCTTATAAT…	ATGTTAATTTATGATATTTGATTTTTATTTATTTATATGTTTTTTATCGGTAATTTAATTTTTGTTTCTAAAAATAAACATTTATTGGTTGTTCTATTAAGATTAGAATTTATTGTTTTAAGAATTTTTTTTTTTTTTTTAGTTTTATTGATATTTATTGATTATGATATATATATATTAATAGTTTTTTTAGTTTTTTCTGTTTGTGAGGGTTCTTTAGGTTTATCAATTTTAGTTTCAATAATTCGTAGACATGGTAATGATTATTTTCAAAGATTTAGAATATTATAA	GAAGCTCCATTTACAATTGCCGATAGAATTTACGGATCAACTTTTTTCATAGCAACAGGATTTCATGGAATTCATGTAATAATTGGAACTTTATTCTTACTAACTTGCTACATTCGACATTTAAATAATCACTTTTCTAAAAACCATCACTTTGGATTTGAAGCCGCAGCTTGATATTGACATTTTGTAGATGTAGTATGATTATTTCTTTATATTTCTATTTACTGATGAGGAAATTAAATGAAAATAAACAATAATCATCCATTTCATTTAGTAGATTATAGACCATGACCTTTTACAGGGGCAATTGGAGTATTAACATTAATAACAGGAATAATTAAATGATTTCATAATTTTAATTTTAACTTAATTATTATAGGTTATATTATTACTTTATTA…	ATAATAATTATATTAATTACTATTTTTTTTTTTATTTTATCTAATTTAATAATAATAATATCTATAATTCTATCAAAAAAATCATTTATAGATCGAGAAAAATGTTCACCATTTGAATGTGGATTTGACCCAAAATCAATATCACGAATCCCTTTTTCATTACATTTTTTCTTAATTACAATTATTTTTTTAATTTTTGATGTAGAAATTGCACTAATTTTTCCAATTATTATACTATTTAAAATAGTAAACATATTAACCTGAATTAAAACAAGATTTTTCTTTATTATTATTTTACTAATTGGACTATATCATGAATGAAATCAAAATATATTAAATTGAACAAATTAA	ATATTTTTTAAATCAATTCGAAAAACACACCCAATTATTAAAATCATTAATAATTCATTAATTGATTTACCTAGTCCATCTAATATTTCTTCTTGATGAAACATAGGATCACTATTAGCTTTATGTTTAATAATTCAAATTATTACTGGATTATTTTTAACAATATATTACACAGCAAATATTGAAATAGCTTTTTATAGTGTAAATTATATTTGTCGAAATGTAAACTATGGTTGAATAATTCGAACATTACATGCTAATGGAGCTTCATTTTTTTTTATTTGTATTTATTTACATATTGGACGAGGAATTTATTATGAATCCTTTAATTTAAAATATGTATGATTAATTGGAATTATAATTTTATTTATGCTAATAGCAACTGCTTTTATAGGTTAT…	ATAAAAATAATTTTATCTTCTATATTAATTATAATAACAAGAATTATATATTTTATAAATCACCCACTATCTATAGGAATAATAATTCTAATACAAACAATAATTACATGTATAATCAGAGGAATATTAATTAAAACATATTGATTTTCATATATTTTATTTTTAATTTTTTTAGGTGGATTATTAGTATTATTTATTTATGTTTCTAGAATTGCATCTAATGAATTATTTTTATTTAACTTAAATATAAAAACATTAAATATTATTATTATAATAATTACCATTATTATAATAATATATTTCATTAATATTAAATATAATAACTTAATTGAAAATAACTCAGAAATAAATAAATTATTTACAAAAATATTATTTTTCAATGATGAAAACAAAATTAAT…	ATAGTAATTTATATTTTTGATTTATTAATAATTTTAATTGGGATAATTATTTTAATTTTAGGGGTTTTAATTGGGGTTGCTTTTTTAACTTTATTAGAGCGAAAAGTTTTAGGTTATATTCAGATTCGAAAAGGTCCTAATAAGGTAGGTTTTATAGGTTTGTTACAGCCTTTTTCTGATGCTATTAAATTATTTACTAAAGAAAGAACTTATCCTAATTTTTCTAATTATTTTTGTTATTATTTTTCTCCTGTTTTTAGATTTATTTTATCATTATTACTTTGAAGTTTAATTCCTTATATATTTAGCTTAATTTGTTTTAATTTAGGTGTTTTATTTTTTTTGTGTTTAACTAGTTTAGGTGTTTATATAGTTATAATTGCTGGTTGATCTTCTAAT…
Pyrocoelia rufa	ATTACAAAATTTTATAAATTATTATTTTTATCAACTTTAATAATAAGAACATTAATCGCCATTAGATCTTATTCATGAATAGGTATATGAATTGGATTAGAAATTAATATTTTATCAATTATACCAATTTTAATTAATCAAAAAAGTAAAATTTCATCTGAATCAGGAATTAAATATTTCTTAACACAAACAATTGCCTCCACAACAATTATAATTTCAATCATTATAATAATAAAACAAATTAATCTTTCTGAAACTTTAATTAAAGAATTACCATCATTAATTATAAATTCAGGATTTTTATTAAAAATAGGAATAGCCCCGTTCCATTTTTGATTTCCTGAAGTTCTTGAAGGATTAAGATGATTAAATTCAATAATTATATTAACATGACAAAAA…	CTAAATAAATGATTTTATTCTACTAATCATAAAAATATTGGAACTTTATATTTTATTTTTGGAGCATGAGCAGGAATACTGGGAACATCTTTTAGATTACTAATCCGAGCAGAATTAGGAAGAGCAGGATCTTTAATTGGAAATGACCATATTTTTAATGTTATTGTTACAAGTCATGCTTTCATTATAATTTTTTTTATAGTTATACCTATTATAATTGGAGGATTTGGAAACTGATTAATCCCTCTTATGTTAGGTGCTCCTGATATAGCATTCCCTCGAATAAATAATATAAGATTTTGACTTCTTCCACCATCATTATCATTACTTTTAATAAGAAGATTAATTGAAAGTGGGGCAGGTACGGGATGAACAGTTTATCCGCCCTTATCAGCAAAT…	ATAAGAACATGAATACATATATCACTACAAGATAGAATTTCACCATTAATAGAACAATTAACTTTTTTTCATGATCATACAATAATAATTTTAATCATAATTACAATTATAGTATTAATTATTATAATTTCCATAATAATAAATAAATTTATCAACCGATTTCTACTAGAAGGTCAAATAATTGAATTAATTTGAACAGTTTCCCCAGCTGCAACATTAATCTTCATTGCACTGCCTAGTTTACAAATTTTATATTTAATAGATGAAATTAATTATCCAAATATCACTGTAAAATCTATTGGTCATCAATGATTTTGATCCTATGAATTATCAGATTTTCAAGAAATCGAATTTGATTCATATATAACTCCTATTAACGAAAATAAATCTTTTTCATTC…	ATTCCACAAATAAGCCCTCTAAATTGATTAATATTAATAATTTATTTCTCTGTAATTTTAATTATATATAATACATTAATTTATTCAGTTTTTAATTACTCAAATAAATATTTAAAAATAAATAAAATATTTAAATTAACTTGAAAATGATAA	ATGATAACAAATTTATTTTCATCCTTTAACCCATCAACAAGACCTTTATTTTCCCTTAATTGAACAAGATCTATATTAGGATTTTTATTAATTCCACTTTCAATATGATTAATTCCATCTCGAATTAATGCTTTCTGAATAAAGATATTTTTAATTTTAAATAAAGAATTAAAAATTCTATTAAAAATAAATGATAAAAAAAATTCACTCTTATTTATTTCATTATTTTCATTAATCTTATTCACAAACTTCATAAGTTTATTCCCATATATCTTCTCATCATCAAGTCATTTATCAATAACATTAACATTATCATTACCCTTATGAATTAGATTCATATTATTTGGATGAATAAATAATTCAACCCATATATTTATTCATTTAGTTCCCCAAGGAACA…	ATGATAAGATTTATTTTTATATTATTATTTATGATTCCTTTGTGTTTTTTTAAAAATTTTTTTATAATTATTCAATTTATTTATTTATTAATATTTTTAATATTTTTTTCTAATTTATTATTAAGCAATTTCTTTGCTAATGTTAGTTATTTTTATGGTTGTGATTATATTTCTTATTTTATAATTATATTAAGTTTATGAATTGTTATGTTAATAATGATGGCTAGAAATAAGTTATGTAATAATTCTTATAGGGATATTTTTTCTTTAGTTGTTTTATTTCTTATATTTTCATTATTTTTTACTTTTAGTTCAATAAATGTTTTTGTATTTTATATTTTTTTTGAGGTGAGTTTAATTCCTACTTTAATATTAATTTTGGGATGAGGATATCATCCT…	ATTAGAATTTGTTTAATTTATTTTATTACTTTTTTATTATTAAGAATTCTTTTCTTTATCGGTAGCTTAACTTTTATAGTTATAAATTATTTAATTATAATTGAATATGAATTAATAAGATTAAATTCTTCTATTATTTATTTAACATTGTTGTTTGATTGAATTTCATTATTATTTATAAGTTTTGTTTTATTTATTTCTTCAATGGTAATTTTATATAGAGAGGAGTATATGTCTGGTGAGGTTAACTTAAATCGTTTTATTATTTTAGTTGTTTTATTTGTTTTTTCAATAATGATAATAATTATTAGTCCTAATTTGATTAGAATTTTATTGGGATGGGATGGTTTAGGTTTAGTATCTTTTTGTTTAGTAATTTTTTATCAAAATACAAAATCA…	ATGTTAATTAATGATTTTATATATATTATATATTTTGTTGGAGTGATAATTTTTTGCTTAAAATGTAAGCATTTACTTTTAATATTATTAAGATTAGAGTTTATTGTTTTGTCTTTATATTTTGGTATTTATTTAGTTGTTTGTATGTATTCTTATGAATATAATTTTATAATGATTTTTTTAACTATAAGAGTTTGTGAGGGTGCTTTAGGGCTTTCTATTTTAGTTTCAATAATTCGTAGTTTTGGTAATGATTATTTTCAATCTTTTAATATTTTATGATAA	ATGTTAATAAAAAATCATACTTATCATATAGTAGAAATTAGACCATGGCCAGTACTAGGAGGGTTAAGAGCTATAAATTTCTTCATTAGAATAATTAGATGATTTCATCTTTATTCAAATAAATTATTACTATTTAGATTAATTAGAATACTATTAATTATATATCAATGATGACGAGATATTTCACGAGAAGGATCCTATCAAGGACTACATACAATTAAAGTTTTAAAAGGACTACGATGAGGAATAATCCTATTTATTATCTCAGAAGTTTTTTTTTTTATTCCATTTTTTTGAAGATTTTATCATTCAAGATTATCTTCATCAATTGAGATTGGAATAATCTGACCGCCTAAAGGAATCCTAGTATTCAATCCATTGCAAATTCCAATACTTAAT…	ATATTCATCACAATATTAATTAGAATAATAATTATTGTAATTACAGGAAGTTTAATATTAATTAATAATTTAATTTCAATTAAATCCATTTCAGATCGAGAAAAAAATTCACCATTTGAATGTGGATTTGACCCAAAGTCGTCACCTCGAATCCCATTCTCATTACAATTCTTTCTAATTGCAGTCATTTTCTTAATTTTTGACATTGAAATTGCTCTTCTTCTACCATTAATTTTAACCATAAAAATTTCTAATCCTTTTACATTTATTTTTATCGTATTCTTTTTTATTATAATCCTTATTATAGGGCTAATTCATGAATGAAAGCAAGGTGCATTAGATTGAGCATTTT	ATGAAAATAATAAAAAAAAACTTACTATTAAAAATTATTTACAAATCCCTAATTAAATTACCTTCACCATCAAATATTTCATCATGATGAAACTTTGGATCCCTTTTAGGATTATGTTTAGTAATTCAAATTGTAACAGGCCTATTTATTGCATTTCACTATACAAACAATATTTTACTAGCATTTGATAGAGTAAACCATTTAACACGAGATGTAAATTATGGATGATTGATACGAATTTGTCATTCAAATGGAGCATCAATATTTTTTATTTGTTTATACCTTCATATAAGACGAGGACTATACTATTCATCATTTATATATAAAGAAACTTGAATTAGAGGTGTAATAATTATATTAACAACAATAGGAACAGCATTCCTTGGATATGTTCTTCCA…	ATCGAAATACTATTTTGATTAATAAGAATTTCAATAATAACATTTCTATTTATAGAACATCCTATATCAATAGGCCTAATTTTATTAACTCAAACAATTCTTATTTCAATAAGAACAAGAATTATAGGAATAAACTCATGATTATCTTATATTTTATTTCTAGTAATAGTGGGAGGAATATTAATTTTATTTTCATACATAACGAGAGTAGCATCAAATGAAATATTTAAACACAGAAACAATCTTTTAATTATATTAATAAGATCAATAATAAGATTAATATTTATTATAATACAAAAAAAATCAATTCTCCCTTATTTTAAATTTAATAACACAGATTCACAAATATTTCAAACTCAAGAAAATTTTTCAATAATTTTATTAAAATATTTATCCTTC…	TTGTTTATATTTGATTTTATTATTATTATTTTTAATTTATTAATTTTAGTTGTTGGAGTATTGGTTGGGGTTGCTTTTTTAACTTTATTTGAGCGTAAGGTTTTAGGTTACATTCAGATTCGTAAAGGTCCAAATAAGGCAGGATTTTTTGGAATTGTTCAGCCTTTTAGGGATGCAATTAAGCTTTTTTCTAAGGAGCATATTACTCCTATTATATCTAATTATTTTATATATTATATATCTCCTGTTTTTTCTTTATTTATTTCTTTACTTGTTTGAATTTGTTTACCTTTTTTTACCAGGTTTTTAAATTTTTCTTTTAGGTTTTTGTTTTTTTTATGTGTTTCTAGACTTGGTGTTTATACAATTATAGTTGCTGGCTGATCTTCTAATTCTAAT…
Thrips imaginis	ATAAAAAATTTATTCTTTATTCAAAAAAATCTATTCATTATTTCACTAATTAGAAGAATAATAATTTGCCTCTCATCAAATTCTTTTATAAGAATATGAATAAGAATAGAAATTAACCTTTTTTCATTTATTCCGTTAATTTCATCAAACCAAAAAATTATAAGAGAAAAATCCACTATATTATATTTTTTAATTCAAAGAATTTCTTCAAGAATCTTTCTCATCTCTTTTTCCATAAACTTAGAAAACCTAAAAAGAATAATAACAACAATAATAATTTTAGCAATTTTTATAAAATTAGGAATATTCCCCTTCCATTTTTGAATAATTTCAATCATTGAAGGAATAGAATGAGAACAAGCATTTATTTTAATAACTTTACAAAAAATTATCCCAATT…	ATAACAAAAAATTTAGAAAAATGACTTTTTTCAACAAATCATAAAGACATTGGAATTTTATACTTTATTTTTGGGTTTTGATCAGGAATAGTAGGACTTTCTCTAAGAATAATTATCCGACTAAACCTACGAACATCAATAAAATTATTTGTTTCAAACGATCAATTCTATAACTCTATTGTAACAGCCCATGCATTCATTATAATTTTTTTTACAGTTATACCTATTATAATTGGAGGATTTGGAAACTGATTAGTTCCTCTTATATTAGGAGCACCCGATATAGCTTTTCCACGACTAAACAATATGAGATTTTGACTTCTTCCACCATCTTTAACCCTTCTAATTATAGGTCTTTATAAAGAAGGAGCAGGAACAGGATGAACTGTTTACCCCCCA…	ATAACAAATATTTTTCCATTTTACAACATTTTTCTAAATTCAAGAAGAATTACAATTTCAGTAATAGAAGAATTCCACGATTACACAAACCTTTTTCTAACAATTATTATTACTTTTATTTTAACAATTATTATTCGACTAAAAACATCAAAATTCACAAATTATAACTTTAAAGAAAATACTAACTTAGAAATTATTTGAACAATTCTACCAATAATAATTTTATGTATAATTGCATATCCATCTTTATACTACTTATATCTATTTGATCTAAGAATAAATCCAAGAATTTCAGTGAAAGTATTCGGAGCTCAATGATACTGAATTTATGAAAATTTTGATATAACTAAAGGAAATTCCTACAGATCATATATAATTCCAGATAATGAACTCCTAAAA…	ATACCTCAAATTTTACCAATAAGAATTTATCTTATATTAACTATTCTAATATTTACAATAATTTTTACAATTGTTACAAAAGAAACAAACTGAAAAAAATCATTTTCATTTTCAAAAAACAAAATAGAAAAATCAACAAAAACTTTTTTTTTAAGTTTATTTATTT	ATTTCATTTGATCCAAAAACTGATATATTATTTGAAATAAATTGAATTATTTTAACACTAGTACCCTTTTTCTTTATTTTTAGATTTTGAAACAAACCTAGACGAACTAATATTATTTCTCTTAGTCTAATCGAACAAATTGGAGAACAATTCAAAATTGCTTTAAAAACGAAAAAAGATAGGAGAAAAGGTATATTTATCTCTCTATTTATTATAATCTTATTTGTTAACTTAATAGGTCTTTTCCCAAATACATTTACTCCAACTAGACATATTTCAATTAATATAATAATTTCTTTCCCAATATGAATAGGATTTATAATTTTTGGATGAACAAAATTTACAAACAAAATATTCAGTCACTTAGTTCCTTCAGGAACACCAATACCCTTAATTAGA…	TAAACTTATCAATATTTTAGTAATTCTTTCTTTTTTTTCGTTCTTTTTTTTGGTGTTTTGAATATATCTAGTTGGTGAGTTTTTCTTTTTTTTTTAATATATATTTACCCTTTCTTACATTGTATAAATTTTTCTTTGGGGTTTTTTAGAAAAAATTATTATATTTGTTTAGATTTTTTTTCTTTTTTGATGTTGATTCTTACTTTTTGGGTTGTTTTTTTAAGAATCATTTCGAGTTTAATAATTAAGAATTTAAAATTTTCATATAGTTTTATTTTAATGTTTTTTTCTTTATTTATTTTTTTGTTGACCTTTTTTATTGTAAATAACTTTTTTTTTTTTTTTTTCTTTGAGTCTAGTTTGATTCCTACTTTAGCTATTATTGTTGGTTGAGGGAAT…	ATTTTGTTAAATATCTTTTTTTTTATGTTTCCTTTTTTTTTTTTTATTAGGTTTTATTTTTTTTTTTTATCTTTATATATGATTTATCTAAATTTTAGTTTTTTTGTTTGTTGAAATATACATATTTCTTCTTTTTATATTTCTTTTCCTTTATATTTTGACTTCATTTCTTGTATATTTTTAGCTATAGTCTTGTTAATTAGAGGTTCAATTATTTTTTATTCTGAATTTTATATAGAAAGAGAGATATACAAATCTCGTTTTTTTTATTTAATGTTTTTATTTGTTGTTTCTATAGTTTTTTTAATTTTGTGTCCAAATTTTTTTTGTATATTACTGGGTTGGGATGGTTTAGGTTTAATTTCTTATTGTTTGGTAATTTATTATCAGAACTATAAG…	ATTTTTTTTTTTTTCTTCTTATGTTTAATTATTTATTTTAAAAATTATTCTTCTTTTTTAAATTCTTTATTGATTTTAGAATCAATTTCTTTGATTTTATTTTTTTTTCTATTAGTTTTTTTTTTTTATTGTTTTTCTCTTAAGGTTTTATTATTTTATTTTGTTTTTATTGTTTGTGACAGAGCTCTAGGTCTTTCTATTTTGGTAAAATCAATTAAATTTTATGGCTATATAAGATTTCGTTCTATAAACTTATCAATATTTTAG	ATACCAAAAATCCCATTTCATTTAGTAACACGAAGACCATGACCTATCTTAACCTCTTTCCAACTTTTTAACACAGTTTTTTCAACAGCTAAAAATTTTAATGGACATTTATCAAACACAATATTTTTCATTAACCTAATTTTATTAGTTCTTATCTCATGAAGATGATGACGAGATGTAGTGCGAGAATCCACTTTTGAAGGAATACACACAAAAGAAGTTCTTTCAGGACTTAAAATAGGAATAATTCTATTCATTACATCAGAAGTATTTTTTTTTTTATCTTTTTTTTGAGCCTTTTTTCACTCATGTCTTTCACCAGATATTTTTATTGGACAAAATTGACCATGTAAAGGAATTAAATCATTTAACCCAATAGGAATTCCATTAATAAATACA…	ATTATTATCTTTATAACAATTTTAACAAGTTTAACTGTAACATTTATTCTTATATCAATAACAACAATAATTTCCAAAAAAAGACAAAAATCACGAGAAAAACAAATCCCGTTTGAATGTGGATTTAACTTTTTTAACTCAGCACGAATACCATTTTCCATACAATTCTTCCTAATTGCAATTATCTTTATTATTTTTGATGTAGAAATTATTTTAATTATTCCATTAATCCCAAGAATTTTTAAATCTAATATTATTTTATGAACAAAAACAAGAATAATATTCTTAATTATTTTATTAGTAGGAATTTTAATAGAATGAAAAGAAAAAACATTCGACTGAAAAAAATAA	ATAATAAAATTTAACAAAATTTATAAACATCCACTATTAAAAATTATTAACTCTTCATTAATTAAACTTCCAACCCCAAAAAATATTTCATTAATATGAAACTTTGGATCACTTCTTGGAGTATGCCTAATAATTCAAATCATTAGAGGGCTTTTTTTAGCTATACACTATGTTCCTAATACACAAATAGCATTTCAAAGTGTTATTCATATTTGCCGAGACGTAAATATAGGATGATTTATTCGAATTTTACATGCTAATGGAGCGTCAATATTTTTCATCTGTATATTTATTCATATTGGACGAGGTTTATACTATGAATCTTTTTTTTTATTAGAAACATGAAACTTAGGAGTAATTATTTTTCTTTTAACAATAGCATCAGCATTCCTAGGATAT…	ATAATACTAATAACATTTAGATTTTTTATATATCTTTTTTCTAATCACCCAATAATAATTGCATCAATAGTTATTTCTCAATGCATTTTCATAGCAAGGCTTATTTCAAAAAAAATAGTATTTAGATGGTTCGGATTTTTTATTTTTATTATCTACTTAGGAGGAATTCTAATGCTGTTTTCTTACATTATCAGTCTAATTAACTCAACAGAAAAAATTTTTAAAATAAATAAATTCCTATATTTAACTTTAATCTCATCATTTTTCTTTTTTCTAATTAAAGAAGAAAAAAGATTTTTAGAACTATCAACCAATAAATTTACAAAAATAATTATATCAATATACAGGCTAAGATCAATAAAAATAAGAATCTATTTAATGTTTTTTCTTCCTTTAATT…	ATAAAACTTTTTCAAATTATATCACTTGTTATAATTATTTTATTTTCATTAGTTAGAGTAGCATTTATTACACTTATAGAGCGAAAAATTCTTGGATATATACAAATTCGTATAGGACCTAACAAAGTTGGATTAACAGGAATCTTACAACCTATAGCAGACGCAGTAAAACTTTATTCTAAAGAAATTAATTGACCTACTCAATCTAATTCAATACCATTTTTTATTTCTCCATGTTTAAGACTAACTTTAGCTTTAACTCTTTGCTTAATTATACCTTATTTAAAACCTTGAATTAATATGAAATTAAGACTTTTAATATTTTTAGCAATTCTTGGATTAGGAGTATATCCAATCCTAATTAGAGGATGATCTTCTAATTCCAACTACTCGCTCATT…
Melipona bicolor	ATAATTTTAATAATTTTTATTTTAAATTCAATAAAAAACTCAACTAAAATAATTAGAATTTTATATTATACTATATCATCTATTTCATCAATTATATTTTTATTTTTTATAATTATAAATAATTATTTAACAATTTCATTTATTAATTCTAAATTTTTAATAAATTTTTTTTTATTAAATATATTTTTAAAATTAAGAATATTCCCATTTCATTCATGAATAATTTATTGCTATGAAAAATCATCATGAAATCAAATTTTTTTATTATCAACTATTATAAAATTCATTCCAATTACATTTTTTTGTCATTTTACAAATATTTGATTAAATATAATAATTTTATTAACTTTTAATAGAATCTTTATATCAATTTATATTAATATTGATTTTTCTTTAAAA…	ATTAACAAATGATTAATATCTACAAATCATAAAAATCTTGGAATTTTATATATAATTTTTGCTTTATGATCAGGAATAATTGGATCATCATTTAGAATATTAATTCGAATAGAACTTAATAGACCTGGAATATGAATTAATAATGATCAAATTTATAATTCAATTGTTACTAGTCATGCATTTTTAATACTTTTTTTTATAGTTATACCATTTTTAATTGGAGGATTTGGAAATTATTTAGTTCCATTAATATTAGGATCACCTGATATAGCATTCCCACGAATAAATAATATTAGATTTTGATTATTACCACCATCATTAATATTATTATTATTAAGAAATATATTTTTCCCAAATTCTGGAACAGGATGAACAGTTTATCCTCCATTATCATTATAT…	ATTTCAACATGAAATATAATTTCATTTCAAGATTCAAATTCATTATATTCTGATAATTTAATTTCATTTCATAATTTAATTATAATATTTATTATTATAATTATTTCATTAACATTATTTTTTATTATTGATTTTATATTTAATAAATTTTTAAATTTATCTTTATTAAAAAATCATTTAATTGAAATTATTTGAACATTAATACCAATAATTATTTTATTAATAATTTGTTATCCATCATTAAAAATTTTATATTTTATTGATGAAATATTAAATCCATACTTTTCTATTAAAACAATTGGTCATCAATGATATTGATCTTATGAATATCCAGAATTTAATAATTATGAAATTAATTGTTATATAAACAATTATAATTATAAAAATCAATTTCGATTA…	ATCCCACAAATAATACCAATTTATTGATTAATAATTTTTTTTTACTGTTTAATAACATTTTATTTAATTTTAATTTTATTAAATTCATATTTTTTAATTTTAAATTTTAAATTAAATAAAAAACTTAATTATAAAAAAAACAATTTCTATAAAATAAAATGAATTTAA	ATGAATTTAATTATAATAAATTTATTTGAAACTTTTGATCCATCAATCTATTTTATTTATAAATTTCAATTTAATTGAATTTTTATTATAATATCAATTATTATTTTTCCATTAAATTATTGACTTATTCCTTCATGATTTAATTTATTATTTAATAAATTTATTTTTATTTTATTTAATGAATTTTCTATATCAATTAAAAAAAAAAATATTAATAACTTAATAATTTTTTTAAGATTAATATTTTTTATTATATTTATAAATTTTTTTAGATTATTTCCATATATTTTTTCTTCAACAAGTCATCTTTTATTTAATTTATCATTATCTTTATCATTATGATTAAGATTTCTTATTTATTTAATTTATAATTTTCCAATTAATTTTTTAAAACATTTA…	ATTTATTGATTTAAAATGTTTGAATTTATTTGTATATTTTATTTATTTTTTATAATTTATATATTTGATTTATTTATTTTAATTAATTTAATATATTTAATTATAATTTTTTTTTTTTTTAATTTTAATTGATTAAATTGAAGGATAGTAATATTTAATTTTGGATTAAATTATTATTCAAATGGATTAATTATTATAATAATTTTAATTTTTACAATTATTATTTTGAATTTGAATATAGTATATTTAAAAAATTATTGTTTAATAATAAATTTAATGTTAATATATTTTATATATTTAGTTTTTAATTCAATAAATTTTATATTATTTTATTTTATATTTGAATCAAGATTATTATTAATTTTTTATATAATTATAAAATGAGGTTATGGTGAATTT…	ATTATTAAAATATTAGTTTTTAGAATTATTTTATTTATTTTAAGTTTTTTTATGTTATTATTTGGTTTATATTTTATATTATTTAATTATGAATTAATTTTTGAATGAAATATTATTAGATTAAATTCTATAAAAATAAATATATTTTTATTAATTAATTATAAAATTTTAATTTATATTTATTTAGTTATATTTATTTCTTCAATAATTTATATATATAGAATTAGATATATAAATTTAAATAATTTTTTATTGAAACGTTTTTATTATTTAATAATATTATTTTTATTATCAATAATTATATTAATTTTAGGTCCTAATATATTAACTATTATATTAGGTTGAGATGGATTAGGATTAACTTCTTATTGTTTAATTATTTATTATAATAAATTAAAT…	ATATATATATGTTTATATATATATATAATTTATGAATTATTAATTATTATTATTATTATATATATAAATTTTTTTATTATATATAAATGAAGTTTTTATTATTTAAGATTTTTAATTATTATAGAATTTTTAAATGTATTTTTTATTTTTTTTATAATTATATATATATTTAGGTTATGATTATTTTTTATATTTTTAATATTTATAGTATGTGAAGGAATTTTAGGATTATTATTATTAATTTCTATGAATTATGAATTTGGGTCCATCAAAAAATAA	ATGAAAAAAAATTTTCCTTTTTTTTTAGTAAAAAATAGTCCCCGACCAATTATTATATCATTTAATTTAATAAATTTTTTAATTAGAATTATTATATGAATTTATATAAAAAAATATATTTTATTATTAATAATAATATCAAATTTAATTTTAATTAATTCTTTATGATTTCGAGATATTATCCGAGAGAAGAACATTCCAAGGAAATCATACTATATTAAATTAATATTAAAATTTAGAATAATTATATTTATTATTTCAGAATTATTCTTTTTTATTTCTTTTTTTTGAGCATTTTTTCATAGATCAATTTCTCCTTCAATTGAAATTAATATAATATGACCACCAAAAATAATTAAAATTTTTAATTATACTGAAATCCCATTATTAAATACATTT…	ATATCAATATATTTTATATTTATAGCTTTCATTATATTAATTTCATATATTATTTATAATTTAAATAAATATTTATCTATAAATAAAAAAATTAATTTAGAAAAAAAAATTCCATTTGAATATGGATTCAATCCAATCTCTAAATTTAATTTACCTTTTTCCATACCATTTTTTTTAATTAGATTATTATTCTTAATCTTTGATATTGAAATTACTATATTAATTCCAATAATTATATATTTAAAATATTTAAATTTTTTAATTATAATTATTATTATTTTTTTATTTTTATATATAATATTAATTACATTAATTATAGAATGAATATTAGGATACTTACATTGAATATTTTAA	ATGAAATTTTGGATCAATATTAGGATATTTTTAATAATTCAAATTATTTCAGGATTATTTTTATCTATACATTATTGTCCAAATATTAATTTAGCATTTATAAGAATCTCTCAAATTATAAAAGATATTAATTCAGGATGATTAATTCGTTTAATTCATATAAATGGAGCATCATTTTATTTTCTCTTAATTTATATTCATATTAGACGAAATTTATTTTATTATTCATTTAAATTAATTCATGTATGAATAATTGGAAGAATAATTTTATTTTTATCAATAGCAACTGCATTTCTAGGATATGTATTACCATGAGGTCAAATATCATTTTGAGGAGCAATAGTTATTACTAATTTACTATCAGCATTACCTTATATTGGTCAAATAATAGTAGAATGA…	ATTATTAAAATAATGAAAATCTTAATCATAAATTATTTAATTTCAATAAATTCATTTTTAATTTTAATTTTTTTAATAAATTTAATAATTTTTAAAATTTCTTATAACCCTTTAAATCTAATAATTAAATTTATTATTTTTACAATTATTTCATCAATTTTAATTTATATAATTAACCCACATTTAATTTTATATAATTATATAACTTTAATTATTATAATTAGAGGAATAATAATTTTATTTTCATATTTTATTTGTTTAATTAATTTAGAAAAAAAAAAAATAAATAAATTTAAATTTATTTATTTATTTATTTATTTATTTATTATTTCATTAATAATTATATATATTAAATTAAATAATATATTATTTAATTTTAAAATATATAATTATTCAAAT…	ATAATAAGATTTATTTTTAGTTATGTATTGTTAATAATTATAGTTATATTAAGAGTAGCATTTTTAACTTTATTAGAACGAAAAATTTTAAGTTATATACAAAATCGTAAAGGTCCAAATAAATTTTTATTTAAAGGTTTATTTCAACCTTTTAGTGATATATTAAAATTAATTTTTAAAGAAATATATTTTTTAAGATTAAATAAAATATTTTATTTTAGACCTATATTTATATTTTTTGTATCATGTTTATTGTGATTAGTTTATCCATGAATTTATATAAATAATAATATAATATATATAATAGTATATATATTATTTATTATAAGATTAAATGTTTATCCAATTTTAATTATTAGATGAATTTCAATGAATAATTATTCAATGATAGGTTTAATA…
Antheraea pernyi	ATTTATTTTTTAAATAACTCTAATAAAATATTTTTTACTTTTATTCTCTTTTTTAGAACATTAATTGCAATCTCATCTAATTCTTGATTTGGTTGTTGAATTGGCCTAGAAATTAATTTGTTAAGATTTATCCCCCTTATTTCTTCTCCCTTTAATTTACTAGCATCAGAAGCTTCTCTAAAATATTTTTTAATCCAATCTATTGCATCAATTAATTTTTTATTTGTAATTTTATTAAAAATAACCTTTTTTAAAAATTTTTTAATAGATAATTTTTTTTCAATTATAATTAGTTCTTCAATATTAATAAAAATAGGATCAGCCCCCTTCCATTTCTGATTCCCTAATATTGTTGAAGGATTATCCTGATTTAATAATTTTATTTTAATAACTTGACAA…	CGAAAATGACTTTATTCTACAAATCATAAAGATATTGGAACTTTATATTTTATTTTTGGAATTTGAGCAGGAATAGTTGGAACCTCATTAAGACTTTTAATTCGAGCAGAATTAGGAACCCCAGGGTCTTTAATTGGAGATGACCAAATCTATAATACCATTGTAACAGCTCATGCTTTTATTATAATTTTTTTCATAGTTATACCTATTATAATTGGAGGATTTGGAAATTGATTAATTCCATTAATATTAGGAGCCCCTGATATAGCTTTCCCACGAATAAATAATATAAGTTTTTGACTATTACCCCCCTCTTTAACCCTATTAATCTCCAGAAGAATTGTAGAAAATGGAGCTGGAACTGGATGAACAGTTTACCCCCCTCTCTCTTCAAATATT…	ATGGCAACTTGATCAAATTTAAATTTACAAAATGGTGCATCCCCCCTTATAGAACAAATTATTTTTTTTCATGATCATACATTAATTATTTTAATTATAATTACTATTTTAGTAGGATATTTAATAATTAGTTTATTTTTTAATTCTTATATTAATCGATTTCTTCTTGAAGGTCAAATAATTGAATTAATTTGAACTATTTTACCAGCTATTACCTTAATTTTTATTGCTCTTCCTTCTTTACGATTATTATATCTCTTAGATGAACTTAATAACCCCCTAATTACTTTAAAATCTATTGGCCATCAATGATATTGAAGTTATGAATATTCTGATTTTCATAATATTGAATTTGACTCTTATATAATTCCTTTAAATGATTTATCTTTAAATAATTTT…	ATTCCTCAAATAATACCTATTAACTGAATATTTTCATTTATTTTTTTTATTATTATTTTTTTAATTTTTAATATTATAAATTATTATATTTTTAATTTTTATATTAATAAATCAAATAATAAATTAATTAACAATAAAATAATTAAAAGTTTTTCTTGAAAATGATAA	ATGATAAGTAATTTATTTTCAATTTTTGATCCTTCAACCAATATTCTTAATTTATCTTTGAATTGATTAAGAACTTTTTTAGGTTTATTATTTTTACCTTATTCATTTTGATTTATTCCTAATCGACATTTTTTTGTTTGAAAATTTATTTTATTTAAACTTCATAATGAATTTAAAACTCTTTTAAAAAATAATTATTTTCAAGGATCTACTTTTATTTTTATTTCTTTATTTTCATTTATTTTTTTTAATAATTTTTTAGGGTTATTTCCATATATTTTTACCAGTACTAGTCATTTATCACTTTCTCTTTCCATTTCTTTACCTTTATGATTAAGATTTATATTATATGGTTGAATTAATAATTATCAACATATATTTATCCATATAATTCCCCAA…	ATGATAAAATTTTTAATAATGTTAATTTTTATAATACCTTTATGTTTAAAAAAAAAATTTTTTTGAATGGTTCAAATAAGAATTTTTTTTCTTTCTTATTTATTTATAAATATAAATTTAAATTTAATATTTTTTAGAAATTTAAGTTATTTTTTTTCATGTGATTTAATATCATTTGGTTTGATTTTATTAAGTATATGAATTTGTGGGTTAATAATTATATCAAGAGAAAATTTATTAAAAATAAATTTTTATTATAATTTTTTTTTGATAAATGTTATTTTTTTATTAATTATATTATATTTAACTTTTAGAGTTATAAATTTATTTATATTTTATTTATTTTTTGAGGGTAGATTAATTCCTACTTTATTATTAATTATTGGTTGGGGTTATCAA…	ATTTTTTTTAAAAATTATTCAGTTTGTTTTATTTCTTTTATTTTTTTATTTATATTTAGAAGATTAAATTTTATTTTAATAATTATTTTTATTATAAATGATTTAATTTATTTTTTTGAATGGGAAATTATTTCTTTAAATTCAGTAAGAGTAGTAATATCAATTTTATTAGATTGAATATCATTATTATTTATGATATTTGTTTGTTTAATTTCCTCTGTTGTTATTTATTATAGCAAAAGTTATATGCAATCAGAATTAAATTTAGATCGTTTTATTATTTTAGTTTTATTATTTGTTTTTTCAATAATTTTATTAATTATTAGTCCCAATATAGTAAGAATTTTATTAGGATGAGATGGTTTAGGGTTAGTTTCTTATTGCTTAGTAATTTATTAT…	ATGATAATTATAAATAATTTCATAGTTATTTTTATTATATTTATTATTGGTAATTTAATTTTTGTTTCTAGAAATAAACATTTATTAATTGTTTTATTAAGATTAGAATTTATTATTTTAAGAATTTTTTTTATGTTATTATTATTATTAAGATTTATTGAATATGATATATATATACTAATAGTATTTTTAGTATTTACAGTTTGTGAGGGTGCTTTAGGTTTATCAATTTTAGTTTCTATAATTCGAACTCATGGTAATGATTATTTTCAAAGATATAATTTATTATAA	ATGAAAAACTTATATAGACATCCATATCATTTAGTAGATTATAGTCCTTGACCTTTAACAGGAGCTATCGGAGTAATAACTTTAGTAACAGGATTAGTAAAATGATTCCATAATTTTAGTATTAATTTATTAATTATCGGCTATATTATTACAATTTTAACTATGTACCAATGATGACGAGATATTAGACGAGAAGGAACTTATCAAGGTAAACATACAATTTTAGTAACTAAGGGGCTTCGTTGAGGTATAATTTTATTTATTGTTTCAGAAATTTTTTTCTTTTTGTCCTTTTTTTGAGCCTTTTTTCATAGAAGCTTATCCCCTAATATTGATATTGGAGCTATATGACCTCCCTTAAGAATTACCCCATTTAACCCATTCCATATTCCTCTACTT…	ATTATTTTAATAATATTAATTATAATTTTAACTATTTTAATTGCAAATATTTTAATATTTATTTCAATTATTCTTTCTAAAAAATCCTTTATAGATCGAGAAAAATGTTCTCCATTTGAATGCGGATTTGATCCTAAATCTTCAGCTCGTATCCCATTTTCTTTACATTTTTTTTTAATTACAATTATTTTTTTAATTTTTGATGTTGAAATTGCATTAATTTTTCCAATTATTTATTTATTTAAAACAGTTAATTTTTTTGTTTGAATAAAAACAAGATTTTTCTTTATCTTATTATTATTATTAGGAGTTTATCATGAATGAAATCAAAATATGCTAACCTGAACAAATTAG	ATAAATAATTTTAAAACTATCCGAAAAACGCATCCAATTATTAAAATTATTAATGGATCTTTAATTGACTTCCCTACCCCCTCTAATATTTCATCATGATGAAATTTTGGATCTTTATTAGCTGTATGTTTAATTATTCAAATTTTAACAGGACTTTTTTTAACTATATATTATGCTGCAAATATTGAATTAGCATTTTTTAGAGTAAATTATATTTGCCGAAATGTAAATTTCGGATGATTAATCCGTACTCTTCATGCTAATGGAGCTTCTTTTTTTTTTATTTGTATTTATTTACATATTGGTCGAGGAATTTATTATGAATCATTCAACTTAAAATATACTTGATTTATCGGAGTTATTATTTTATTTATATTAATAGCAATTGCATTTATAGGA…	ATAACAAAAATTTTTATTTCTAGACTTATCATATTTACCTCCTTTTTAATATATTCTTTAAACCATCCTCTATCTATAGGATTAATAATTTTATTACAAACCTTATTAACATGTATTTTATCAGGAATAATAATTAAAACATATTGATTTTCTTATATTTTATTTTTAACATTTTTAGGAGGATTATTAGTTTTATTTATTTATGTCTCTAGAATTGCATCAAATGAACTTTTTTCCCCTAATTTAAATATAAAACTATATTTATTATTTATTTTTTTTATTATATCAATTATAACAATTTTATTTTATAATAATTTAAAATGAATAAATCTTAATATTAATAATTCTGAAATATTTAATTTTTCTAATATAATTATATTTTTTAATGAAAACAAAATT…	ATGTTTTTGAGGGATTTTTATATAATTTTTATTGGCTTAGTTATTTTAATTTTAGGAGTTTTAGTGGGGGTTGCTTTTTTAGTTTTATTAGAGCGTAAGGTTTTAGGATATATTCAAATTCGAAAAGGGCCTAATAAATTAGGAGTAATTGGAATTTTACAGTCTTTTTCTGATGCTATTAAATTATTTACAAAGGAACAAACTTATCCTAATTATTCTAATTATTTTTGTTATTATTTTTCTCCTGTTATTAGTTTCATAATATCTTTATTTATTTGAATATTAATTCCTTATTATTTTAATTTAATTAGATTTAATTTAGGGGTATTATTTTTTTTTTGTAGAATTAGTTTAGGGGTTTATACTGTAATAATTGCTGGTTGATCTTCAAATTCAAAT…
lepidopsocid RS-2001	ATGGGTCTTTTTTTCGTGATGAATAATCTAAATCTATTATTTTTAATTACCTTATTTTTAGGAACAATCATTTCTATTTCTGCAAACTCAATTTTTATAAGATGAATAGGATTAGAAATTAATCTTTTATCTTTTATTCCTATAATAGCAAATACAAAAAATATTTTATCTAATGAATCTATGCTTAAATATTTTTTAATTCAAGCTATAGGATCTAGATTATTTTTATTTTCTTCAATTCTTAATGTTAAATTTCAACCATCCTTTTTCTATATAAATTTTAATGAAATAATTAATATTTTAATTATATTAACATTAATATTAAAATTAGGATCTTCACCTTTTCATAATTGATTTATTAATATTATTGAAGGGATATCATGAATAACATGCTTTTTA…	ATATTTTCTACAAATCATAAAGATATTGGTACTTTATATTTTCTATTAGGAATTTGAGCAGGAATAGTTGGAACTAGTATAAGAATTTTAATTCGATTTGAATTAGGTCAACCAGGTTTATTTTTAGAAGATGATCAAATTTATAATGTTATTGTAACAGCTCATGCATTTATTATAATTTTTTTTATAATTATACCTATTATAATTGGTGGATTTGGTAATTGATTAATTCCTTTAATATTAAGAGCACCTGATATAGCATTTCCTCGAATAAATAATATAAGTTTTTGATTATTACCCCCTTCATTAACTTTATTATTAATAAGTAGAATAACAAATGTTGGTGCTGGAACCGGATGAACAGTTTACCCTCCTTTATCAGCAGCAGTCGCTCATGCA…	ATGGCAACATGATTTAATATTAATTTACAAGAAAGTGCTTCACCATTAATAGAACAACTAATTTTCTTTCATGATCATTCATTATTAATTATTACTATAATTACTGTAATAGTCTCCTATATTATAGCATCTTTATTTTTTAATTCATTTACTAATCGATTTTTATTAGAAAATCAAACAATTGAAATAATTTGAACTATTATTCCAGGAATCGTATTAATTTTCATTGCTTTACCTTCTTTACGACTTCTTTATTTATTAGACGAAACTAAAATACCATCTATTACTTTAAAAACAATTGGTCATCAATGATACTGAAGATATGAATATTCAGATTTCAATAATATTGAATTTGATTCATTTATAATTCCTTCAAATGAAAATTTTAATTCAGATTTT…	ATTCCTCAAATAATACCTATACCTTGATTATCATTATTTTTTCTTTTTCTATTAACCTTATTAATAACTAATTGTATTAATTATTTTTATTTTCAACCTAATATTTTTTTTTCAAAAAAATATTTAAATATTAAAAAAAACATTTGAAAATGATAA	ATAAATAATCTTTTTTCATCTTTTGATCCTTTAACTAATATCTTCAATTTACCTTTAAATTGACTAAGATCTTTATTATTTATTATATTTATCCCTTCATTGTATTGAATTTTACCTTCACGAATACAATTAATTTGAAATTTAATTATTAAAACATTACATAATGAATTTAAAACACTTTTAAAAAATTCATCAAATTTTGAAAGAACAATAATTTTTATTTCAATTTTTAGATTTGTTTTAATTAATAATTTTTTAGGCTTATTTCCATATATTTTTACTAGAACAAGTCAATTAGTTTTAACTTTAACTCTTTCACTACCTTTGTGATTAAGATTTATAATTTACGGTTGATTAAATAAAACCAATCACATATTTGCTCATTTAGTTCCAAATGGA…	ATGTTAAAATTTTTAATTATGTTTATAAGATTAATCCCTTTAATTTTTTATTTAAATTGATGATTAATTAGATATATAATATTTTTTATAACATTTATTTTTATATTTTTTTTTAGAGATGGATTTTTTCATTATTTTATGAGTTTTGATTATGGAATGGATATTCTTTCTTATGGATTAATTATTCTTAGTATTTGAATTTCTACTTTAATATTAATTAGAAGAAAAAGAGTTTTTCGTTTAAATTTTTTTAAATCTTTATTTATATTGAATATTTTGATTTTAATAATTATTTTAATATTAACTTTTAGAACTTTAAGATTTTTTATGTTTTATTTATTTTTTGAATCTAGATTACTACCTACATTATTATTAATTATTGGCTGAGGTTACCAGCCA…	ATAATTAATTATTTGAATAAAAAAAAATTTTTTATTTTTTCTTTTTTTTTAGGTTTAATAAGATTAATTTTTTTTTTTTTTGGAATTATTTTATTTAACTTTGAATTGGTATATTTTTTAGAATGAGATATATTAATATTAAATTCTGTAAATATCCAAATTGTAATTTTATTTGACTGAATATCTATATTTTTTTTAAGTTTAGTAACTTTTATTTCTTGTTTAATTTCAAATTATAGAAATTCCTATATATTAGGAGATAATAATTCAAAATTGTTTATATTTTTAATTATTATGTTTGTATTTTCAATAATATTAATAATTGTAAGACCTAATATAATTAGAATTTTATTAGGTTGAGATGGTTTGGGATTAGTATCTTATATTTTAGTAATTTAT…	ATGATAAATTTTGTTTTTTATTTTAATAGATTTTGTATATTATTTATTATATTAAGATATGTTCTTAATCGTAAATATATTTTGATAATATTAATTAGTTTAGAATTTATAAGATTAATTTTATTTCTTTTAATTTATTTTAGTTTATTTAATTTAAATTTAGAAGGATATTTTTTAATAATTTTTTTGACTTTTTGTGTTTGTGAAGGTGTAATTGGGTTATCCTTACTAGTAGGAATAATTCGTTCTCATGGAAATGATTTAATTTATAGATTAAGATTTTTGAAATGTTAA	ATGTTACATTCTAATCACCCTTATCATTTAGTAGATGTAAGTCCATGACCATTAACAGGTGCAATTGGAACTATAATTTTAACATCAGGTGTAGTTAAATGATTCCATATATTTAATATATTTTTATTCTTTATTGGAATAATAATTATTTTATTAACTATATTTCAATGATGACGAGATGTAGTACGAGAAAGTACCTTTCAAGGTAAGCATTCAATTTCAGTATCTAATGGAATACGATGAGGAATAATTTTATTTATTACATCCGAAGTATTTTTTTTTATCTCATTTTTTTGAGCATTTTTTCATAGAAGATTATCACCATCTATCGAAATTGGAATAATTTGACCTCCTAAGGGAATCCAACCTTTTAATCCATTTCAAATTCCTTTTCTTAAT…	ATAATTTATTTAATTATTATATCAGTTACATTTACTATTTTTCTTTCAATATTATTAAATTTTATAGCTACATTTCTTTCTTATAAAACAATTGAAGATCAAGAAAAAATATCCCCATTTGAATGTGGATTTGATCCTATAAAATCTTCGCGTATACCATTTTCTCTTCGTTTTTTTTTAATTACCATTATTTTTCTAATTTTTGATGTAGAAATCACTTTTATTTTACCTATAATTTTAAATTTTAATAAATCAAATATATTGTTATGAATTTTTATTATCTTTGTATTCATTTTAATTTTAATTTTAGGTTTATTACATGAATGAAATCAAGGAGCTTTAGAATGATCAAAATAA	ATGTTTAAACCAATTCGAAATGTTCATCCATTATTTAAAATTGTTAACAATTCTTTAATTGACTTACCATCTCCATCAATTATTTCAACTTGATGAAATTTTGGATCTTTATTAGGATTATGTTTGATTATTCAAATTTCTTCAGGTCTATTTTTAGCAATACATTATTCAGCCCATATTGACTTAGCCTTTTCAAGAATAATTCACATTTGCCGGGATGTAAATAATGGTTGAATTTTACGAACAATTCATGCAAACGGAGCTTCTTTTTTTTTCATTTGCTTATATTTACATGTAGGACGAGGAATTTATTATAGTTCTTATAATTTACATATAACCTGATTTATTGGAATTTTAATTTTATTATTAACTATAGCAACTGCCTTTGTAGGATATGTT…	ATTAATATATTATTATTTACTTTATTATCCACCTTTTCTATTTTATTTTTATTTATAAAACATCCATTATCAGCAGGTTTAATTTTAATTATATCAACCATTTTAGTTGCCCTTATAACAGCCTATATACTTCAAACTTTTTGATTTTCGTATATTTTAACCTTAATTCTAATTGGAGGAATATTAATTTTATTTATTTATATAATTAGTTTATCTCCTAACCAAAAATTTATAATTTCATCTATTCTTTTTTTAATTCCCTTATTTTTAATTATTCCAATAATAATAAATATAATTGATCCAATAATTTTAATAGAATTATCACAAAAAATTAATGATCAAATTAACTGAAATTTACCCCAATCAATTAAATTATTTAATACAAATTCAAGAATTTTA…	ATATTTAATGAATTATTAATTAATTTTATTAATTTTATCTTATTATTAATTGGAATTCTTGTAGGAGTAGCATTTTTAACTTTATTGGAACGAAAAGTATTAGGATATATTCAAATTCGTAAAGGCCCTAATAAATTAGGTTTTATTGGATTATTACAACCTTTTAGTGATGCAATTAAGTTGTTCACTAAAGAACAAGTATTTCCCAATATAAGAAATTATTATCCTTATTATTTTTCTCCTGTATTTTTATTTTTTTTGTCATTAATTTCTTGAATGATTATACCTTATTTTTGGGTTTTGAAAAATTTAAGATTAGGTTTATTATTTTTTATGGTATGTTTAAGTTTGGGGGTTTATGGTATCATAATTAGAGGGTGAAGATCTTTTAGATTATAT…
Bactrocera oleae	ATTTTTAATAATTCAGCTAAAATTATATTTTTCTTTATCCTAATAACAGGAACTATAATTACCGTCTCGTCTAATTCTTGACTAGGTGCTTGAATAGGATTAGAAATCAATTTATTATCATTTATCCCCCTAATAAATAATAATAACTTGATATCTACAGAAGCCTCATTAAAGTACTTTTTAACTCAAGCTATAGCCTCAGCTGTATTACTATTTGCTATCATAATAAGATACCTAAACAACCATCCTATTATACAAGATAATACCATCTACGGTGACTTAATAATTACTTCATCATTATTGTTAAAAAGTGGTGCTGCACCTTTCCACTTCTGATTCCCTAATGTAATAGAAGGGCTCTCCTGAATAAGTGCACTCACTTTAATGACATGACAAAAA…	TCGCGACAATGGCTATTTTCAACAAATCACAAAGATATTGGAACTTTATACTTCATTTTCGGAGCCTGAGCAGGAATAGTTGGCACATCTCTTAGAATTTTAGTTCGAGCAGAACTAGGTCATCCTGGAGCATTAATTGGAGATGATCAAATTTATAATGTAATTGTAACTGCTCACGCTTTCGTAATAATTTTTTTCATAGTTATACCTATTATAATCGGGGGGTTTGGAAATTGATTAGTCCCTTTAATATTAGGGGCACCAGATATGGCATTCCCCCGAATAAATAATATAAGATTCTGGTTATTACCCCCTTCTCTCACTCTATTGTTAGTCAGCAGCATAGTGGAAAACGGAGCCGGTACAGGTTGAACTGTATACCCGCCATTATCATCTATT…	ATGACAACATGAGCTGCCCTTGGCCTTCAAGATAGAGCCTCCCCTCTTATAGAACAACTTACCTTCTTCCATGATCACGCACTAATAATTCTAGTAATAATCACAACATTAGTTGGCTACTTAATATTTATGCTATTTTTCAACTCATATACAAACCGAAATCTCCTCCACGGACAAACCATTGAAATAATTTGAACAATCCTCCCAGCTATTGTACTCCTATTTATTGCTCTTCCATCTCTTCGACTACTTTATTTATTAGATGAAATTAATGAACCTTCAGTAACTCTTAAAGCCATCGGACATCAATGATATTGAAGCTATGAATACTCAGATTTTTTAAACGTTGAATTTGACTCTTATATAATTCCAACCAACGAATTATCCGCAGATGGATTC…	ATCCCACAAATAGCCCCTATAGGTTGATTAAGCTTATTTATTGTCTTTTCAATTACCTTTATTTTATTTAGCATAATAAATTATTACTCCGTAATCCCCCAAACACCTAAATCACAAATTTCAAATAAGTATTCAACAACTTCTTTAAATTGAAAATGATAA	ATGATAACTAATCTATTCTCCGTATTCGACCCGTCCTCAAGCATCTTCAATCTTTCTATAAATTGAATAAGAACATTTTTAGGGTTAACATTAATCCCTTCCGCCTATTGATTAATACCCTCCCGATGACATATCTTCTGAAACTCAATTCTACTAACCTTACATAAAGAATTCAAAACTCTTTTAGGCCCCTCAGGACATTCAGGTTCAACTTTCATTTTTGTCTCTCTATTTTCACTAATTTTATTTAATAATTTTATAGGATTATTCCCTTACATTTTTACTAGAACAAGTCATCTTACATTAACTCTTACGCTAGCTCTACCCCTATGACTATGTTTTATATTATATGGATGAATTAACCATACCCAACATATATTTGCACACTTAGTACCCCAA…	ATGTTAAAATTAATTTTTATAATAATTTTTATTAGTCCTATTTGTTTTATAAATGGTTTATTTTGAATGGTTCAAAATTTATTATTTATTGTAACTTTTATTTTTATTGTTTTAAATTATTGTACAAATTATTTTGTGAATATTTCTTATTTTTTAGGGTTTGATGTGATTTCTTATGGATTGATTTTGTTAAGATTTTGGATTTGTACTCTTATACTTACAGCTAGTGAGTCTGTTTATAAGTATGGTAGTTATAAAAATTTATTTTTATTTAATATTTTAATTTTGTTAATTTTTTTAGTTTTGACTTTTAGAAGAATGAGCTTGTTTATGTTTTATTTATTTTTTGAAAGAAGATTGATTCCTACTTTATTTTTAATTTTAGGATGAGGGTATCAA…	ATTTGTAGAATTAGATTTTTAATTTTAATTATAGTTAGAATTAATTTTTTTTTATTAAGACTTTTTTTTTTATTAAATGATTATTCTGTATTTTTGGAATGAGAAGTTGTTAGTTTAAATTCTGTGAGAATTGTTATAACTTTTTTATTCGATTGAATGAGATTATTGTTTATATCTTTTGTTTTATTAATTGCTTCGTTGGTAATTTATTATAGAAAGGAATATATGAGAGAGGACAAAAATATTAATCGATTTATTATATTAGTGCTTATGTTTGTATTATCAATAATGTTGTTAATTATTAGTCCTAATATAATTAGAATTTTATTAGGATGAGATGGGTTGGGATTAGTTTCTTATTGTTTGGTAATTTATTTTCAAAATGTTAAGTCATATAAT…	ATGTTAATAAGATTATATTGAGGGTTACCTTGTTTTTTATTTTTAATAGGCATTTTTGTTTTTGTTTCTAATCGAAAACATTTATTATCAATGCTTTTGAGATTGGAATATATTGTGTTGAATTTATTTTTTCTTTTGTTTATCTATTTGAATTTGATAGATTATAGAAGATTTTTTAGTATAATATTTTTAACTTTTAGAGTTTGTGAAGGTGCTTTGGGGCTTTCTATTTTGGTTTCTATAATTCGTACACATGGAAATGATTATTTTCAATCGTTTAATGTTTTGCAATGTTAA	ATGTCAACACACTCAAATCACCCATTCCATTTAGTAGATTACAGCCCCTGACCTTTAACAGGAGCAATTGGAGCTATAACATCCGTATCAGGATTAGTAAAATGATTCCATCAATATGACATTTCACTCTTTGTATTAGGCAATATGATTACCATTTTAACAGTATACCAATGATGACGAGATGTCTCTCGAGAGGGAACCTTTCAAGGCCTACACACTCTACCCGTAACCTTAGGACTTCGATGAGGAATAATCCTATTCATTTTATCAGAAGTATTGTTCTTTGTATCTTTTTTCTGAGCTTTTTTTCATAGAAGACTATCTCCAGCTATCGAATTAGGGGCTATATGGCCTCCAGCAGGAATTCAACCATTTAATCCATTCCAAATCCCTTTACTA…	ATCTTTTCAATTGCTATTATAACATCAATTTTAATTATTATCGCAAGAGTAGTAATAATATTAGCATCTATTTTATCAAAAAAAACTCTTACAGATCGTGAAAAATGTTCTCCATTTGAATGTGGATTCGATCCAAAATCATCCTCTCGATTACCTTTTTCACTTCGATTCTTTCTAATCACTATCATTTTCTTAATTTTTGATGTAGAAATTGCTCTTATTTTACCCATAATTTTAATTATCTCCACTTCAAATATAATCGTATGAACAACAACAAGAGTTGTATTTATCATTATTCTAATTATCGGCCTATATCACGAATGAAACCAAGGTATACTAAATTGATCAAACTAG	ATGAACAAACCTTTACGAACCCAACATCCCCTATTTCAAATTGCAAATAATGCTCTAGTAGATCTTCCAGCACCAATTAATATTTCAGCCTGATGAAACTTCGGGTCATTATTAGGATTATGTTTAACTATTCAAATTTTAACGGGATTATTCCTAGCTATACATTACACCGCAGATATCAACTTAGCGTTCAATAGAGTAAATCACATTTGTCGTGACGTAAACTATGGTTGATTACTACGAACTATTCACGCTAACGGTGCTTCATTTTTTTTTATTTGTATTTACTTACATGTAGGACGTGGAATTTACTACGGCTCATATTTATTTACTCCTACATGATTAGTGGGAGTCCTAATCTTATTTTTAGTTATAGCAACAGCTTTCATAGGATATGTC…	ATCATACAATTCTTATTATATTCTTCCACATTAATTTCAAGATTTATTTTCATTCAAATAAACCACCCATTAGCTATAGGATTAATACTTTTAATTCAAACACTACAAATTTGTTTATTAACAGGACTAATAGCAAAAAGATTCTGATTCTCCTATATTTTATTTTTAATTTTTCTAGGAGGAATATTAGTATTATTCATCTATGTAACTTCATTAGCTTCAAATGAAATATTTTCTTTATCCATAAAATTAACAACTCTTTGTATTACTATTATAACAAGTCTTACATTTATTTCTCTATTTATTGATAAACTATCTACACTTCCTTTTATTCAAAACTTAGAAATAAATACCTACTTTAATCCTAACTTATTTACACATGAAAATTCATTAAATCTA…	ATGGAATTTATTTTATCGGTTATTGGAGGTTTAATTTTAGTAATTTGCGTTTTAGTGAGAGTAGCTTTTTTAACTCTTTTGGAACGTAAGGTTTTAGGTTATATTCAGATTCGTAAAGGCCCTAATAAGGTTGGTTTAATAGGTATTCCTCAACCTTTTTGTGATGCAATTAAGTTATTTACTAAGGAACAAACTTATCCCCTTTTATCAAATTATATCTCTTATTATTTTTCTCCTATTTTTTCTTTATTTTTGTCTTTAGTTGCTTGGTTGTGTATTCCTTTATTTGTTAAATTATTTTCTTTTAATTTAGGGTTGTTATTTTTTTTGTGTTGTGCTAGATTGGGGGTTTATACTGTTATGGTTGCTGGTTGATCATCTAATTCTAATTATGCTTTA…
Tricholepidion gertschi	GTGCTCAAAACCCCTACTAATATATTATTCATAATCATTTTAATTAGAGGAACAATTATCTCCATTTCCTCTAATTCATGATTTAATGCTTGAATTGGTCTAGAAATTAATCTATTATCAATGATCCCAATTCTATCGAGAACTAAAAACAAATACAATACCGAAAGTGCATTAAAATACTTTTTAACCCAAGCAATCGGGTCTATTATCCTAATGACGGGATGCTTGCTAATAGCTCTCTCAAGAGAGATTAATATAACAATACATTTTAGATCACCCCAACTAATGATGATCAATTCAGCCTTACTATTAAAAATAGGAGCAGCCCCCTTTCATTTCTGATTCCCAGTAGTAATAGACGGGGTCTCCTGATTAAAAGCAATTTTATTAATAACCTGA…	CTACTGAAACGATGATTATTCTCGACTAACCACAAAGACATTGGTACCCTATATTTCATTTTCGGAGGGTGGGCCGGAATAGTAGGTACTTCATTAAGCATCCTAATTCGAACTGAATTAGGTCAACCTGGTAGACTAATTGGGGATGACCAAATTTATAATGTTATTGTAACAGCACATGCCTTCATCATAATTTTTTTTATAGTAATACCAATTATGATTGGTGGATTTGGTAATTGATTAGTTCCATTAATATTAGGGGCCCCAGATATAGCATTTCCACGAATAAACAATATAAGATTTTGACTATTACCCCCAGCACTTACCCTCCTATTAATAGGAAGAATTGTAGAAAATGGTGCAGGAACTGGCTGAACAGTTTACCCCCCACTTGCTGGG…	ATGGCAACATGATCCAGCTTAGGGTTTCAAGACAGCTCCTCACCACTTATAGAACAATTATTATTTTTTCATGATCACACTTTATTAATCTTAGCAATAATTACAGTTTTAGTAGGATATATATTAACTATAATATTTATAAATTCATATACTCATCGATTTCTGCTTGAAGGACAAACAGTCGAATTAATTTGAACCGTACTTCCAGCAATCACATTAATCTTTATTGCAATACCATCCTTACGGTTATTATATTTATTAGATGAAATTTATAATCCGTCACTAACACTAAAAACAATTGGACATCAATGATATTGAAAATATGAATATTCAGATTTTACTCAAATTGAGTTTGATTCATATATATTACCGATTAATGAATTACCACTTGATGGGTTT…	ATTCCACAAATATCACCACTAAGATGACTTTCCATATTTCTAATATTCTCATCAATCTACTTATTATTTACAATAATCAATTACTTTTTTATTTTCTCAGAAAATACAAATAATATAAACAAAGCAACAATTAGGACCACCTATCACCCTTGAAAATGATAA	ATGATAAGTAATTTATTTTCAGTATTTGATCCATCAGCAAGAACAATTAATATATCATTAAATTGAATAAGTACCTTTATTGGATTATTAATTATTCCAACAATTTACTGAATAACACCATCTCGAAAAAGAATTTTCTGAAAAAATATTACAATAACCTTACACAAGGAATTTTCCGTCCTAATTGGACCAACAGGACATGCCGGAAGTACCTTATTATTTATTACTTTATTTTCATTCATTTTATTTAATAATTTCATAGGTTTATTCCCATACATTTTCACATCATCCAGCCACTTAATATTTACTCTGTCCTTATCTATACCACTATGATTGTCATTTATAATATATGGATGAATTAATCATACTAAACATATATTTGCACACTTAGTTCCCCAA…	ATGTTAAAGTATTTACTTTTCTTTTTGTTTTTAACTCCTGTTAGTTTTTTAAAAAAAAAATGATGATTGGTGCAATCATCATTTCTTATTAGCTTTTTTTTATTTAGAATTAATTGTGTTGACATTAGTTATTGTGGAATAATTTATTCTTTTTTGGGTTGTGATTCTCTGGGTTTTTCTTTAATTTTGTTAAGTTTCTGAATCTGTTCTTTGATGATTATAGCTAGAGAATCAATTTTTCGTGGTTTCTTTTTTGAGAGGTTATTTTTATTTTTTGTAGTTTTTCTTATGGTTATATTATTTCTTACTTTTTCTTCTATGGATTTATTTTTGTTTTATTTGTTTTTTGAGGGATCTCTTATTCCCACTCTTTTTTTGATTCTTGGTTGGGGATACCAA…	ATTCTTTGAATATTTTCTATTTGTAAGGTGGTTTTTTATTTACTTTTTTTTTTAAGTGTTTTTTTTGTCTATAACGGAATAATTTTTATTATATCTTCTAGGGTTGTGTTTTTGGAGTGGGAAATTTTAACAATAAATTCTTCTTCTATTCTTATAACTTTATTATTGGATTGGATATCATTATTTTTTTTGGGGGTGGTATTGTTTATTTCTTCTTTGGTTGTTTTTTATAGAGAGGATTATATGGGTGCTGATTATAATATTAATCGGTTTATTCTTATCGTGTTGCTTTTTGTATTATCAATAGCTCTTTTAATTATTAGTCCTAATATAATTAGAATTTTGTTAGGATGGGATGGGTTAGGATTGGTTTCTTATTGCTTGGTTATTTATTATCAA…	ATGATAACATATTTTCCTTACTTTTTAGTATCTAGATTTATGATTTTTGGTGGGTTTTGGGTATTTGTGTCTAGACATAAGCACCTGCTTATTGTGTTGTTGAGATTGGAATACATAATGTTGGGGTTGTATCTTTGTTTAGTTTTTTTTTTGGCTAGGTTGGATATTGAAGTTTATTTTTCAATAATTTTTATTATTTTTTGTGTTTGTGAGGGTAGATTGGGGTTGTCTATTTTGGTTAGAATAGTCCGTAGACACGGTAATGATTATTTTAGTTCTTATACTATTTTGCAATGTTAA	ATGTCAACACATGCCAACCACCCATATCACCTAGTAAACCAAAGACCATGGCCATTAACAGGAGCATTAGGAGCCATAACAATACTAACAGGATTAATTCAATGATTCCATCAATATCAAACCATACTATTAATAATAGGAACATTATTAACAATTTTAACCATAATTCAATGATGGCGGGATATTACTCGAGAAGGAACTTTTCAGGGCCTTCATACATATCCAGTAACCCTAGGATTACGATGGGGTATAATTCTATTTATTGTATCCGAAATTATATTCTTTATTTCATTCTTCTGAGCTTTCTTCCATAGAAGACTATCCCCATCAATAGAAATTGGAAGATATTGACCACCCTTAGGGATTTCACCTTTCAACCCAATACAAATCCCATTACTA…	ATAATTTCCATTATAAGACTAATTGTAATATCAATCTGCACAATCATAGCACTATTAGCAACAACACTAACAAAAAAATCAACCAATGACCGAGAAAAAATATCTCCTTTTGAGTGCGGATTTGATCCAATATCATCAGCCCGAATCCCATTTTCACTTCGATTTTTCCTAGTTACTGTAATTTTTCTCATTTTCGACGTAGAAATCGCCTTATTATTACCAATAACAATTATTAATCAAATAATTAATATATATTCATGATCCCTAGTAAGAATATTATTTCTAATAATTCTATTAATCGGACTATTTCATGAATGAAACCAGGGAGCCTTGGATTGAGCAGAGTAA	ATGATAAAACCAATACGAACCTCATCCCCACTAATCAAAATTGCAAACAATGCCCTTGTCGACCTGCCTTCCCCAAGAAGAATTTCAACCTGATGAAATTTTGGGTCATTATTAGGGCTATGCTTAATCATCCAAATCATTACTGGATTATTCCTAGCCATGCATTTCACAGCCAATATTGAGTCAGCATTCATTAGAGTAGATCATATTTGTCGAGACGTCAACAGAGGATGACTATTACGAACACTTCATGCCAACGGAGCCTCATTCTTCTTCGTTTGTATTTATTTACATGCAGGACGTGGAATCTATTATGGGTCATATATATTTATACACACCTGAATAGTAGGTGTAGTAATTATATTATTAGTAATAGCAACTGCATTCATAGGATATGTT…	ATTACTTATCAATTAATAATTATATATATATCAATGTTCATTAGAGTGCTCATCACACAAATTAATCACCCATTAGCAATGGGGTTAACTATTATTATTCAAACTATTTTAATCTGCCTAATTACCGGAATAATACTACCCTCCTTTTGATTTTCATACATTTTATTCTTAGTGTTTTTGGGAGGAATATTAGTAGTTTTTATCTACGTATCAACCCTAGCATCAAACGAAACATTCAAAACCTCACCAAAAATATTAATCACAACAGCTATTTTATTAATTATCACAACAATAGTAACAATAATTAGTGACAACTCATTATTATCATGAACAACCTCCCTACAAGAAAGAATAACAATAAATACAGACACTAAAATTCTCCCACTATCAACAATAAAA…	TTGAATTTAGTCCTGTCTTTGATTAGTTATGTTATTTTAATAGTTTTTGTTTTGGTGGGTGTGGCCTTTCTTACTCTATTAGAACGAAGGGTTCTTGGATACATCCAAGCACGTAAGGGACCCAATAAGGTTGGATTTATTGGATTATTTCAACCATTTTCTGATGCTGTAAAATTATTTAGAAGGGGGCAGGCAAATCCATTAATATCTAATTATTTACCTTATTATTTATCTCCTGTTTTTAGATTGATTTTATCTCTATTAGTTTGATTAATTATTCCATATCCTTTCATGATTTTTAATTTTTCTCTTGGTTTGCTGTTTTTTTTATGTTGTATTAGACTAAGTGTCTACACTGTAGTCGTTGCTGGGTGATCTTCTAATTCTAATTATGCGTTG…
Gomphiocephalus hodgsoni	ATTTTAATTAAACCACAATATTTAACTTTTATTCCTTGTTTGTTTTTTGGAACAATTCTTGCATGTTCATCCTCCTCATGATTTATTGCATGGATTGGGTTAGAAATTAATTTAATAAGTTTTGCCCCCATTCTTATTAATAAATTGTCTTCTAACTCATTAGAATCAGCAATCAAATACTTTTTAGTTCAAGCAATAGCTTCCACTATTTTAATTTTTATAGTCTTATTAATTTCAAATTTGGGAATTTTTAGTATAATTAATCTAATAAATAGAATTATTCTTATAATGCTTTCTCTAAAAGCAGGGATTGCGCCTTTACATTTTTGATTTCCTCAAGTTATTGAAATAACTCAATGGTTTCAAACTTCATTAATTTTTACATGACAAAAAATTGCT…	TTACGCTGAATATTTTCAACAAATCATAAAGATATTGGAACTATATACTTAATTTTTGGAGCTTGAGCCTCAATAGTAGGCACAGCATTCAGTGTTATAATTCGCTTAGAATTAGGACAACCAGGAGCCTTTATTGGTGATGACCAAACTTATAATGTTATAGTTACTGCTCATGCATTCGTAATAATTTTCTTTATAGTTATGCCTATTATAATTGGAGGGTTCGGAAACTGACTAATCCCTTTAATAATCGGAGCTCCTGACATAGCTTTCCCTCGAATGAATAATATAAGATTTTGATTATTACCCCCCTCTTTAACCCTTCTTTTAGCTGGAGGGATAGTAGAAAGAGGAGCTGGAACAGGATGAACTGTTTACCCTCCTCTATCTTCTAATTTA…	ATTGCAACCTGATCTGCCCTAGGATTTCAAAATGCTTCATCCCCACTAATAGAAGAATTAATTTTTTTCCATGATCACACCATAACAATTTTAATCCTTATTACTACAATTATTAGATTCAATATAGTTTCAACATATATTAATTATAATATAGACAAGATTATAATTGAATCACAACCTTTAGAATTATTTTGAACAATTATCCCAACATTTGTTCTTATTTTTATTGGTATACCATCGATTCGATTATTATATATATTAGATGAAGTATACGAACCTCTAATTACTATTAAAGTAATAGGACATCAATGATATTGATCATATGAATATTCAGATTTTATTAACATTGAATTCGATTCTTATATGACTCAATTAAATAGTGAATCTAATATTAATCAA…	ATTCCACAAATATCCCCTATAAACTGAGGTTTTCTATTTATCACCTTTATTTTTATCTTAATTTGTTCTATAATTGTTATTTATTTTAATGTATTTACTCAGACTATTATTAATCAAATAAATAAGTCTTCAACTAATATTTTAACAAGATTAAGCCATAAAAGCTGAAAATGATAA	ATGATAACAAATTTATTTTCTAGCTTTGATCCTTCTTCATCAACCCCACTACTTTATAATTGACTAGGCTTATTTGTTCTAATAATATTAATTACTCGTATAAGCTGATTGATCCCTAACCGACTAAATTATTTATTTGTAATAATTACAAATACACTTCATAAAGAATTTAAAACTTTATTAGGCTCTTCGGCCCATTTAGGTAGAACTTTATTTTTTTTATCTTTATTTATTTTAATTGTTTTTAATAATTTTTTTGGACTATTCCCTTATATTTTTACTAGTACTAGTCACTTAGTTATAACTTTAAGTTTAGCAGCACCAATTTGGCTATCCTTTATATTATTTGGGTGAGTTAAAAATACAAACCATATATTTGCTCATTTGGTTCCTCAAAGA…	ATGATAAAACTTATTTTTCCAATTATTTTTTTGGGTGTTATAAGATTTTCAAAATTAATGAGTGTGTGGCATGTTTGTTTATTTTTACCTTTTATGTGTTTATTAAGTTTATCAATAATACCTTTAATTGAGTTATTAAAAATTGTCAGAGTTTGAGTATTAGTAGATTCTTTATCTTTAAGATTAGTTTTTTTATCTTTATTACTTTTAATTTTAATAATTTTATCCAGAGGAAGAGTTGTTAAAAATAACTATTATTCTGGGGTTTATAATTTAATAATATTAATATTAATTTTTATATTATTAGGTAGCTTTTTTGTTAGAAATTATCTTTTATTTTATATTTTTTTTGAAGCTTCTTTAATTCCTACTTTAATTATTATCATAGGGTGGGGGTAT…	ATAATATCATATTATAAAAATCTCAGAGTTCCTTTAATTTATTCAATACTTATATTAGTAATAAGTATTTTTTTATTGCCCATGGGGGTATTATTTATACTAAATGATACAATTGTATTTCTAGAATGAGATTTATTAAATTTAATAAGTGTTTCTATTATATTAACTTTTTTATTAGATTGAATAAGATTAATATTTATGGGAACAGTTTTATTAATCTCTTCAATAGTTTCTTTTTATTCTTATTCGTACATAGAGGGGGATATTAACATTTCTCGTTTTATTATTTTAGTTTTTTTATTTGTAGTATCAATAATTTTGTTAATTTTAAGACCAAATATAGTAAGTATTTTATTAGGATGAGATGGGTTAGGATTAGTATCTTATTGTTTAGTAATT…	AAACTTATTACTTGATTTTATTATTTTGTTTTTATTTTTATTGGGGTATGGGTATTTAGTTCAAAAAGTAAGCATTTATTAAGAACTTTATTAAGATTAGAGTTTATTGTTCTTGGAATTTTTATTTATTTTTTTTATTTTTTAAATTACACTATAATATTTTGTTCGTTAATTTATTTAATTTTTACAGCTTGCGAAGGGGCTTTAGGTTTAACAATTTTAATTAGAATATCTCGTACTCATGGTGGAGATTATTTTGGTTCTTTTAGTTTAGATTATTAG	ATTAATGTAATGTTAATTAAAAGTGACCACTCTTTTCACTTAGTAGACCAAAGACCTTGGCCATTAACTGCTGCCCTAGGAGCTTTAATTATAACAACAGGTATAGTTAAATGATTCCATCATTTTGATCCTACTACAATATTTTTGGGTGTTATTATTCTCCTATTTACTACATACCAATGATGACGAGATATCACTCGTGAAGGAACTCTGCAAGGGTTACATACTAATATTGTTTCTAAGGGATTACGTTGAGGAATAATTTTATTTATCACTTCAGAAATTTTATTTTTTTTTTCATTTTTTTGAGCTTTCTTTCATAGAAGACTCTCACCTGTTTTGGAAGTTGGACTTATTTGGCCTCCGTCAGGGGTTATTCCATTTAATGCAGTACAAGTA…	ATTTCTTTAATTATTATTTTAATTATTGTGCTCCCTTTAATTTTAATTTCTATTAACTCAACTTTATTTAAAAAAGATTTAATTAGTCGAGAAAAAATAAGTCCATTTGAGTGTGGCTTTGACCCTAAAAATACTGCCCGGCTACCATTTTCCATACGATTTTATTTAATCGCAGTAATTTTCTTAATTTTTGATATTGAAATTGCCCTTATCTTACCTATTCCATTTATTTTTAATTTTATAAGACCAAATACATGGATTATATTAACTTTTATATTTTTAATGATTTTATTGGGAGGACTTTTTCATGAATGAAATCAAGGAGCTCTTAATTGGTCTAAATAA	ATAATTATGGTATTACGTAAAGCTCATCCCCTTATTAGAATTATAAATAATGCACTAGTAGACTTACCAACCCCCTCTAATATTTCAGCTTGATGAAATTTTGGGTCACTTTTAGGTATTTGTTTAGGAACACAAATTTTAACTGGCCTATTCTTAGCTATACATTATGTAGGAGATATCAGACTTGCATTTAACAGAGTAATTCATATTTCACGTGATGTAAACAGAGGATGAATAATACGCGTTATTCATGCAAACGGAGCCTCATTTTTTTTCATTTGTATTTACCTTCATATTGGCCGAGGAATATATTATGGATCTTATTTATATAAAGAAACTTGAAATATTGGAGTAATTATTTTGTTTGTTATCATAGGAGCAGCTTTTATAGGCTACGTT…	ATTTCTTATGGTATAAAAATTTTATATTTTTCTACTATTATTATAGCTTCAATTTTTTTAACAAATTCTAGCCCACTAATTATAGTATTAATTATTGGGCTACAAACTCTGATTATATGCTTATCTATTGTTTTTATTATAAATACATCTTGATTCGCATTTATTCTATTTTTAGTATTTATAGGAGGACTAATAGTTTTATTTGTTTATATTACCAGATTAGCTTCTAATGAATTATTTCATTTCTCTAGTAAAAATAATAACTTTATTTTATACACAAGTATATTTAGTTTATCTTTATTAATAATCTTAACTTTTAAAGAAAATCAAAATAACAAACTATTAAATTTAAATATTAAAGAAATAATCTTTAAAGTATACTCTAACAGAAGAGTGATA…	ATATCTTATGTATTAATTTTATTATCTTACTTATTATTAATGGTAGGGATACTTATTAGAGTTGCTTTTATTATTTTAGTTGAACGAAAGGTTTTAGGATATATTCAATTACGTAAAGGACCTAATAAAGTTGGTTTAATCGGTATTTTACAGTCTTTTAGAGATGCAATTAAATTATTTATTAAGGAGCAGATATTTCCTTCTAATTCAAATATAGTTCCTTTTTATTTTGCTCCTTTAGCTTCTTTTTTTATCATTTTGTTGATATGAATTTTAATCCCAACTTATAGAAATACAGTTAATATAGCATTAGGGGGGTTAATATTATTTTGCTGTACTAGTTTTGGGGTTTATACTCTAATAGGAAGAGGATGATCCTCTAATTCAAGTTATGCTTTA…
Drosophila mauritiana	ATTTTTAATAATTCGTCAAAAATTTTATTTATTACAATTATAATTATTGGGACATTAATTACAGTTACATCTAATTCTTGGTTAGGAGCTTGAATAGGTTTAGAAATTAATTTATTATCTTTTATCCCCCTATTAAGAGATAATAATAATTTAATATCTACAGAAGCTTCTTTAAAATATTTTTTAACCCAAGCTTTAGCTTCAACTGTTTTATTATTTTCTTCAATTTTATTAATATTAAAAAATAATTTAAATAATGAAATTAATGAATCTTTTACATCCATAATTATTATATCAGCTTTATTATTAAAAAGTGGGGCCGCTCCTTTCCATTTTTGATTTCCTAATATAATGGAAGGTTTAACATGAATAAATGCTTTAATATTAATAACTTGACAA…	CCGCGACAATGATTATTTTCTACAAATCATAAAGATATTGGAACTTTATATTTTATCTTTGGAGCTTGAGCTGGGATAGTAGGTACATCCCTAAGAATTTTAATTCGAGCCGAATTAGGTCATCCTGGAGCATTAATTGGAGATGATCAAATTTATAATGTAATTGTAACTGCACATGCTTTTATTATAATTTTTTTTATAGTTATACCTATTATAATTGGTGGATTTGGAAATTGATTGGTACCTTTAATATTAGGTGCTCCTGATATAGCATTTCCACGAATAAATAATATAAGATTCTGACTACTACCCCCTGCTCTTTCTCTATTATTAGTGAGAAGAATAGTTGAAAATGGAGCTGGAACAGGATGAACTGTTTATCCACCTTTATCTGCTGGA…	ATGTCTACATGAGCTAATTTAGGTTTACAAGATAGAGCTTCTCCTTTAATGGAACAATTAATTTTTTTCCACGATCACGCATTATTAATTTTAGTAATAATTACAGTATTAGTAGGGTACTTAATATTTATATTATTTTTCAATAATTATGTAAATCGATTTCTTTTACATGGACAACTTATTGAAATAATTTGAACTATTTTACCAGCAATTATTTTATTATTTATTGCTCTCCCTTCTTTACGTTTACTTTATTTATTAGATGAAATCAACGAACCATCCGTAACTTTAAAAAGAATTGGTCATCAGTGATATTGAAGTTACGAATATTCGGATTTTAATAATATTGAATTTGATTCATATATAATCCCAACAAATGAATTAGCAACTGATGGATTT…	ATTCCACAAATAGCACCAATTAGATGATTATTATTATTTATTATTTTTTCTATTACATTTATTTTATTTTGTTCTATTAATTATTATTCTTATATACCAAATTCACCTAAATCTAATGAATTAAAAAATATTAATTTAAATTCAATAAATTGAAAATGATAA	ATGATAACAAATTTATTTTCTGTATTTGACCCCTCAGCTATTTTTAATTTATCACTTAATTGATTAAGAACATTTTTAGGACTTTTAATAATTCCGTCAATTTACTGATTAATACCTTCTCGTTATAATATTGTATGAAATTCAATTTTATTAACTCTTCATAAAGAATTTAAAACTTTATTAGGTCCATCAGGTCATAATGGATCTACTTTTATTTTTATTTCTTTATTTTCATTAATTTTATTTAATAATTTTATAGGATTATTCCCATATATTTTTACAAGAACAAGTCATTTAACTTTAACTTTATCTTTAGCATTACCTTTATGATTATGTTTTATATTATATGGTTGAATTAATCATACACAACATATATTTGCTCATTTAGTTCCTCAAGGA…	ATGTTAAAAATTATTTTTTTTTTATTATTTTTAAGTCCTCTTTGTTTTATTAATAATATATATTGAATGGTACAAATTATAATATTTTTTATTAGATTTATTTTTTTATTAATAAATAATTTTATAAATTATTGATCAGAAATTTCTTATTTTTTAGGTTGCGATATGTTGTCTTATGGATTAATTTTATTAAGTTTATGAATTTGTTCTTTAATATTATTAGCTAGAGAAAGAATTAATAAATATAATAATTATAAAAATTTGTTTTTATTAAATATTGTTATTTTATTATTATTATTAATTTTAACTTTTTCAAGAATAAGATTATTTATATTTTATTTATTTTTTGAAAGAAGATTAATTCCTACATTATTTTTGATTTTAGGTTGAGGTTATCAA…	ATTTGTAGAATTAGATTTATTAATTTAATTTCTATTAGTTTATCATTTTTTTTATTAAGTTTGTATTTTTTGTTAAATAATATAATTTATTTTATTGAATGAGAAGTAGTTTCTTTAAATTCTTCTAGAATTGTTATAACCTTCCTTTTTGATTGAATAAGTTTATTATTTATATCTTTTGTTCTTATAATTGCTTCTTTAGTAATTTTTTATAGAAAAGAATATATAAGAAGTGATAATAATATTAATCGATTTATTATATTAGTATTAATGTTTGTTTTGTCAATAATATTATTAATTATTAGACCGAATTTAATTAGAATTTTATTGGGATGAGATGGATTAGGACTTGTTTCTTATTGTTTAGTTATTTATTTCCAGAATATTAAGTCTTATAAT…	ATGATTATAATTTTATATTGAAGTTTACCTATAATTTTATTTATTTTAGGATTATTTTGTTTTGTTTCTAATCGAAAACATTTACTTTCAATACTTTTAAGTTTAGAATTTATTGTTTTAATATTATTTTTTATATTATTTATTTATTTGAATATATTAAATTATGAAAATTATTTTAGAATAATATTTTTAACATTTAGAGTATGTGAGGGAGCTTTAGGTTTATCAATTTTAGTTTCTATAATTCGTACTCATGGAAATGATTATTTTCAATCTTTTAGAATTATAT	ATGTCTACACACTCAAATCACCCTTTTCATTTAGTGGATTACAGCCCATGACCATTAACAGGAGCTATTGGAGCTATAACAACTGTATCAGGTATAGTAAAATGATTCCATCAATATGATATATCATTATTTTTATTAGGTAATATTATTACTATTTTAACAGTATATCAATGATGACGAGATGTATCACGAGAAGGAACATATCAAGGTTTACATACTTACGCAGTAACTATTGGTTTACGTTGAGGAATAATTTTATTTATTTTATCAGAGGTTTTATTTTTTGTAAGATTTTTTTGAGCTTTTTTTCATAGAAGTTTATCACCCGCTATTGAATTAGGAGCATCATGACCTCCTTTAGGAATTATTTCATTTAACCCATTTCAAATTCCTTTATTA…	ATTTTTTCTATTATTTTTATTGCTTCATTAATTTTATTAATTACAACTATTGTTATAATATTAGCTTCAATTTTATCAAAAAAAGCTTTAATTGACCGGGAAAAAAGATCCCCATTCGAATGTGGATTTGACCCAAAATCTTCATCCCGATTGCCATTTTCTTTACGTTTTTTTTTAATTACTATTATTTTTTTAATTTTTGATGTAGAAATTGCATTAATTTTACCTATAATTATTATTATAAAATATTCTAATATTATAACTTGAACAATTACTTCTATTATTTTTATTTTAATCTTATTAATTGGTTTATACCATGAATGAAATCAAGGAATATTAAACTGATCAAATTAA	ATGAATAAACCTTTACGAAATTCTCACCCTTTATTTAAAATTGCCAATAACGCTTTAGTAGATTTACCAGCTCCAATTAATATCTCAAGATGATGAAATTTTGGATCATTACTTGGATTATGTTTAATTATTCAAATTTTAACCGGATTATTTTTAGCTATACATTATACTGCTGATATTAATTTAGCTTTTTATAGTGTTAATCATATCTGCCGAGATGTAAATTATGGTTGATTATTACGAACCTTACACGCTAACGGTGCATCATTTTTTTTTATTTGTATTTATTTACATGTAGGACGAGGAATATATTACGGTTCATATATATTTACTCCAACTTGATTAATTGGAGTAATTATTTTATTTTTAGTAATAGGAACAGCTTTTATAGGTTACGTA…	ATTATTCAATTAATATTATATTCCTTAATTATTACTACTTCTATTATTTTTCTAAATATAATTCATCCACTAGCTTTAGGATTAACTTTATTAATTCAAACAATTTTTGTATGTATATTAACTGGATTAATAACTAAAAGTTTTTGATACTCATACATTTTATTTCTAATTTTTTTAGGAGGAATACTTGTACTATTTATTTATGTAACATCTTTAGCTTCTAATGAAATATTTAATTTATCAATTAAATTAACTTTATTTTCTTCATTTATTTTACTTTTTATATTAATTTTATCATTTATTACTGATAAAACTTCTTCTTCTTTATTTTTAATAAATAGTGATATACAATCTATTATTAATATAAATTCTTATTTTATAGAAAATTCTTTATCTTTA…	ATAGAATTTATTTTATCATTAATTGGAAGTTTATTATTAATTATTTGTGTATTAGTAAGTGTAGCTTTTTTAACTTTATTAGAGCGAAAAGTTTTAGGATATATTCAAATTCGTAAAGGTCCTAATAAAGTTGGTTTAATAGGAATTCCTCAACCTTTTTGTGATGCAATTAAATTATTTACAAAAGAACAAACTTATCCTTTATTATCTAATTATTTAAGATATTATATTTCTCCAATTTTTTCTTTATTTTTATCTTTATTTGTTTGAATATGTATGCCTTTTTTTGTAAAATTATATTCATTTAATTTAGGAGGTTTATTTTTTTTATGTTGTACTAGACTGGGGGTTTATACAGTTATAGTAGCTGGTTGATCTTCTAATTCTAATTATGCTTTA…
Drosophila sechellia	ATTTTTAATAATTCATCAAAAATTTTATTTATTACAATTATAATTATTGGAACATTAATCACAGTTACATCTAATTCTTGGTTAGGAGCTTGAATAGGTTTAGAAATTAATTTGTTATCTTTTATCCCCCTATTAAGAGATAATAATAATTTAATATCTACAGAAGCTTCTTTAAAATATTTTTTAACCCAAGCTTTAGCTTCAACTGTTTTATTATTTTCTTCAATTTTATTAATATTAAAAAATAATTTAAATAATGAAATTAATGAATCTTTTACATCCATAATTATTATATCAGCTTTACTATTAAAAAGTGGGGCCGCTCCTTTCCATTTTTGATTTCCTAATATAATGGAAGGATTAACATGAATAAATGCTTTAATATTAATAACTTGACAA…	CCGCGACAATGGTTATTTTCTACAAATCATAAAGATATTGGAACTTTATATTTTATCTTTGGAGCCTGAGCTGGAATAGTCGGAACATCATTAAGAATTTTAATTCGAGCCGAATTAGGTCACCCTGGAGCATTAATTGGAGATGATCAAATTTATAATGTAATTGTAACTGCACATGCTTTTATTATAATTTTTTTTATAGTTATACCTATTATAATTGGTGGATTCGGAAATTGATTAGTACCTTTAATATTAGGTGCTCCTGATATAGCATTCCCACGAATAAATAATATAAGATTTTGATTACTACCCCCTGCTCTTTCTTTATTATTAGTAAGAAGAATAGTTGAAAACGGAGCTGGAACAGGATGAACTGTTTATCCACCTTTATCTGCTGGA…	ATGTCTACATGAGCTAATTTAGGTTTACAAGATAGAGCTTCTCCTTTAATGGAACAATTAATTTTTTTTCACGATCACGCATTATTAATTTTAGTAATAATTACAGTATTAGTAGGATATCTAATATTTATATTATTTTTTAATAATTATGTAAACCGATTCCTTTTACATGGACAATTAATTGAAATAATTTGAACTATTTTACCAGCAATTATTTTATTATTTATTGCTCTTCCTTCTTTACGTTTACTTTACTTATTAGATGAAATTAATGAACCATCCGTAACTTTAAAAAGAATTGGTCATCAATGATATTGAAGCTACGAATATTCAGATTTCAATTCTATTGAATTTGATTCGTATATAATTCCAACAAATGAATTAACAACTGATGGATTT…	ATCCCACAAATAGCGCCAATTAGATGATTATTACTATTTATTATTTTTTCTATTACATTTATTTTATTTTGTTCTATTAATTATTATTCTTATACTCCAAATTCACCTAAATCTAATGAATTAAAAAATATTAATTTAAATTCAATAAATTGAAAATGATAA	ATGATAACAAATTTATTTTCCGTATTTGACCCTTCAGCTATTTTTAATTTATCACTTAATTGATTAAGAACATTTTTAGGAATTTTAATAATCCCATCAATTTACTGATTAATACCTTCTCGTTACAATATTGTATGAAATTCAATTTTATTAACTCTTCATAAAGAATTTAAAACTTTATTAGGACCATCTGGTCATAATGGATCTACTTTTATTTTTATTTCTTTATTTTCATTAATTTTATTTAATAATTTTATAGGATTATTTCCATATATTTTTACAAGAACAAGTCATTTAACTTTAACTTTATCTTTAGCTTTACCTTTATGATTATGTTTTATAATATATGGTTGAATTAACCATACACAACATATATTTGCTCACTTAGTCCCTCAAGGA…	ATGTTAAAAATTATTTTTTTTTTATTATTTTTAACTCCTCTTTGTTTTATAAGTAATATATACTGAATGGTACAAATTATAATAGTTTTTATTAGATTTATTTTTTTAGTAATAAATAATTTTATAAATTATTGATCAGAAATTTCTTATTTTTTAGGTTGTGATATATTATCCTATGGATTAATTTTGTTAAGTTTATGAATTTGTTCATTAATATTATTAGCCAGAGAAAGAATTAATAAATATAATAATTATAAAAATTTATTTTTATTAAATATTGTTATTTTATTATTACTATTAATTTTAACTTTTTCAAGAATAAGATTATTTATATTTTATTTATTTTTTGAAAGAAGATTAATTCCTACATTATTTTTGATTTTAGGATGGGGTTATCAA…	ATTTGTAGAATTAGATTTATTTATTTAATTTCTATTAGTTTATCATGTTTTTTATTAAGTTTATATTTTTTGTTAAATGATATAATTTATTTTATTGAATGAGAAGTAGTTTCTTTAAATTCTTCTAGAATTGTCATAACTTTTCTTTTTGATTGAATAAGTTTATTATTTATATCTTTTGTTCTTATAATTGCTTCTTTAGTAATTTTTTATAGAAAAGAATATATAAGAAATGATAATAATATTAATCGATTTATTATATTAGTATTGATATTTGTTTTATCAATAATATTATTAATTATTAGACCAAATTTAATTAGAATTTTATTAGGATGAGATGGGTTAGGACTTGTTTCTTATTGTTTAGTTATTTATTTTCAAAATATTAAATCTTATAAT…	ATGATTATAATTTTATATTGAAGTTTACCTATAATTTTATTTATTTTAGGGTTATTTTGTTTTGTGTCTAATCGAAAACATTTACTTTCAATACTTTTAAGTTTAGAATTTATTGTTTTAATATTATTTTTTATACTATTTATTTATTTAAATATATTAAATTATGAAAATTATTTTAGAATAATATTTTTAACATTTAGAGTATGTGAAGGAGCTTTAGGTTTATCAATTTTAATTTCTATAATTCGTACTCATGGAAATGATTATTTTCAATCTTTTAGAATTATAT	ATGTCTACACACTCAAATCACCCTTTTCATTTAGTGGATTATAGTCCATGACCATTAACAGGAGCTATTGGAGCTATAACAACTGTATCAGGTATAGTAAAATGATTTCATCAATATGATATATCATTATTTTTATTAGGTAATATTATTACTATTTTAACAGTATACCAATGATGACGAGATGTATCACGAGAAGGAACATACCAAGGTTTACATACTTACGCGGTAACTATTGGTTTACGTTGAGGAATAATTTTATTTATTTTATCAGAAGTTTTATTTTTTGTAAGATTTTTTTGAGCTTTTTTTCATAGAAGTTTATCACCCGCTATTGAATTAGGAGCATCATGACCTCCTTTAGGAATTATTTCATTTAATCCATTTCAGATTCCTTTATTA…	ATTTTTTCTATTATTTTTATTGCTTTATTAATTTTATTAATTACAACTATTGTTATAATTTTAGCTTCAATTTTATCAAAAAAAGCTTTAATTGACCGAGAAAAAAGATCCCCGTTCGAATGCGGATTTGACCCAAAATCTTCATCTCGATTACCATTTTCCTTACGATTTTTTTTAATCACTATTATTTTTTTAATTTTTGATGTAGAAATTGCATTAATTTTACCTATAATTATTATTATTAAATATTCTAATATTATAATTTGAACAATTACTTCTATTATTTTCATTTTAATTTTATTAATTGGTTTATATCATGAATGAAATCAAGGGATATTAAATTGATCAAATTAA	ATGAATAAACCTTTACGAAATTCTCACCCCTTATTTAAAATTGCTAATAACGCTTTAGTAGATTTACCAGCTCCAATTAATATTTCAAGATGATGAAATTTTGGATCATTACTTGGATTATGTTTAATTATTCAAATTTTAACCGGATTATTTCTAGCTATGCACTATACTGCTGATATCAATTTAGCTTTTTATAGTGTTAATCATATCTGTCGAGATGTTAATTATGGTTGATTATTACGAACTTTACACGCTAACGGTGCATCATTTTTCTTTATTTGTATTTATTTACATGTAGGACGAGGAATCTATTATGGTTCATATATATTTACTCCAACTTGATTAATTGGAGTAATTATTTTATTTTTAGTAATAGGAACAGCTTTTATAGGTTATGTA…	ATTATTCAATTAATATTATACTCATTAATTATTACTACTTCTATTATTTTTCTAAATATAATTCATCCACTAGCTTTAGGGTTAACTTTATTAATTCAAACAATTTTTGTATGTATATTAACCGGTTTAATAACTAAAAGTTTTTGATATTCATATATTTTATTTTTAATTTTTTTAGGAGGAATACTTGTATTATTTATTTACGTAACATCTTTAGCTTCTAATGAAATATTTAATTTATCAATTAAACTAACTGTATTTTCTTCATTAATTTTACTTTTTATAATAATTTTATCGCTTATTATTGATAAAACTTCTTTTTCTCTATTCTTAACAAATAATGATATGCAATCTATTATTAATATAAATTCTTATTTTATAGAAAATTCTTTATCTTTA…	ATAGAATTTATTTTATCATTAATTGGAAGTTTATTATTAATTATTTGTGTATTAGTAAGTGTAGCTTTTTTAACTTTATTAGAGCGAAAAGTTTTAGGATATATTCAGATTCGTAAAGGTCCTAATAAAGTTGGTTTAATAGGAATTCCTCAACCTTTTTGTGATGCAATTAAATTATTTACAAAAGAACAAACTTACCCTTTATTATCTAATTATTTAAGATATTATATTTCTCCAATTTTTTCTTTATTTTTATCTTTATTTGTTTGGATATGTATGCCTTTTTTTGTTAAGTTATATTCATTTAATTTAGGAGGTTTATTTTTTTTATGTTGTACTAGATTAGGGGTTTATACAGTTATAGTAGCTGGTTGATCTTCTAACTCTAATTATGCTTTA…
Drosophila simulans	ATTTTTAATAATTCATCAAAAATTTTATTTATTACAATTATAATTATTGGGACCTTAATTACAGTTACATCTAATTCTTGGTTAGGAGCTTGAATAGGTTTAGAAATTAATTTGTTATCTTTTATCCCCCTATTAAGAGATAATAATAATTTAATATCTACAGAAGCTTCTTTAAAATATTTTTTAACCCAAGCTTTAGCTTCAACTGTTTTATTATTTTCTTCAATTTTATTAATATTAAAAAATAATTTAAATAATGAAATTAATGAATCTTTTACATCCATAATTATTATATCAGCTTTACTATTAAAAAGTGGGGCCGCTCCTTTCCATTTTTGATTTCCTAATATAATGGAAGGATTAACATGAATAAATGCTTTAATATTAATAACTTGACAA…	CCGCGACAATGATTATTTTCTACAAATCATAAAGATATTGGAACTTTATATTTTATTTTTGGAGCTTGAGCTGGAATAGTCGGAACATCATTAAGAATTTTAATTCGAGCCGAATTAGGTCATCCTGGAGCATTAATTGGAGATGATCAAATTTATAATGTAATTGTAACTGCACATGCTTTTATTATAATTTTTTTTATAGTTATACCTATTATAATTGGTGGATTCGGAAATTGATTAGTACCTTTAATATTAGGTGCTCCTGATATAGCATTTCCACGAATAAATAATATAAGATTTTGATTACTACCCCCTGCTCTTTCTTTATTATTAGTAAGAAGAATAGTTGAAAACGGAGCTGGAACAGGATGAACTGTTTATCCACCTTTATCTGCTGGA…	ATGTCTACATGAGCTAATTTAGGTTTACAAGATAGAGCTTCTCCTTTAATGGAACAATTAATTTTTTTTCACGATCACGCATTATTAATTTTAGTAATAATTACAGTATTAGTAGGATATTTAATATTTATATTATTTTTTAATAATTATGTAAACCGATTCCTTTTACATGGACAACTTATTGAAATAATTTGAACTATTTTACCAGCAATTATTTTATTATTTATTGCTCTTCCTTCTTTACGTTTACTTTACTTATTAGATGAAATTAATGAACCATCCGTAACTTTAAAAAGAATTGGTCATCAATGATATTGAAGATACGAATATTCAGATTTTAATTCTATTGAATTTGACTCATATATAATTCCAACAAATGAATTAACAACTGATGGATTT…	ATTCCACAAATAGCACCAATTAGATGATTATTATTATTTATTATTTTTTCTATTACATTTATTTTATTTTGTTCTATAAATTATTATTCTTATATTCCAAATTCACCTAAATCTAATGAATTAAAAAATATTAATTTAAATTCAATAAATTGAAAATGATAA	ATGATAACAAATTTATTTTCCGTATTTGACCCTTCAGCTATTTTTAATTTATCACTTAATTGATTAAGAACATTTTTAGGAATTTTAATAATCCCATCAATTTACTGATTAATACCTTCTCGTTATAATATTGTATGAAATTCAATTTTATTAACTCTTCATAAAGAATTTAAAACTTTATTAGGACCATCTGGTCATAATGGATCTACTTTTATTTTTATTTCTTTATTTTCATTAATTTTATTTAATAATTTTATAGGATTATTTCCGTATATTTTTACAAGAACAAGTCATTTAACTTTAACTTTATCTTTAGCTTTACCTTTATGATTATGTTTTATAATATATGGTTGAATTAACCATACACAACATATATTTGCTCACTTAGTCCCTCAAGGA…	ATGTTAAAAATTATTTTTTTTTTATTATTTTTAACTCCTCTTTGTTTTATAAATAATATATATTGAATGGTACAAATTATAATAGTTTTTATTAGATTTATTTTTTTAGTAATAAATAATTTTATAAATTATTGATCAGAAATTTCTTATTTTTTAGGTTGTGATATATTATCTTATGGATTAATTTTATTAAGTTTATGAATTTGTTCATTAATATTATTAGCTAGAGAAAGAATTAATAAATATAATAATTATAAAAATTTATTTTTATTAAATATTGTTATTTTATTATTACTATTAATTTTAACTTTTTCAAGAATAAGATTGTTTATATTTTATTTATTTTTTGAAAGAAGACTAATTCCTACATTATTTTTGATTTTAGGATGAGGTTATCAA…	ATTTGTAGAATTAGATTTATTTATTTAATTTCTATTAGTTTATCATGTTTTTTATTAAGTTTATATTTTTTGTTAAATAATATAATTTATTTTATTGAATGAGAAGTAGTTTCTTTAAATTCTTCTAGAATTGTTATAACTTTTCTTTTTGATTGAATAAGTTTATTATTTATATCTTTTGTTCTTATAATTGCTTCTTTAGTAATTTTTTATAGAAAAGAATATATAAGAAATGATAATAATATTAATCGATTTATTATATTAGTATTAATATTTGTTTTATCAATAATATTATTAATTATTAGACCAAATTTAATTAGAATTTTATTAGGATGAGATGGATTAGGACTTGTTTCTTATTGTTTAGTTATTTATTTTCAAAATATTAAATCTTATAAT…	ATGATTATAATTTTATATTGAAGTTTACCTATAATTTTATTTATTTTAGGATTATTTTGTTTTGTGTCTAATCGAAAACATTTACTTTCAATACTTTTAAGTTTAGAATTTATTGTTTTAATATTATTTTTTATATTATTTATTTATTTAAATATACTAAATTATGAAAATTATTTTAGAATAATATTTTTAACATTTAGAGTATGTGAGGGAGCTTTAGGTTTATCAATTTTAATTTCTATAATTCGTACTCATGGAAATGATTATTTTCAATCTTTTAGAATTATAT	ATGTCTACACACTCAAATCACCCTTTTCATTTAGTGGATTATAGTCCATGACCATTAACAGGAGCTATTGGAGCTATAACAACTGTATCAGGTATAGTAAAATGATTTCATCAATATGATATATCATTATTTTTATTAGGTAATATTATTACTATTTTAACAGTATATCAATGATGACGAGATGTATCACGAGAAGGAACATATCAAGGTTTACATACTTACGCAGTAACTATTGGTTTACGTTGAGGAATAATTTTATTTATTTTATCAGAAGTTTTATTTTTTGTAAGATTTTTTTGAGCTTTTTTTCATAGAAGTTTATCACCCGCTATTGAATTAGGAGCATCATGACCTCCTATAGGAATTATTTCATTTAATCCATTTCAAATTCCTTTATTA…	ATTTTTTCTATTATTTTTATTGCTTTATTAATTTTATTAATTACAACTATTGTTATAATTTTAGCTTCAATTTTATCAAAAAAAGGTTTAATTGACCGAGAAAAAAGATCCCCATTCGAATGCGGATTTGACCCAAAATCTTCATCTCGATTACCATTTTCCTTACGATTTTTTTTAATCACTATTATTTTTTTAATTTTTGATGTAGAAATTGCATTAATTTTACCTATAATTATTATTATTAAATATTCTAATATTATAATTTGAACAATTACTTCTATTATTTTCATTTTAATTTTATTAATTGGTTTATACCATGAATGAAATCAAGGAATATTAAATTGATCAAATTAA	ATGAATAAACCTTTACGAAATTCTCACCCCTTATTTAAAATTGCTAATAACGCTTTAGTAGATTTACCAGCTCCAATTAATATCTCAAGATGATGAAATTTTGGATCATTACTTGGATTATGCTTAATTATTCAAATTTTAACCGGATTATTTTTAGCTATACACTATACTGCTGATATCAATTTAGCTTTTTATAGTGTTAATCATATCTGTCGAGATGTTAATTATGGTTGATTATTACGAACTTTACACGCTAACGGTGCATCATTTTTCTTTATTTGTATTTATTTACATGTAGGACGAGGAATCTATTATGGTTCATATATATTTACTCCAACTTGATTAATTGGAGTAATTATTTTATTTTTAGTAATAGGAACAGCTTTTATAGGTTATGTA…	ATTATTCAATTAATATTATACTCATTAATTATTACTACCTCTATTATTTTTCTAAATATAATTCATCCATTAGCTTTAGGATTAACTTTATTAATTCAAACAATTTTTGTATGTATATTAACCGGTTTAATAACTAAAAGTTTTTGATATTCATATATTTTATTTTTAATTTTTTTAGGAGGAATACTTGTATTATTTATTTACGTAACATCTTTAGCTTCTAATGAAATATTTAATTTATCAATTAAACTAACTGTATTTTCTTCATTAATTTTACTTTTTATAATAATTTTATCACTTGTTATTGATAAAACTTCTTTTTCTCTATTCTTAATAAATAATGATATACAATCCATTATTAATATAAATTCTTATTTTATAGAAAATTCTTTATCTTTA…	ATAGAATTTATTTTATCATTAATTGGAAGTTTATTATTAATTATTTGTGTATTAGTAAGTGTAGCTTTTTTAACTTTATTAGAGCGAAAAGTTTTAGGATATATTCAGATTCGTAAAGGTCCTAATAAAGTTGGTTTAATAGGAATTCCTCAACCTTTTTGTGATGCAATTAAATTATTTACAAAAGAACAAACTTATCCTTTATTATCTAATTATTTAAGATATTATATTTCTCCAATTTTTTCTTTATTTTTATCTTTATTTGTTTGAATATGTATACCTTTTTTTGTGAAGTTATATTCATTTAATTTAGGAGGTTTATTTTTTTTATGTTGTACTAGATTAGGGGTTTATACAGTTATAGTAGCTGGTTGATCTTCTAATTCTAATTATGCTTTA…
Aleurodicus dugesii	ATAAATATAATAATAATGTTTTTAATGATTTTAATTTCTTGATCTTCAAATAATTGACTTTCAATTTGATTTTCTATAGAATTAAGTTTATTATTTTTTATTGGTTTAATTTCTAATAATTTAAATTATTATTCTATTGAATTTATAATTAAATATTTTTTATTTCAAGTTTTTTTTTCTTTAATATTATTATTTTATTTATTAATTATATATTTTAATTTAAATAATTTAATTTATATTTTTATTTATTTGTTTTTAATAATTAAATTAGGATTTTTTCCTTTTCATTTTTGAATAATTTTGATTATTGGAAAATTAAATTGATTTTCTTTTTTTAATTTAATAATTACTATAAAACTTATTCCTATATTATTATATTTTTATATTTTAAAATTTTAT…	ATGAAAAAATGATTTTTTTCTACTAATCATAAGGATATTGGTATTTTATATTTTATTTTTGGTATTTGAAGAGGTTTTATTGGTGCTTCAATAAGATTATTGATTCGTGTTGAATTAAGAGTTTTAGGAAGTTACATAAATAATGATCAAATATATAATACATTAGTTACTTCTCATGCTTTTATTATAATTTTTTTTATGACAATACCTTTAGTAATTGGAGGTTTTGGGAATTGGTTAGTTCCTTTAATAGTAGGTGCACCTGATATAGCTTTTCCTCGTATAAATAATTTGAGATTTTGATTATTAATGCCTTCTTTAATATTCTTAATTTTGAGGATATTAGTTTCTGGAGGGGGGGGGACAGGTTGAACAGTTTACCCTCCTTTATCTACTTCT…	ATGAGTATTTGAAGTTCTTTAAGATTTCAAGATAGAGCAAGACCTTTAATAGAACAAATAATTTTTTTTTTTGATTTTTCTTTTTTAATTATATTATTAATTATAGTTTTTGTTATTTATATTATAATTAATATAATTATAAATAAATATATTAACCGTTATTTATTAGAAAATCAAATTTTAGAATTAATTTGAACAATTCTTCCTATAATAATTTTATTATTTATAGTTTTTCCTTCTCTTCGTATTTTGTATTTAATAGATGAAATAAAAAATCCTTGTATAACTTTTAAAGTTATTGGTCATCAATGATTTTGAAGATATGAATATAGAGATTTTTTAAATGTTGAGTATGATTCTTATATAATTATAAATAATTTTCGGTTATTAGAAGTAGAT…	ATTCCTCAAATAGCTTATTTAATATGATTAGTGTTGTTTTTTTTTTTTTTTTTTTTTTTTTTTTTAAGTTTAAATTTTTATTATTATAAGTCATATAATTTTAAAATATCTAAATCAAATATTAATTATTATAAAATAAAGTGATAA	ATAAGAAGTTTATTTGAAATTTATGATCCTTATACTTATTATTTAAATTTAAGTTTAAATTGATTAATAATTGTGTTTTTTTTAATTTTTTTATATATGAGGTTTTGATTACTAATAAATAATTATATAATTGTTTATATAAAATTAATAATAATTTTATTTAATGAGTTTAAGATATTTTATAGAAGTATAAAAATTATAAAAGGTTGTATTTTATTATTTTTAAGTTTATTTTTTTATATTTTATTTATTAATTTAATAGGTTTAATACCTTATGTATTTTCTATTTCTTCACATTTAGTTTTTTCTTTAAGATTAAGTTTAACTTTTTGATTAAGATTTATATTTTTTGGATGATTAAATTTTACTAATAAAATATTTTCTCATTTAATTCCATTA…	ATATTAAAAATTTTACTTATTTTTTTAATTATAATAATTATAAAAAATAAAATTAAAAATTTTATATTTATTATTAATATTTTAATATTAAATTTTAATTTACAAAATTTTTATATTAATAAAATTTCTTATATTTTTATAAGAGATAATATTTCTTTTTGAATTACAAATATATCAATTTGAATTTTAATAATTATCAATTTAATAGAAAATAAATTTAATTTTAAAAATATAATTATTTTTTTAACTTTATTTTTAATTATAACTTTTAATATTTGAAATTTTTTAATTTTTTATATTTTATTTGAAATTTCAATATTTTTAATTATAATTATTATAATTATTTGAGGATATCAACCAGAACGAATAGAAGCTATTTTATATATAATTTTTATAACT…	ATTATTACAAATAAAATTTATTCTTTAATTATAATTAAAACAAGAATAATACTAACATTAATATTTTTTATATTTTCAAAATTTAATTTAAAATTAATTTTAGAATGAAATATAATTAAATTTTTATCATTAAATTTTAATATGAATTTTACTTTTGACTCATACTCCTTAATTTTTTCATCTTCAATTTTAATTATTTCAAGATCAATTATATTATATAGATATTATTATATAAACCATAATAAAAAAAAAAATATATTTTTTAAATTAATTATAATATTTATTATATTTATATTAATTGTAATCCATAGTTCTAATATAATTTCCATAATTATAGGATGGGAAGGACTAGGAATAATTTCTTTTATTCTTATTATATTTTATCAAAACAAAAAATCA…	ATAATGATAAAAAATTTAGAAATTAATTTTATTTACTTTATTTTTAATATCTTTATATATTATTATATTATAAATAAAAATAATTTAATAAAAAATTTAATTTTAATTGAATTTATAATCTTATCTATTATTATTATTTTTTTTATATTTTTAATTAATATAAAAATACAATTTTTTTTAATTTTTATATTTTTAATTGTTTCAATTACTGAAAGAATTATCGGAATCTCTATTATCATTTCTATAATTCGAACTCATAATAACGAATTTATAATATCAATCTCTATTATAAAATATTAA	ATGATAAATAATCATTACTTTCATTTAGTGGATTATAGACCTTGACCAATTTTAATATCTTTAAGTTTATTAAATTTGGGTATAAGAATAATTTTAATAATTAATTTTTTTTTTTTTTTTTTTTTTTTTTCTTTTTTTTTTGTTTTATTAATTTTTTATCAATGATGACGTGATGTAATTCGTGAGGGGTTATATTTAGGATGTCATAGAAATGCTGTAAAATTAAATTTAAAATTTGGTATATTAATATTTATTATTTCTGAATTATTTTTTTTTATTTCTTTTTTTTGATTATTTTTTTATTTAAGTTTAAATCCTTCAATTGAACTAGGAAATAGATGACCTCCTTTTGGTATTAGAAGAATTAATTATATAGATATTCCTTTATTAAATACTTTA…	ATAATAAAATTTATTTTAATATATTTTTTAATTTTAATGATTTTTTTTTTTATTATTTGCTTTTTAGTTATTTTTTTAATAAAAAAGTTTATATATTTAGATAATGAAAAATTTAGAATTTTTGAGTGTGGATTTGAATTAATAAGAGATTTACGATTACCCTTTTCTTTACATTTTTTTTTTATTTCAATTATTTTTTTAGTATTTGATGTTGAAATTATTTTTTTTGTTTCTTTTATTAAATTATTAAATTTAGTTAGTTTTTTTTTTTTTTTTTTTTTTTTAATTATTATTATTTTAATTTTAATTTTAGGTTTTTTATATGAATGAATAAAAGGTATATTATGTTGAATTATTTAA	ATGAAAATAATTCGAAAAAATTTATTTTTATTTAAAAATTTAAATGATTTTATTATTGATTTGGGTGTACCTACAAATTTATATTTATGATGAAATTTTGGTTCTTTATTAGGTTTAATTTTTATAATTCAATTTATAACTGGTTTATTTTTAACTTTTCATTATGCTTCAAATATTAATGTTGCTTTTGATAGAGTAATTCATATTATGCGAGATGTAAATAGAGGTTGATTATTACGATATATACATATTAATGGGGCTTCATTTTTTTTTATTTTTATTTATATTCATATTGGTCGTGGATTATATTATTTTTCTTTTAAAAAAAAGTTAGTTTGAATTAGAGGAGTAATAATTTTATTATTATTAATAATAATTGCATTTATAGGGTATATTTTA…	ATATTTAATCCTTTAATTATATTATTATTTATTATTTTTTATTTAATTTTTATTTGTATTTATATTTATTTTTTAGTTAAAACTTGTTTTTATTCTTATGTTTTATTTTTATTATTTATAAGAGGATTAATAATTATTTTTATATATTTATGTTGTATTGTAATTTTAGAATCTTTTAAATTTAAGTTTTTTTTTTTTTTTTTTTTTTTTTTTTTAAATAATTATTATTATATAATATTAAATTATGATAATTTTAATTTAATTTTTTATTATTGAGAGTTTTATAATTTAAATTTATTATTTTACTATCCTTTAAATTTAATGTATTTATTTTTAATTTTTTATTTATTTTATATTCTTATTATTATTTATGAAATTGTTAAAAATAATATTGTTCCT…	ATAATTTATTTTTTAATTATAATTTTATTATTAATTAGAACTTTTTTAAGAATTGCATTTTTTACTTTAATAGAACGTAAAATCTTAAGTTATATACAAAATCGTAAAGGTCCTAATAAAACATTAATTATAGGAATTCTTCAACCTTTTAGTGATGCTATTAAATTATTTTCTAAAGAAATAAATTTAAATTTTAAATCAAATTATATTATTTATTATATATTTCCATTATTAAATATTATTTGTTCTTTAATAATATGAATAATTTATCCATTTTATTGAAATTTTAATTTTAATAAATTTAATATTTTAATATTAATAAGAATAATATCAATTAATATAATTATTATCATATTAATTAGGTGATCTTCAAATTCTAATTATGCAATAATTGGACTA…
Philaenus spumarius	TTGACTATAATAAATTCAACTAAAATAATTTTCTTATTATTTATATTTGTTAGACCTTTGATTTCCTTGTCTTCTAATAATTGATTTGGTTCTTGAATAGGATTAGAAATTAATTTAATTTCTTTTACTCCTCTAATACCCTCAAAAAATAATTATTATTCTTCTGAATCAAGAATAAAATATTTTATTATTCAGAGAGTAAGATCAATGATTCTATTACTAGGAATTATTAGCTTATCATTAATAATAAGATACTCATATTTGATTATAATTTGTGCACTTATAGCAAAATTGGGAGTCGCACCATTCCATATATGAGCTCCTAGAGTAATGGAAGGTATTAGATGATTTAATTGTTTTATTTTTTTAACATGGCAAAAATTAGCTGGTTTAATATTA…	ATGAAAAAATGAATATTCTCTACTAATCACAAAGATATCGGAACTTTATATTTTCTATTTGGGATTTGATCTGGAATAATTGGGACTACTCTAAGATTATTAATTCGGGTTGAATTGGGTCAACCTGGGTCATTTATTGGGGATGATCAAATTTATAATGTAATTGTAACTTCCCATGCTTTTATCATGATTTTTTTTATAGTTATACCAATTATAATTGGTGGTTTTGGAAATTGATTAGTTCCATTAATAATTGGTGCTCCTGACATAGCATTTCCACGAATAAATAATATAAGATTTTGAATGCTTCCTCCTTCATTAACGCTTCTTCTTTCAAGAAGAATAATTGATAATGGAGTAGGGACGGGATGAACAGTTTATCCTCCTTTATCAAGAGGT…	TTGGCAACTTGATCGAATTTTGGTTTACAAGATGGAATATCCCCTCTTATAGAACAAATAATTTTTTTTCATGATCACACATTAATAATTCTAATTATAATTACAATAATAGTAGGTTATACTATAGTTAGATTGACGTATAATAATTTGATTAATCGTTACCTTCTTGAAGGTCAAATAATTGAATTATTATGAACAATCATTCCAGCCATTACATTAGTTTTTATTGCCCTGCCATCATTAAAATTATTGTACCTATTAGATGAAATAAGTAATCCATCTATTACAATTAAATCTATTGGTCATCAATGGTACTGGTCATATGAATATTCAGATTTTAAAAATTTAGAATTTGAATCATATATATCATTATATGAAAAAACAAAATTCCGATTATTA…	ATTCCTCAAATAGCTCCAATATGATGATTATCCTTATTTATAATATTTATTTTATCTTTCTTTTTATTTAATTCAATTATTTATTTTTTCTTTAAATCAAATAAAATTAACACATTTAATAAATTTATTATTAATCAAATAATTTGAAAATGATAA	ATGATAACAAATTTATTTTCAGTATTCGATCCTTCAACAGGAATTTTATCATTAAATTGAGTAAGAACATTAATTGGATTAATTATTATTCCTATACCTTTATGAATTTTACCCTCACGGTTATTTATTATAAATTTAATTATTTTTCAAAAAATTAATAACGAATTAAAAATCTTAATAACAATAAATTCAAAAGGAAATTCTTTAATTTTTGTATCAATATTTTTTTTTATTTTATATAATAACATTATAGGCTTATTACCATATATCTTTACAAGTTCAAGACATTTAGTATTTACCTTAAGATTAGCTTTACCTATATGATTAATATTAATAATCTTTGGATGATTAATGAATACAAACAAAATGTTTTATCATCTTATTCCTGTGGGGACTCCT…	ATGTTAAAATTTATTGTTTTTATTATTTTTTTGATTCCTCTATATTTTAATTTTTGATTAATCCAGTCAATAATATTTTTATTATGTATTTTGTTAATATTTTCTAATTATGGATTTAATTACACTATAATAAGCTATTTTTTTAGTATTGATTTAATTTCTTTAGGTTTTATTATTCTAAGAATTTGGATTAGATGCTTAATGGTTATGGCAAGATTTATAATTAAAAAAAATAATAATTATCCAGGGAGTTTTATTTTACTAGTAAACCTTCTTATATTTTTTTTGATTGTTTCTTTTAGTACAAATAATTATTTGTTATTTTATTTTTTTTTTGAATCAAGATTAGTACCAACATTAATTCTAATTTTTGGTTGAGGGTACCAACCAAAACGATTA…	ATTAATTATAAAATTAATTTGGGCTTTATTACTTCATTAATGTTAATTTTATTCTCATTGATTTTTTTTTTAATATTTTTGTATTTTGTTATTCATGAAAAACTCATTTTATTAGAATGATCTATTATTTTTTTAAATTCTAGTTCTGTATATATATCAATTATTTTAGATTGAATGTCTTTAATTTTTATATCATTTGTATTAGGTATTTCCTCTTTTGTAATCTTTTATAGTAATGAATACATGATTGTTGATAAAAATATTAATCGGTTTATTTATTTAATTATTCTATTTGTTGCTTCTATAATATTTTTAATTATTAGTCCTAACTTAATTAGAATTCTGTTAGGTTGAGATGGTTTAGGTTTGATTTCTTATTGTTTAGTGGTTTATTATCAA…	ATGAATTTTTTTATCATTTATATATATATATATATTATTGGTTTATGAACTTTATGTTCAATTCGAAAACATATTTTACTATGTCTATTAAGATTAGAATTTATTGTTTTATCTTTATTTTTAATATTATATTTTTATTTGGTTAATTTTAACTATGAATTATATTTTAGAATAATTTATTTATCTTTTAGAGTTTGTGAAGGTGTGTTGGGATTATCTGTTTTAGTTGCTATAGTTCGTAGTCATGGCAATGATTACTTAAATTCTTTTAATTCCTTATTATGTTAA	ATGATAAAAAATCATCCTTTTCATTTGGTAGATGCAAGCCCTTGACCAATTACTGGCTCTATCGGAGCCATAACAATCACCTCAGGTATAGTAATATGATTTCACCAACTAAATTTATTTTTATTTATATTAGGGTTAATTATTATTATTTTAACCATATTTCAATGATGACGTGATGTAACACGAGAGTCAACTTTTCAAGGGAATCATACTATTATTGTAACTAAGGGAATAAAATGAGGAATATTATTATTCATTGTATCAGAAGTATTTTTTTTCTTATCTTTTTTTTGAGGATTTTTTCACAGAAGATTATCTCCTTCTATAGAAATTGGTATAATATGACCTCCAAAAGGAATTGTAACTTTTAATCCTATACAAATTCCACTTTTAAATACA…	TTGATAAATTTGATTATATCAAGATTCATAATTATTACTATTTTAATTTTATTAATTATTTTATTAACATTAATTTCTAAAAAAAGATTTATAGATCGGGAAAAGTCTTCCCCATTTGAATGTGGATTTGATCCAATTAACTCATCACGTATCCCATTTTCATTACATTTTTTTTTAATAGCAGTGATTTTTTTAATTTTTGATGTAGAAATTGTCTTAATTTTACCAATTACAATTATTTTTAAATATTCTGTTATTTGAGAATGAATATTATCTAGAATTATATTTATTATGATTTTAATTTTAGGGTTATACCATGAATGATACCATGGAATAATTGAGTGAGCAAACTAA	ATGTTTAAACCAATACGAAAAAAAGAATTACTTAGTATTATTAATAGTACAATTGTAGATTTACCAACTCCATGTAATTTATCAAGATGATGAAATTTTGGATCACTATTAGGATTATGTTTAATAATTCAAGTAGTTACAGGGATTTTTCTTGCTATACACTATTCATCTAATGTAGAAATAGCATTTAATAGAATTAGACATATTTGTCGAGATGTAAATTTTGGATGGTTAATTCGAATTATACATGCAAATGGAGCATCATTATTTTTCATTTGTATATTTATACATATTGGACGAGGAATATATTATGGGTCATATAAATCTATTAAAACATGAGTCATAGGAGTAATAATTATACTGACAGTTATAGCAACTGCATTTCTAGGGTATGTCCTA…	ATAAAAATAATAATTATAATATCATCAATTATAATATCAACTATTTTTTCAATAATAAAACACCCTTTATCAATAGGAATAATTTTATTAATCCAAACACTAATTACATGTTTAATAAATGGATTAAATTCTTATTCAATATGATTTTCATACATCTTATTTATTACATTTATTGGAGGAATATTAATTCTATTTATTTATATTGCAAGAATTGCAAGAAATGAAAAATTTTTATTTTCCATAAAAATAATAATAATTATTATTTTTATAATATTTATACTATTAATTATGAGAATAATAGATATAACAATTGTGGTAAATAACCACATAATTATTGAAACAATATCATATAACAAAAGCGTAAACGAAATAAATAAGGAAATTAACTCAATTATAAAA…	ATATATTTTATTAATGTATTAATTTTAGTTATTTTTATTATGTTGGGAGTTGGATTCTTAACTTTGGTTGAACGTAAAATTCTTGGTTATATCCAAGTTCGTAAAGGGCCTAATAAACTTGGATTTTTAGGAATTTTTCAACCTTTCTCTGATGCTATTAAATTATTTACTAAAGAACAAATGGTTCCTTTAAAATCTAATTTTTTAATTTATTATTTTTCCCCTATTTTAAGATTGTTTATTTCTTTATTTTTATGATTGGTTTATCCTTTTTTAATTAATTGTTTTTCATTTATTTATGGTATTTTGTTTTTGCTTTGTTGTATAAGAATGGGTGTTTATACTATTATGATTTCTGGTTGGGCTTCCTGTTCTACTTATTCATTATTGGGGAGACTT…
Onychiurus orientalis	ATTTTGTTAAGCTTTAAAAAAAATCTTTTTTTAATCACCCTGGTTTCCGGAACTTTTATTGCTGCTTCTTCCTCTTCCTGATTTACTTGTTGATTAGGTTTAGAAATCAATTTGATGAGACTTATCCCCTTAGTTATCAACAAAATTAATCCTTCATCAACCGAATCAGGTATTAAATACTTTATTGCTCAAGCTATAGCTTCTGTTATTTTAATTATTTCAGCCACTTTAGTAAGTATAAAAGCTCCCACCAACAGTCTAAGAATTATTTTTTTCCTTTTGACTATAAGTATTAGTATTAAAATTGGAGCAGCTCCATTCCATTTTTGGCTACCCCAAGTCATTCAATCTTCAGAGTGATCTCAAATTTTAATTATCCTTACCTGACAAAAGATTGCT…	TTTAAATGACTATTTTCTACTAATCATAAAGATATCGGGACTATATACCTTATACTAGGAGCTTGATCGGCTTTTATAGGAACAGCTTTCAGAATTCTTATCCGGATAGAACTCGGCCAACCAGGAACATTAATTGGTAACGATCAAATTTATAACGTTATAGTTACTGCTCATGCTTTTGTTATAATTTTTTTTATGGTCATGCCAATCATAATCGGTGGATTCGGTAATTGATTAGTCCCTTTAATAATTGGGGCTCCAGACATAGCTTTCCCTCGAATGAATAATATAAGATTTTGACTATTACCTCCTTCTTTAACTTTATTAGTCGCAGGAGGCTTAGTAGAAAGAGGTGCAGGAACTGGTTGAACTGTCTATCCCCCCCTGGCTGCCAATATT…	ATAATTCCTTCATGGTCATCTATAGGGTTTCAAAATGCTTATTCCCCTTTAATGGAACAATTAATTTTCTTTCACGATCATTCAATAACTATAATTATCCTTATTATTTCTATCATTGCTTACTCTCTTGTCTCGATAATTATTTACATAACTCCAGATAAAATAATAATCGAATCTCAACACCTAGAATTATTTTGAACTATTTCCCCTTCTCTTATCCTTATTTTAATCGGGGTTCCTTCTATTAAGTTGCTGTATATATTAGATGAAGTATTTTCTCCTAGTTTAACTTTAAAAACTATTGGTCATCAATGATATTGGTCCTATGAATATTCAGATTTTAAAAAAACTGAATTTGATTCCTATATAAATAATTCTGGGTTATTAAATTCTATGCGC…	ATCCCACAAATATCCCCCATACCCTGGTTATTTCTTTTTGCCATATTTACATTAATTTTTATTTGTATTAATAATAAAATTTTTTTCCACTCCTTAAATTCTTACTCTAATAATAACCCAACATTAGTTCTTACTGACGGAAAAAGAAATTCCTTTCTTTGGCTATGATAA	ATAACAAATCTATTCAGAGTATTCGACCCAACCTCATCTTTTCAAATTAGTTCTAATTGATTAGGTTCTTTCCTTATTTTATTCCTTATCCCGCCATCCTTTTGAATTTTAAAGAATCGTTTATTTTATCTTTTTCATAAAATTTTTTCTTCACTTTTTAACGAAATAAAAATCTTACTAAAGCCCATCAATCCCTCAGGAGGTTCAATTATTTTTATTGCCGTGTTATTTTTTATCGTTTTTAATAATTTTATAGGTTTATACCCTTACATTTGCACTAGAACAAGACATTTAGTTTGTTCCATAACTCTCTCGTTACCCGTGTGATTATCTTTTATAATCTACGGTTGGTTCAAACATTATAATTATATGCTTGCTCATTTGGTTCCTCAAAGAACT…	ATGATAAAAGTAGGAACTTTAAMAATTATTACACTCTCATTATTCGGGTATAACAAAAATTGGTGGATAGGTTCATTTTTAATAATTATTTTGTTAATTATCACGATTATAATCATGCCTCTAATAGAGATAATGGAGTTTCATACTTCTTGGTTGGTATTAGACTTTGTAAGATTTATTTTAATTTTGTTAAGCTTATATATTAGCCTGCTAATGTTAAACTCTAGCTGGYTGGTTAAAAAATTTAATTATTTTAAAAATTACTTTTTTGGGTTAGTTATTGTTTTAATAATAGTCTTAATCTTAGGTTTTAGAGTAAGAAATTTAATTTTATTTTATTTCTTTTTTGAGATTTCATTGATCCCTACCTTGTTCATTATTATAGGATGGGGGTTTCAG…	ATAATAAAAATTTATATTAAAATTTCTTTAGTCCTCGGGTCCATATTAGGCTTCTTAAGACTTATCTCTTTGTGTACGAGTTTAATTTTTTTCTGCCTAAAAAAGAGTTTATTTATTGAGTGAAGAATTTTTTTTATCAATAGAGTGGAAGTAACGGCTTTGTTTCTTTTGGACTGGATAAGTTTAAGATTTGCTGGGTTGGTGATATTTATTTCTTCAATCGTTATACACTATTTGACAGGTTATATAAAGGGGGACATTAATTATGTTCGTTTTACTTGATTGGTCTACTTGTTTGTTCTATCAATAATTCTCTTAATTACTAGACCTAATATAATTAGAATTTTACTGGGGTGGGATGGATTAGGGTTGGTGTCTTATTGTTCGGTAATTTACTAT…	ATAATTTTATTTATAGGGTTACTAATCATTACAGCTGGATTATGAGTGTTTAGATCTAAACGTAAACATATTCTTCTTATACTTCTTAGTTTAGAATATATCGTTTTAGGAATTTTTTTTATTATACTAAGAAGACTGGGGGCAGGGAGATTATTCTTTTCTCTTTTGTATTTAGGGTTTAGAGCTTGTGAGGGGGCTTTAGGACTTTCTATTTTAGTAACCATAAGACGAACACATGGAGGAGACAATTTTYATTTATTTAATCTGAATT	ATGATAATTAAATCAAACCATTATTTTCATATAGTTGACCAAAGTCCATGACCTTTAAGTGCAGCTATTGGTGCTTCTATAATAACGTCAGGAATAATTTCATGATTCCACTCTCTCAATACCAGTCTAATAATTTTGGGAGTACTAGTTTTACTATTTAGTACCTATCAATGATGGCGAGATATTGCTCGTGAAAGCACTCTTCAAGGCCTTCATACTATCAACGTCATTAAAGGAATACGATGAGGAATAATTTTATTCATCCTGTCAGAAGTTCTATTCTTTTTTTCTTTTTTTTGAGCATTTTTTCACTCAAGTCTTTCCCCTATTAATGAAATCGGTCTGTTATGACCTCCTTCAGGTATTAATGTTTTTAACCCTCTGCAAGTCCCTCTTCTA…	ATTATCCAAATTTTTTCTTTAGCCCTAATTTTAGCTCTTTTTTTAATCTTGCTTAATTCAGTAATTTCATCCAAATCTTTTAATGACCGAGAAAAGCCTTCATCCTTTGAATGTGGGTTTAATCCATTATTTTTCTCACGAACTCCTTTTTCCACTCAATTCTTTCTTATTGCTGTAATTTTTTTAATTTTTGATGTAGAAATTACTTTAATTTTACCTATTCCAATAATTTTGCATATCTCTTCTTCTAATTCTTTAATTGTTTTGGCAACTTTTTTCCTAATCATCTTAATTTTGGGCCTTTTCTATGAATGGAAAAACGGAGCTTTATATTGACCTAAATAA	ATGACAACTTTACGAACTAATCATCCTATTTTCAAAATTTTTAATAACTCATTAGTAGATCTTCCAGCACCTTCTAATATCTCTTATTGGTGAAACTTTGGTTCTCTTTTAGGGTTATGTCTATCTACTCAAATTATCACCGGCTTATTTTTAGCCATACATTATACCTCTGATATCTCTACCGCCTTTGATAGTATTGTTCATATCACTCGAGATGTAAATAACGGATGATTAATTCGTTTAATTCATGCCAACGGAGCTTCTTTTTTCTTTATTTGTCTATATCTCCACACRGGACGTAATATTTACTATAATTCTTTTACCCTTACAGAAACCTGAACTGTGGGTGTCTTACTTATGTTTTTAGTAATGGGAACCGCATTTCTTGGGTATGTACTG…	ATTATTTTTTTAACGTTATCTGTGATTGTAAGAACTTTATTTTACCAAGCTAACCACCCTATCACTGCTATATTAATTATTACATGTCAAACATCACTCCTATGCTGTTTAATCTTTTTTATCCTTTCCATAAACTGATTCTCTATAATACTATCTCTTATCTTTATAGGAGGTTTAATAATTTTGTTTGTCTATATTTCTAGTCTAGCTTCTAACGAAAAATTTAAACTTTCTTTCAAAACCATAACTTTACCAATAATCTCCTTAGTTACTTATTTGAGTTTAACCTTACTATTTAAAGAAAATTATATATTTAATAACGAGTCAGAAATTTTTGTTTATAATATTTTTTTTATATATGCACAAAATATCTTTATCCCTGTATTTTTAACTATAAAT…	ATGACTATTATTATTTTGGTTGTTTCTTATTTGGAGTTAGTGGTGGGAGTAATAGTTAGAGTGGCATTTATTATTATACTAGAACGTAAGGTGTTAGGTTATATCCAGCTACGTAAAGGTCCTAATAAAGTAGGATATTTAGGGTTACTACAATCRTTTGGTGARGCTTTAAAACTATTTTTGAAAGAGCAGATGTTTCCATTAATAAGAAATTTAGGAATATTTTATTTATCGCCTGRATTTTCTTTGTTAGTAGTATTAATATTATGAGGCCTTTTACCAACAATAAGAAGTAATATTAGAATAGAGTTAGGTGGGCTTCTTTTTTTTTGTTGCACAAGATTTAGAGTCTACACCCTRATAGGCAGAGGGTGATCCTCAAATTCATTATATTCCATG…
Podura aquatica	ATTTTTTTTCCACTAAATAAAGTAACAGCTTTACTTACATTAATCCTTGGGTCTTTTATCACTATCTCGTCCTCTTCTTGATTGGGTGTCTGATTGGGGATAGAAGTTAATTTAATGGGATTCATCCCCCTACTTCTATCAAGATTGTCTACCAAAAGCATAGAAACCGGAATCAAATACTTTTTAGTGCAAGCTTTTGCTTCCACTTTTTTAATTTTCTACATTATAATAGCCCCTATGGCAATCTGTAATATAAACAATTTACCTAGAGGAATGATTCTTACCATGCTTATAGGAATTAAGATAGGAGCTGCTCCATTTCATTTTTGATTCCCCCAGATCATAGAATACTTGGACTGAACCAATGCCTTAATTTTAATAACATGACAAAAGCTTTCA…	ATACCTATTCAGACACCTTATTTACGATGGGTATTTTCTACAAATCGTAAAGATATTGGATCTTTATATTTTCTACTAGGAACATGGTCCGCCTTTATGGGGACTGCCTTTAGAATGATTATCCGATTTGAACTAGGCCAACCAGGATCAATAATTGGGAACGACCAAATTTATAACGTAATAGTAACAGCTCACGCCTTCATTATAATTTTTTTTATAGTTATACCAATTATAATTGGTGGGTTTGGTAATTGACTAGTCCCTCTAATAATTGGAGCTCCTGATATAGCATTCCCCCGGATAAACAATATAAGATTTTGACTCCTGCCCCCCTCTCTCACTCTTTTAACCATAGGTGGAATTGTCGAGAGAGGGGCCGGAACAGGTTGAACTGTTTAC…	ATAGCAACATGATCCGCTCTAAATTTCCAAAACGCTGCATCCCCTATCATAGAAGAATTAATTTTTTTTCATAATCATACTATAACCATTATTATTCTTATCACTACAATTGTAGGCTATAATATTTACACAAGAGTCACTAATAAGGGATTTGAAAAAACAATTATTGAATCAGAACCCCTGGAATTATTCTGAACTATTTCCCCTACATTAGCTCTAATGGCTATTGGGCTTCCTTCTATTAAAATTCTGTACATAATAGACGAAACCTATAACCCTATAATCACATTAAAAACTATCGCCCATCAATGATATTGAAGTTATGAATACTCAGATTTTAATAATTTAGAATTTGATTCTTATATAGTAAAAAAATCAGAAAATATAAACTTCTACCGT…	ATATCACCTATCAACTGAATTACCCTATTCCTGCTATTTAATGTGACAGTTTTTTTAATTGTAGTAAAACTATACTTCTTACCATCACTAAAATTTTTAACTTCCTTCCAACCACCCCACTCATCTAATCCAAACAAATTAAATTCTTCCCCCTCCAATTGAAAATGATAA	ATGATAACAAACTTATTTTCAAGATTTGACCCAAACTCTACTTACTTTATATTGAGTAACTGATTAAGTACTTTCTGTCTATTTTTCCTTATGCCCAGCTCTTTTTGACTTATAAAAGGGCGTACGGCTGTAGCCTTTTTTCAACCAGTTAGCATTTTATTTAACGAATTTAAATCACTAATCAGTAATAGTAAGCACACTATCATATTTAGCGCATTATTTTTTATCTTTTTATTTAATAACTTTCTAGGGTTATTTCCTTACATTTTTACTAGCTCCAGTCACTTAGTTATAAATTTAAGAGTAGCTGCCCCTATGTGAATGTCTTTTATACTATATGGTTGAATTACACAAATAAACCATATGCTAGCCCACCTAGTACCTCAAAGTACACCAGGA…	ATAGCACTTTTATTTTATTTTGTTTTCCTAATTCTAGGGTTAATATTTTTTAGTCTAGATAATGAGTTTAAGGTAAAAGGGCTAAGGGGTTACTCCTATGGCTTTAGAAAAAGAGATACTTTGATCTTTAATATAGGGCTTACACTCATTTTGGTTAGTTTAATTTACCCAGAAGATTTACAGGGGGATTATATTAGAGGGCTGGTTTATTTGGACTCTATCTCTTTTTTAATGATTTATCTATCTTTATACTTACTTGTGCTAATAATTACTTCTAGATCTAGTACTTACTTATCAGGTGTATACCCAATTACTTATAATTTAGTAATTTTAAGTCTGGGACTAGTTCTTGTGCTGGCGTTTATCTTATATAATTATTTGGCTTTTTACCTTTTTTTC…	ATAATTCATTTAGTTCATGTTTTTATAAATAATAAGTTTTACATATATAGAGGGTTATTATTTATAGTGGTAATAATCAATCTTCCTCTGAGTGTTTATCTTTATATAACTAGATCTTCTATTTTTATTGAGTGAGAGGTGTTCAATATAATAACTTGCAGGGTAGAAGTTATTTTCTTGTTTGATTGAATGTCTTGTGGGTTTGCCTCAACTGTTTGCTTTATTTCTTCTATAATTATAGTTTACTCAAGTTATTATATGGCAGATGAGGTTTATGTGAGTCGTTTTGTTGCTCTAGTCTACCTGTTTGTTTTGTCAATACTTTTATTGATCTATAGCCCAAATATTTTAAGCGTATTATTAGGGTGGGATGGTTTAGGGCTTGTTTCTTATTGTTTG…	ATAATTATAGGTGCTTTTGTTAGAATAGCTGTGTATTCTTCTTTTGATAAGCATTTACTTAGAACTTTATTGGCGTTAGAGTCTATGGTTTTAGTGGTTTTTATATGTGTTGTATTGGTTTTATCGTTGGGTCAGGGGTATATTTCTTTGTTTTATCTGGTTGTTTCAGTTTGTGAAGGGGCGTTAGGTTTAACGCTACTCGTAGAAATGTCTCGGGTTCACGGTAACGATTACTTAAATTCTTTTTCTTTAGTCTATTAG	ATGATAATTAAAAGTAACCATTCTTTCCATATAGTAGACCAAAGCCCTTGACCCCTATTTGCGTCCTTAAGAGCCATAGCTTTAACCTCCGGGATAGTACTATGATTTAATAGCTCAAACCCTCAGTTGATACTTTTAGGTGTAACTACCATAATGTTTACTAACTACCAATGATGACGAGATGTGTCGCGAGAAAGAACTTACCAAGGCCTCCACACTATTAAAGTGATAATAGGAATGCGATGAGGAATGATTTTATTTATCACATCAGAAGTTTTATTCTTTTTTTCATTCTTTTGAGCATTTTTTCACTCAAGATTAAGACCATCTATAGAAATTGGCCTTAGATGACCCCCCATAGGGGTCCAAGCTTTTGAACCAACTCAAGTCCCATTACTT…	ATAATTATACTTCTGATTATAGTCGGGCTCGGCCTCCCTCTAGCTTTAATTCTAGTTAACACAATCATATTCAAAAAAAGCTACATCTCTAAAGAAAAACTATCCGCATTTGAATGTGGATTTGACCCAAAAAACCAAGCTCGCCTTCCCTTCTCCATACGTTTCTACTTGATCGCTATTATTTTTCTTATTTTCGACATCGAACTAGCCTTAATTATACCATTCCCGCTAGTCCACTCTCTTCAAGAACAAGAATTCATTAACTTTACGTTCACTTTTTTTACTTTTATCCTCCTAGCGGGAGTGCTCCACGAGTGAACCCAAGGAGCTTTAAATTGAAGCATTTAG	ATGGCCATTCGTAAAACTAACCCCTTAATCAAAATTATAAACAATGCTCTAGTAGATCTCCCTGCCCCGGTAAATATTTCTGTATGATGAAATTTTGGGTCGCTTTTAGGGCTATGCCTAATCACTCAAATTCTCACAGGGCTTTTTTTAGCCATACACTACACCAGAGATATCTCCTTAGCATTCAATAGAATTATCCACATCTCCCGAGATGTTAATAATGGATGAATCCTCCGGCTAGTCCACGCTAACGGAGCTTCTATATTTTTCATTTGTCTGTATACTCATGTAGGACGAGGTATATACTATTCTTCCTATTTCTACCAAGAAACTTGAAACATTGGGATTTTAATGCTATTTCTTGTGATAGGGGCTGCTTTTATAGGCTACGTTCTACCT…	ATACTAATAAATTTTATTGGGATGATTATTTTCATAATTTTAATAATGAGTTCACGCACACCTATTGTAATAATAGGTATTGTTCTGAGTCAATCCATCTTAACTGCATTATATATCAGATTAAATGCACCCAATTCATGGCTATCTTTTGTATTATTTTTAGTTTTTTCGGGGGGACTAATAATCTTATTTGTCTATATTACTAGACTTGCATCAAGAGAAGTACTAACAAGCCCTGTTAATTTATCTTTTATTGAAATTATATTAAGTAGTCTAGCTTTTATAGTTATTTCACACAGCTTACTTTCAGACAACTTTATTGATAAAGTAGTCAACTTAAACAAAACTCAAACATTCTACAAAATATTTTACTTAGAGAATATAAACCCTATATTAACA…	ATATCTGAGTACTTATTTTATTTAAGTGGGCTAGTTTCTTATTTGGTTATAGTTGTAGGGGGGCTTATTAGAGTGGCTTTTATTGTTTTATTGGAACGTAGGGTTTTAGGTTATATTCAGTTGCGTAAAGGTCCCAACAAAGTGGGGTTTGTTGGGGTGTTACAGTCGTTCAGTGATGCAATTAAGCTTTTTACGAAGGAACAAACAATTCCAAGTTATTCTAATGTGTTACCTTTTTACATAGCTCCTGTGGTAGGGTTTTTTGTTGTGTTAGTTGTGTGGTCTTTATTACCCACGCTTACAATGTATATTAATATGAGTCTTGGGGGGCTTATATTTTTTTGTTGCACAAGAGTTGGGGTTTATAGTTTAATAATAAGAGGATGGTCTTCTAATTCT…
Periplaneta fuliginosa	ATGACCAACAATTCAACAAAGATCCTCTTACTAACAACATTAGTAAGAGGAGTATTAATTTCAGTATCATCCAATTCATGATTAGGGGCATGAATTGGATTAGAAATTAATTTATTATCATTTATTCCCCTAATATCAACCAATAAAAATATATACACAACAGAGGCTTCAATAAAGTACTTTATTGTACAAGCCTTAGCATCATCAACACTACTATTCTTAATTATTAGAAAATCATTAATTGAAGAATTATACATAATATCTTCTAATAATTATTTAACAGCAATTATTATTAATACTCCTTTATTGTTAAAAGGGGGAGCAGCTCCTTTTCACTGATGATTCCCAAGTATTATAGAAGGATTAAGATGATTTAATTGTTTTATCCTAATAACTATT…	ACCCTGCAACGATGAATATTTTCGACAAATCATAAGGATATTGGAACTTTATACTTCATTTTTGGTGCTTGATCAGGTATAGTAGGAACATCATTGAGAATATTAATTCGTGCTGAGCTTGGTCAACCCGGTTCACTAATTGGAGATGATCAAATTTATAATGTGATTGTAACTGCACATGCTTTCATTATAATTTTCTTTATAGTAATACCAATTATAATTGGTGGATTTGGTAATTGATTAGTACCTTTAATATTAGGAGCTCCAGATATAGCATTTCCACGAATAAACAATATAAGATTTTGATTATTACCTCCTTCATTAACTCTATTACTAGCAAGCAGTATGGTAGAAAGAGGAGCTGGTACAGGTTGAACAGTATACCCACCATTAGCAAGA…	ATGACAACATGAGCTAATATAAATTTACAAGATAGAGCATCACCTATTATAGAACAATTAATTTATTTTCATGATCATGCTCTTATAATCATCATTATAATTTTAATAGTAGTATCATATATAATAATTGCAATAATTTTTAACAAATATATTAATCGATTCTTATTGGAAGGTCAAATAATTGAATTAGCTTGAACTATTGCTCCAGCAGTAATTCTAGTTTTTATTGCAGTACCATCTTTACGACTTTTATATTTAATAGACGAAATTAATACTCCAACAGTTACATTAAAAACAATTGGTCATCAGTGATATTGAAGTTATGAATATTCAGATTTTGCAAAAGTTGAATTTGATTCTTATATAATTCCCCAAAACGAAATAGAAAATAATATATTT…	ATTCCACAAATAATACCTTTAAGATGATTAATATTATTTATATTCTTCTCCATTATATTCATAATATTCAATTTTATGAATTATTTTTCATATATTCCAATAAAAATATTAATAGAAAAAAAAATAATTAATATTAAAATTATAAGTTGAAAATGATAA	ATGATAAGTAATCTATTTTCAGTATTTGATCCATCAACAAGTATAATAAATTTATCATTAAATTGAATAAGAACTATACTAGGATTAATTATTATTCCAATAAGATTCTGATTAATTCCTTCTCGACATTATATCTTATGAAATAAATTATTAACAAATCTACATATAGAATTCAAAACACTACTTGGAATAAAAAATATTAATAAAGGAGCATCATTTATTTTTATTTCATTATTTTCAATAATTATATTTAATAATTTCCTAGGTTTATTTCCATATATCTTTACTAGTACAAGTCATATAGTATTAACACTATCTTTAGCATTACCTTTATGAATTAGATTTATATTGTTTGGATGAATTAATAATACTCAACACATATTTGCTCACCTTGTACCA…	ATGTTAAAATTTTTAATATTTTTAATTTTTTTAATCCCTCTATGTTTATTAAAAAGATCTTGATGAATAATTCAGTCTTTGATATTTTTGTTAAGTTTTTTATTTATATTTTCGATATCAAATTTATTTTATTGGGGAAATTTAAGTTATTTATTTGGTTCTGATTTAATTTCTTTTGGTTTAATTTTATTGAGAATATGAATTTGTGTTTTAATAGTGATGGCAAGAGAATCAATTTTTCGTCATAATTATTATCATAGTTTTTTTTTATTTATTGTTATTTTATTATTAATTATACTTTACTGCACTTTTAGTAGATTGAGAATATTTTCTTTTTATTTATTTTTTGAAGGTAGATTAATTCCTACTTTATTTTTAATTTTAGGGTGAGGATATCAA…	ATGATGTATATATCAATTTGTTTTATTAGATTTATTTTTTTGTTTATTTTTAGATTATTTTTAATTTTTCTTGGTTTTTATTTTATTTTAAATGATGTAATTTATTTTATTGAGTGAGAAATTATTAGTTTTAATTCGAGTTCAATTGTTATAACATTTTTATTTGATTGAATATCTTTAATATTTATAGGATTTGTATTTTTTATTTCTTCTTTAGTTATTTTATATAGTGATGATTATATAAATGGGGATATAAATATTAATCGTTTTATTTTATTAGTTCTTATATTTGTATTATCAATAATATTTCTAATTATTAGCCCTAATTTAATTAGAATTTTATTAGGTTGAGATGGATTAGGATTAGTTTCTTATTGTTTAGTAATTTATTATCAGAAT…	ATGATAATTATTTTTTTTTCTATTATATTTTTTTGTGGTATTTGGGTTTTTTCTTCTAATCGTAAACATTTACTTATTACATTATTAAGTTTGGAATTTATTGTTTTAGTATTATTTTTAATATTATATATTTATTTAAATGGTTTTAACTATGAATTATTTTTTAGAATAGTTTTTTTAACATTTTCTGTTTGTGAAGGTGCTTTAGGATTATCTATTTTAGTATCTATAATTCGTAGATATGGTAATGATTATTTTCAATCATATGTTATGTTACAATGTTAA	ATGACAAGACATGCAAATCATCCTTTTCACTTAGTTGATCAAAGACCATGACCATTAACTGGTGCTATCGGAGCAATAGTAACAATAACGGGAATAATTAAATGATTTCATCAGTATAATCAAGAACTATTAATAATTGGAATAATAATTATACTATTAACAATAATTCAATGATGACGAGATATTGTACGTGAAGGAACTTACCAAGGATTACATACTAAAATAGTAACTAAAGGATTACGATGAGGAATAATTTTATTTATTATTTCAGAAGTATTTTTTTTCATCTCATTCTTCTGAGCATTTTTTCATAGAAGTTTATCACCTACTATTGATATTGGATCATTATGACCACCTATAGGTATTTATCCTTTTAACCCTTTACAAATTCCTTTATTA…	ATTATATTAACAAGTTATTCTATCATTATAATTATATTATTATCTACAATTATTATAATATTAGCAACCTTACTTTCAAAAAAACAAATTGAAGATCGAGAAAAAAGATCCCCTTTTGAATGTGGGTTTGACCCTAAATCTAGAGCTCGATTACCATTTTCACTACGATTTTTCTTAATTGCAGTAATCTTTCTAATTTTTGATGTAGAAATCGCATTACTATTACCAATAACAATTATCTTATATATATCAAGAATTATAATATGAGCAACTATTAGAACAACATTTTTACTAATCTTATTAATAGGATTATATCATGAATGAAATCAAGGATCACTAGAATGAGCATCAT	ATGAATAAACCTATACGAACTAGTCACCCTTTATTCAAGATTGCAAATAATGCATTAATTGATTTACCAGCACCATCAAACATTAGAACTTGATGAAACTTTGGATCATTATTAGGATTATGTTTAGTTATACAAATTGTAACAGGACTATTCCTGGCTATACATTATTGCCCAAATATCGAAACAGCTTTTTCAAGAGTTGCACACATTTGTCGAGATGTAAATTATGGATGATTACTACGAACACTTCATGCCAATGGTGCCTCAATATTTTTCATTTGTATTTACTTACATATTGGTCGAGGTATATATTATGGATCATATAAATTCTTACATACATGATCTGTAGGGGTGATTATTTTATTTTTAACAATAGCAACCGCCTTTATAGGATATGTC…	ATTAAATATATCCTAATCATTATATTAACTACAAGAATAACATTTACACAAATAAAACACCCATTAACAATAGGTTTAATATTATTAATTCAAACAGTAATTATATGTATAACAAGAGGTATATTATCTCAAAGATTTTGATTCTCATACGTATTATTTCTTATTTTTCTAGGAGGGATACTAGTATTATTTATCTATGTTACAAGATTAGCCTCAAATGAAATATTTTATATATCAATAAAAATAATACTAGCAATAATTACAATTATATTAGTATTATTTTTATTAATTAATATAGATCAAATGATTAATAATATAGAAATTATAATACACGAATATTTATACAATATAGAAAATGAAATGATAAATTCATTAACAAAATTATATAATCAACCAACA…	ATGTTTAAGGAAGTTTTTGGTTTATTTATTATCTATATTTTGTTGGTTATTTTTGTTATAGTGGGTGTTGCCTTTTTGACTTTATTAGAGCGTAAAGTGCTTGGTTATATTCATGTTCGTAAAGGCCCAAATAAAGTTGGATTTGTTGGTATTTTGCAGCCTTTTAGAGATGCTATTAAGCTTTTTACTAAGGAGCAGACTTTTCCTTTTTTATCTAATTACTTGTGTTATTATTTTGCTCCAGTTTTTAGATTATTTTTAGCTTTATTAGTTTGATTTGTAATACCTTATTTTACTGGTTTAATCTCTTTTGAGTTAGGTTTATTATTTTTTCTTTGTTGTACTAGTTTAGGAGTTTATACTGTTATAATTGCTGGTTGATCATCTAATTCTAATTAT…
Thermobia domestica	ATGCTCACTAATCCTAAGACTCTTTTATTTTCTAGAACACTTGTGTTAGGAACCCTTATTTCCCTAACCTCCTCATCATGATTTGGTACTTGAATTGGTCTTGAAATTAATCTCCTATCATTTATCCCCCTGATTTCAAAGACTAATAATCAACGTCACACCGAATCTGCTTTAAAATACTTTTTAGTACAAGCCATTGCAAGATCTTTACTTTTAATAGCAATCATTTTACTCTACATGGGTCTGCAAACTACATACTATTTAATCACTATTTCCTTACTTTTTAAAATAGGTGCAGCCCCTCTCCACTTCTGAATACCTGAAGTAATAGAAGCTATACTTTGAATAGACTGCATTATTTTAATAACATGACAAAAACTGGCTCCCCTTGGTCTACTT…	TTGCAACGATGATTATTTTCTACAAACCATAAAGATATTGGTACAATATACTTAATTTTTGGGGCTTGAGCAGGAATAGTAGGAACATCACTAAGTCTTCTTATTCGAGCAGAGCTTGGTCGGCCAGGTAGTCTAATTGGTGATGATCAAATTTATAATGTAATTGTTACTGCTCATGCTTTTATTATAATTTTCTTCATAGTTATGCCAATTATAATTGGGGGCTTCGGTAATTGATTAGTACCCTTAATACTAGGGGCGCCCGATATAGCATTCCCCCGTCTAAACAACATAAGATTCTGATTACTACCGCCCTCACTAACCCTACTATTAACAGGAAGAATTGTAGAGAGTGGTGCGGGAACAGGGTGAACTGTATATCCCCCTCTTTCTAGAGCT…	ATGGCCATTTGAAATCAGCTAGGTCTTCAAGATGCAGCATCTCCTGTAATAGAACAAATAACATTTTTTCATGATCACACAATACTCATTGTGACCATAATTACAGTTCTTGTAGGCTATCTACTAGCCTCCCTTCTACCAAACACATATATTAACCGCAATTTATTAGAAGGACAAACTCTAGAAACTATTTGAACAATCTTACCTGCCATTACGCTAATCTTCATTGCTCTCCCATCCTTACGACTCTTATATCTATTAGATGAAATTCATCAACCAGCAATTACTCTTAAAACAATTGGGCATCAATGATACTGAAGTTATGAATATTCTGACTTCTCCTTAACAGAATTTGATTCTTACATAATTCCTATTAATGAAATAAATCCCAATTCATTT…	ATTCCACAAATATCACCCCTAAAATGACTTATCTTATTTATTATATTTTCCCTATGTTACCTTCTATTTGCATCTATTATATATTTTAATTCAAATACCCCCGATCCTTCCTTAAGTGACACTACTATTAAAAAAACAACTATAAATTGAAAGTGATAA	ATAACAAACCTTTTTTCAACCTTTGATCCCTCTACTTCAATCATAAATATATCATTTAACTGACTTAGAACAGTAATTGGTCTTCTAATTATTCCAATCCCATTCTGATTCTTACCAGGACGACCAAACATTTTATGAAATAAAATTACCTTAACTCTCCATAAGGAATTCAAAACTATTCTTGGTCCTACTAGTTATCAAGGAAGAACTTTCCTATTTATTTCTTTATTCTCCTTCATCTTGTTTAACAATTTTATGGGCCTATTTCCTTATGTATTTACTAGCTCTAGTCACCTAACCTTCACATTAACTCTCGCCCTCCCTCTTTGAATAAGCTTCATAATCTATGGCTGAATCAATCACACCCAACACATATTTGCCCATCTCGTTCCTTCTGGG…	ATGCTAAAATATTTAATGTTTATGTTGTTTTTAATACCTTTGGGCTTTAATTTTAAATTATGGTGAGTTGTTCAGTTTTGTCTTATTAGAATTTGTTTTTTATTTATAATAAGAAATAGTATGGGAATAGTCCCTTGGGAGGTAGGGTATTACCTATGAAGAGATAGTTTGAGATATTCATTGATTCTATTGAGTATTTGAATTGTTATTCTTATAATTATGGCTAGAGAGGGGGTGTTAAGAAGTTCATTTTATAGTACGAGTTTTATTAGTTTAGTTTTATTATTACTTGTGTTACTCTATTTGAGATTTTCTTCCTCTAGATTATTTATGTTTTATTTTTTTTTTGAGGGTTCATTAATTCCTACATTATTTTTAATTTTGGGCTGAGGTTATCAA…	ATGAGCGTTTTTTTACTTCTTATAGGTTTGAACTTTTTAATTAATGGATATAGTGTATTTATTGAGTGAGAAGTTATTTCTTTTAATAGAAATAAAATTGTTATAACTCTTCTATTTGATTGAATGTCATTTATATTTATAAGATTTGTACTTTATATTTCTAGAATGGTAATTTATTACAGTGGGCAGTATATAGGATCCGAACGGTATCTTAATCGATTTATTATACTTGTATTAATATTTGTTCTTTCAATAGTTTTATTAATTATTTCCCCTAATTTAATTAGAATTCTCCTTGGATGGGATGGATTGGGCTTAGTTTCGTATTGTTTAGTTATTTATTATGAAAATGTACGATCTTATAATGCTGGCATGTTAACTGCACTTTCTAATCGTATT…	ATGAAAATATTGTTTATTTTGTTTTCTTGCTTTCTAGTTATTTTAGGAATAGCTTGTTTTGTTATTCAACGTAAGCATTTATTAATAGTTTTATTAAGACTTGAGTTTATCGTGTTGATAAGTTTTTTACTTTTGTCTTATTCTTTGGGTAGCTTATATGTTGAAAATTATTTTTGTTTATTATTTTTAACTTTTAGTGTTTGTGAAGGTAGTCTAGGTTTATCAATTTTAGTATCTATTGTTCGAACCCATGGAGGGGATTATTTAAATTCTTTAGTTGTATTACGATGCTAA	ATGTCAGCACCACAAAATCATCCTTACCACCTTGTTGATCAAAGCCCTTGACCGCTTACTGGGGCCTTAGGCGCCTTAATTACAACTACAGGACTTACTAAATGATTCCATCAATATGACCCCTCTCTATTTTTCCTAGGCATACTAATCACACTACTAACTATAATTCAATGATGACGAGATGTAACTCGAGAAGGAACATATCAAGGATTGCACACTATGCAAGTTACATTAGGTCTTCGGTGAGGCATAATCTTATTTATTATTTCTGAAGTATTCTTTTTCGTCTCATTCTTCTGAGCCTTCTTCCATAGCAGATTAGCACCAACAGTAGAAATTGGATCCTTCTGACCTCCAGCAGGCATCGTGCCATTCAACCCAATACACATTCCCCTTCTT…	ATTAATACAGTCTTAACAACCGGTTTACTAACTATTATTATTTGTTTAATCGTCATAACCATTTCAACTCTTCTTTCTAAGAAAGTTATTAATGATCGAGAAAAAAACTCCCCTTTTGAGTGTGGATTTGATCCCAAATCTTCAGCCCGAATCCCTTTCTCCCTACGATTCTTCCTCATTGCCGTAATTTTTCTTATCTTCGACGTAGAAATCGCCCTTCTATTACCAATAACAATTACTATTAACAACACCAATACACTATCCTGATCTCTAGTTAGACTAGTATTCCTAGTAATCCTCCTAATAGGTCTTTACCACGAATGAAATCAAGGATCCTTAACATGAGCTGACTAA	ATGTCAACACCAATTCGCTTACATCACCCGCTTTTTAAAATTGCTAACAACGCCTTAGTAGATCTTCCAGCTCCTATTAACATCTCGTATTGATGAAATTTTGGCTCTCTTCTCGGCTTATGTTTAATTATTCAAATTGCCACAGGTCTATTCCTAGCAATACATTACGTATCAAGTATTGAATTAGCCTTCAATAGAGTAATTCACATCTGTCGAGATGTAAATTTTGGTTGGCTTTTACGCACCTTACATGCTAATGGGGCATCATTCTTCTTCATTTGCCTTTATTTACATGTCGGCCGAGGAATATATTATGGCTCTTATCTTTATCTCCATACTTGAAGAGTAGGGGTTGCTATTCTACTTTTAGTAATAGCAACCGCCTTTGTAGGCTACGTA…	ATAACCTGAATATTACTTATAATTTTAGTAGTTTTAAGATTTATTCTAATTCAAATATCTCACCCCCTATCAATAGGACTAATACTCATTGTCAACACTATTACTACTTGCCTAACTATCTCAACTATAAGAGAATCTCCTTGATTTTCTTACATTCTCTTCTTAGTTTTTCTAGGGGGCATATTAGTTCTATTTATTTATGTTACAAGACTAGCATCAAATGAAATATTTACCTTAACACCTAATCTTTTCCTACTAATTTTCCTAGTTCCATTGCTCCTAATTGTTATAATAATTATCGACCCCCTTCTACTACCAAATATAATTTCATTACCAGATCCACATCACTATACAACTAATTACCAAGAAATTCCTGGTATAAAATTTTATATAACATCA…	ATGTATTATGATTATGTTATAGGTGTGATTTCTTACCTGATTTTAATTATTTGTGTTTTAATTGGGGTTGCATTTTTGACTTTATTAGAACGAAAGGTTTTAGGCTATATTCAGATTCGGCGAGGTCCTAATAAGGTAGGTATTTGTGGTTTACCTCAACCTTTTGCAGATGCAATTAAGTTATTTACTAAGGAGCAAGTATTTCCTACTATATCTAACTACTATCCTTATTATTTAGCCCCTGTTTTTAGTTTATTTTTGTCTTTGTTAGTATGATTAAGAATTCCTTATTTAAGTGTTATGTTGACTTTTTCTTTAGGTTTGTTATTTTTTTTGTGTTGTACAAGTATGGGGGTGTATACTGTAATAATTGCTGGTTGGTCTTCTAATTCTTCATAC…
Pteronarcys princeps	GTGCTAAATAATCCAACCAAATTCTTATTTTTGATAACATTAATAAGTGGTACTTTAATCTCTGTTTCAGCCAATTCATGATTTGGAGCATGAGTAGGGTTAGAAATTAATCTTTTATCTTTTATCCCCTTAATAACTAATTCTAATAATTTATTATCTACTGAAGCTTCTTTAAAATACTTTTTAACTCAAGCCCTAGCTTCTGCTACACTATTATTTACAATTATTCTTGCTGCTCTAATTTTTAGATCCCCTAGATCATTATTAATTAGAAATCCTTTCTTAATTACCTTAGTTAATTCATCTTTATTATTAAAAATGGGAGCTGCTCCCTTCCATTTTTGATTCCCAGGTGTAATAGAGGGATTAAACTGAATAAATGGTCTTATACTAATAACC…	CGACAATGATTATTCTCAACAAATCACAAGGATATTGGAACTTTATACTTCATTTTTGGAGCATGATCAGGAATAGTTGGAACATCCCTAAGTCTTTTAATTCGAGCTGAATTAGGACAACCGGGTTCCTTAATTGGAGATGATCAAATTTATAATGTAATTGTTACTGCTCACGCTTTTGTAATGATTTTTTTTATAGTAATACCTATTATAATTGGAGGATTCGGAAATTGATTAGTACCTTTAATACTAGGTGCTCCCGATATAGCTTTCCCCCGAATAAATAATATAAGTTTTTGATTACTTCCTCCTTCTCTAACTTTACTGTTAGCAAGTAGACTAGTGGAAAATGGGGCTGGTACAGGTTGAACAGTTTACCCTCCACTATCTGCAGGAATT…	ATGGCAACATGAGCAAATTTAGGTCTTCAAGATAGTGCTTCCCCTTTAATAGAACAATTAACATATTTTCATGATCATGCACTTTTAATTTTAATTATTATTACAGTTCTAGTAAGTTATGTAATAGCAACTTTATTTTATAATTCTAATCTTGATCGGTTTTTACTAGATGGTCAAACTATTGAAACAGTATGAACTATTCTACCAGCTATTACTCTTCTTTTTATTGCTTTACCTTCTTTACGTCTTCTTTATTTACTAGATGAAGTTGCTTACCCAACCCTTACTTTAAAAACAATTGGTCATCAATGATACTGAAGTTATGAATATTCCGATTTCCTAAATATTGAATTTGACTCATATATAACACCTTATAACGAAATAGGATTAGAAGGTTTC…	ATTCCACAAATAGCCCCAATTAGTTGATTAACTTTATTTATTGCTTTTTCATTAATTTTATTAATTTTTAATTGTATAAATTATTATTCATTTTTACCCAATACACCTGAAACTCGAGCCAAGTCTATTAGACAAACTCCCATAAACTGAAAATGATAA	ATGATAACAAACCTTTTTTCCGTTTTTGATCCTTCGACAAGCGTATTAAATCTTTCCTTAAACTGAATTAGTACAATTTTAGGACTAACTCTGATTCCCTCAATTTACTGATTTATGCCATCACGATATACTTTAATTTGAAATAAAATTTTATTAACACTTCATAATGAATTTAAAACATTATTAGGCCCAACTGGTCATGCAGGAAGAACATTTATATTCATCTCTTTATTTTCATTAATTTTATTCAATAATTTCCTAGGCCTTTTCCCTTATGTTTTTACTAGTTCAAGTCATTTAACTTTAACCTTAGCCTTAGCTTTACCTCTTTGATTAAGATTTATAATTTACGGTTGAATTAATCACACTCAACATATATTTGCTCATTTAGTTCCTCAA…	ATGTTAAAATTATTAGTTTCTTTAGTTTTTTTGATCCCCTTATGTTTTATGAAAAATATGTGATGAACGGTTCAGTCAATTTTGTTTCTATTAACTTTTATATTTATATTAAGTAATGTATTTAGAACTTTTTTTGGTAATTTAAGTTATTTTATAGGATGTGATATTCTTTCTTATGGTCTAATTTTATTAAGTTTTTGAATTTGTGTTTTAATAATAACTGCTAGAGAATCAGTTTATCGTACTCGTAATTATGAGGGATTTTTTTTATTTATAATTATTATATTATTAATTTTACTTTATTGTACATTTAGTACAATAAATTTATTTATATTTTATTTGTTCTTTGAAAGCAGCTTGATTCCGACGTTATTTTTAATTTTGGGGTGAGGGTATCAG…	GTGTTATGGTCCTTGTCTCTTTGTTTAATTAGATTTATTTTTTTGTTTATTATTTCTTTATTTTTAGTTATTACAGGATTTTATTTTGTAATACAAGATTTGGTATATTTTATTGAGTGAGAGGTATTATCTATAAATTCAGGGAGTATTGTTATGACTTTTTTATTTGATTGAATATCTTTAATTTTTATAGGATTTGTATTATTTATTTCTTCATTAGTGATTTATTATAGTCAGGAATATATGGATGGAGATTTAAATATTAACCGTTTTATTATTTTGGTATTAATGTTTGTTTTATCAATAATGTTTCTGATTATTAGACCTAACCTGATTAGAATTTTATTAGGGTGAGATGGTTTAGGATTAGTATCATATTTATTAGTAATTTATTATCAG…	ATGTTAACATCTTTTTATTGAGCATTTCCTTTATTTTTATTTATGTGCGGGGGTTGAGTATTTACTTCAAAGCGGAAGCATTTATTGTTAACTTTATTAAGTCTAGAATTTATTGTTTTAAGATTATTTTTAATTTTATTTATTTATTTAAATTTATTAAATTATGAATTATTTTTTAGAATAGTATTTTTAACTTTTTCAGTTTGTGAAGGAGCTTTGGGATTATCAATTTTGGTTTCGATAATTCGAACTCATGGAAATGATTATTTTCAGTCTTTTAGAGTTTTGCAATGTTAA	ATGTCAACACACGCTAACCATCCTTATCATCTTGTAGATCAAAGACCTTGACCCTTAACTGGAGCTCTCGGAGCTTTAGTTACTGTTTCAGGACTTCTTAAATGATTCCACCATTACAATTCATCATTATTAGCCCTAGGTTTATTAATTACTACTCTTACTATAATCCAATGATGACGTGATATCACACGAGAAGGAACATTCCAAGGACTTCACACCTATCCAGTCACTTTAGGATTACGATGAGGAATAATTTTATTTATTGTATCTGAAGTATTCTTTTTCTTGTCTTTTTTTTGAGCATTCTTCCACAGAAGTCTTGCCCCTACAACTGAATTAGGTGTAATATGACCTCCGGTAGGAATTATTCCATTTAATCCTTTACAAATTCCACTTCTA…	ATTTTATCTATTTCAGCAATTGCAACAATTATTATTACACTTTCTATTATTGTTATATCCTTAGCATCAATTCTTTCTAAAAAATCTATTATTGATCGAGAAAAAAGATCCCCTTTTGAATGTGGATTTGACCCTAAAAGATCCTCACGACTTCCGTTTTCTTTACGATTCTTCTTAATCGCTGTGATTTTCTTAATTTTTGATGTTGAAATTGCTCTTCTACTTCCAATAATCATTATCTTACCATCATCAAGATTATTAATTTGATTAACAGTAAGATTTTTCTTTTTAGCCATTCTATTAATTGGCCTCTATCATGAATGAAACCAAGGAGCTCTAGAATGAGCCGAATAG	ATGAATAAACCCTTACGAACCAGACATCCCTTATTTAAAATTGCTAACAATGCATTAGTAGACTTACCTGCTCCTGTCAACATTTCTGCATGATGAAACTTTGGTTCCTTACTAGGATTATGCTTAGTAGTTCAAATCGCTACTGGATTATTCTTAGCAATACATTATACAGCTCATATTGATTTAGCTCTCTCAAGAGTAGCTCATATTTGCCGAGATGTAAATTATGGTTGACTTTTACGAACTCTTCATGCTAATGGAGCTTCATTCTTTTTTATCTGTCTATATCTACATACTGGCCGAGGAATATACTATGGATCATATATATTTATACACACTTGAATAATTGGAGTAATCATTTTATTTCTTGTTATAGGTACAGCTTTTATAGGATACGTA…	ATTTCCCATTTAATCATTATAACTGCTAGATCAATTTTAAGAATTATCTTCACTCAAATAAATCATCCGTTAGCTATAGGTCTTATATTATTACTCCAAACACTAGTAATTTGTCTAATAACAGGATTCATAACTCAAAGATTTTGATTTTCTTACATCTTATTTTTAGTCTTCCTCGGAGGGCTATTAGTTTTATTTATTTATGTAACAAGACTAGCCTCAAATGAAATATTTTCTTTATCAATATCAACCCTTATTTTAACTTCAGGCCCCTTTATATTTATATTAATACTAATAATATTTTTAGACCCCTTACCTTGATTAACAAGTATCGTAAGAAATGATATAATAACAATTTCAAATTTAATAATTTATCAAGAAGAATCAATTACCTCTTTA…	TTGTTTTTATATGATATGATTTTACCTTTAGTAGGGGCATTAATTTTAATTATTTGTGTATTAGTTGGAGTAGCTTTTTTAACTTTATTAGAGCGTAAGGTTTTGGGATATATTCAGATTCGTAAGGGTCCTAATAAGGTTGGATTTGCTGGTATTCCTCAACCTTTTTGTGATGCAATTAAATTATTTACTAAGGAGCAGACGTATCCTGTTACTTCAAATTATTTACCTTATTATTTTTCACCTATTTTTAGTTTGTTCTTGGCGTTATTGGTTTGAATAATTATTCCTTATTTAAGAGGTTTATTTACTTTTAATTTAGGTTTATTATTTTTTTTATCTTGTACAAGTTTGGGGGTGTATACTGTAATAATTGCAGGATGGTCTTCTAATTCTAAT…
Pachypsylla venusta	ATGAAAAATTTAAACATAATTATAATCATTCCACTCTACACTCTATCTGTAATTTTTCCCCTCTCTTCCTGCTCATGGCTCCCCATATGAATAGGATTAGAAATTAATTTACTTATATTCATTTTAATTTCAATAAATATAAAAAGAATTCAGATTACAGATAGACTTATAAAATACTTTCTAATTCAATCCTCAAGATCTCTTATTTTTTTGTTTTCAATCAGTACAGATTTAACAAACTATGAAGAATGACCTTTAATTAATGCTATTGTACCCCCCCTAGCATTAATATTAAAAATAGGTTTAGCCCCCCTTCATAGCTGAATAATTAACACTGCAAGAAACTTTCCACTAATAAGATTTTACCTATTTATTACAATACAAAAACTAATTCCCTTA…	ATGATTTGGCTTTTTAGAACAAACCACAAAACTATTGGTACTTTATACTTTATTTTTGGGATTTGATCTGGACTGGTTGGACTTTCTCTTAGAATAATTATTCGTATTGAATTAAGTCAATCATTATCAGTCTTTGAAAATGACCAACTATACAATAGAATTGTTACCGCTCATGCTTTTATCATAATTTTTTTCATAACAATACCTATTTTAATTGGAGGATTTGGAAATTGACTAGTTCCCCTAATAATTGGATCACCAGATATAGCTTTCCCCCGGCTAAACAATCTAAGATTCTGATTACTAATTCCTTCTATTTATCTTTTATTACTAAGAAGTATTATAGATCAAGGAGCTGGAACAGGATGAACAGTATACCCTCCCTTATCTAACAGAACT…	ATTGACTGATTCAAAATTTCATTTTACGATAATGCATCCCCTACAATAGAACAATTAAGAATCTTCCATGACTACGCCATATTAATTATTGTAACCATCCTATCAACAGTTTTCTTTATTATAACCAAAATAATTATAAATAAATTTACAAGTACAACTATTCTAGAAAATCAGCTAATTGAATTAGTTTGAACATTAATTCCAACAGTTATTTTAGCATTTATTGCTTTACCATCTCTTCATTTACTTTATATTATAGATGAACTTATTAATCCTATACTAACAATTAAAATTTTAGGACACCAATGATTTTGAAGATACGAGTATAATGATTTCAACAATATTGAATTTGACTCGTATATAAATCCTGAATCAACACTTCGATTATTAGAAGTTGAT…	ATGCCTTGACTAATAATTTTTTTTAATATTATCACTTTAATAATACTAATCTCTTCTTTTATCTACTTTTTCATTATACCTCAAATTATATCAAATAAAACTTATGTATCTAAAAAAACATACCCAATTAAATGATAA	ATGATAAGAAGTCTCTTTTCCATATTTGATCCTTCAACAAGATTTAACATTCAAACAAACTGATTAACAATAAATATTGTTTTAATTTTTATTCCTTTAACTTACTGAAAACTAAATTCACGAATCTCAAATTCCATTAAATTAATTATTTTAAGTTTACATAAAGAATTTATCTCTTTATTTAAATATTCTATTTTAATAAAAGGAACAACATTAATATCTATTTCTCTATTCATAAATATTATACTAACAAACCTATTAAGAAATTTTCCATACACCTTCTGCTGTTCAGCACATTTAGTATTTTCAATAACATTAGCATTGCCCATTTGAATATCTATCATTTCATTTTATTGATTAAATTTAACTAAACTAATATTCAGACATTTAGTTCCTTCA…	ATGTTAGAATTAATATTTATAACTTTATTTGTGTTGGTGGTTAAAAAATGAAATTTATCATTAAATTTTTTAATATTATGTTTTTCTCTGTCTTTATTATTTATTTGTGATGACGGAGTTTCTTTGATTAAATATAGTATACTATTATTGAGTGTATGGTTGGTTTTACTTATATTTATGTCTGTATCTGAAAATAAGAGAGGAAATTTATTTTTTATTTTTTTTTGAGTTTTATTTAGATTGGAAATTTCATTTTATGCAAAAACAATGATGTTTTTTTATTTAGGATTTGAGATAAGTGTTATTCCAGTTTTATTAATTATTTTGGGGTGAGGGTATCAGCCTGATCGTTTAGAAGCTGGTGTGTATATATTAATTTATACTGTAATTTTTTCTCTT…	ATGTTTTATAATAGAAAATTTCATGCCATTTCTTTTGTTATAAGTTTGTTTATACTTATTGTTTTAATAGGGTTTATTATTTTCATATTTTTTACTCAAAGTGTAATAATTGAAATGAATGTAATTATGTTAAATTCTGTTGATTTTAATTTTATTCTTTATTTGGATTGAATTTCTTTAAGTTTTATAAGAATTGTATTAATAATTTCTTTTATTGTAGTGTTTTACAGAAGGGATTATCTTGGAGTTGAGTGTTATCAATTTTTATGACTTACTTTTATATTTATTGTTTTTATGTTGATTATAATTATAAGTCCAAGAGTTTTGGGAGTTTTATTGGGTTGAGATGGATTAGGAATTGTTTCTTATTTTTTGGTTATTTATTATCAAAGAAAAGAT…	ATAATTGTTTTTTTGATATTATATTTTGGTATAAAGATGTTTTTTATACATAAAAAGCATTTATTAATGTTACTTCTAACTTTAGAATTTATTTCTCTTATTGTTTTAATTATATTAATTAATTTTTTTTCTATGTATGTTTTAGACTTTAGACTTGTTGTTTATTTTTTAATTATTATTGTGTGTGAAGCAGTATTGGGTCTTTTATTAATAACAATAATTGTACGAGTGCATGGCTCAGATTATGTTAAGTCATTAGTTTTATTATGTTAG	ATGATTAAAAATCATCAATTTCACTTAGTAGACCCATCACCTTGGCCACTCATTATTTCTTTTATTTTAATAAATTACACATCCTTTTCAGTTCTAATAATACAAACGAAAAATAACATTCCATTAATTTTAATAACTATAATTCTAATTTGAACAATAATAATCTGATGACGTGACATTCAACGTGAAAGAACATTTCAAGGTCACCATACAGAACAAGTAACTTTTTCCATAAAATACGGAATAATTTTATTTATTATTTCTGAAATCTTATTTTTCTTTAGATTTTTCTGAAGATTTTTTCACCACAGACTAACCCCCAACCAAGAAATTGGATTAACATGACCTCCAACCAGTGTTGAAAGCTTCAACCCTATAAGAATTCCTCTATTAAATACA…	ATAATTATCTTAATTATAATATTTTTATCAGTAAGAATTATATTATTAATATTCATTTTAAACCTCGTATCTCTAATTTCCATTCACAAAGCAAAAGACCGTGAAAAAATATCTCCTTTCGAATGTGGATTTGATCCGTTCTCTAAATCACGTACATCTTTTTCAATCCAATTTTTCATTATCAGATTAATGTTTCTAATTTTTGACATTGAAATAACTTTAATTTTGCCCTTACCTCTAATTAAAGAATTAATTCCCCTTTACACATACGTAAGAGTAACATTATTTTTTATAATCACATTAATCATAGGAGTAGTGATAGAATGGTCTGAAGGTGCAATAAACTGAAAGTAA	ATACTAATGTTCAAATCCTCCATAAAAACCAACCTAAGCTTTCTACACTCTACTTTAATTAACCTACCAACCCCAAGAAACATTAATATTCTTTGAAATTTTGGATCTCTACTAGGACTAATACTCATAATTCAAATTATAACAGGATTCCTATTATCTATACACTACACCCCTAATACAATTGCTGCATTTGAAAGTATTATTCACATCAGACGTGATGTGAATAATGGGTGATTACTTCGAATTATTCACTCTAATGGAGCATCATTTTTTTTTATTTTTATTTACACTCATATTGGACGAGGTATTTATTTTAACTCTTCATCACTTAAATTAACATGAATTTCGGGAATCTTAATCATTTTTATTTTAATAGGAACAGCATTCTTAGGGTACGTC…	ATAAAATTCTTATTATTAATTATACTATTCTTAACCAATCTCATAAATAACGCTTCCAATCCATTTATAATAGGATTAATTTTATTAACTCAGATTATCGTAGTATGTTTAATCTCACGAATTTTATCTCACTCCTCATGAATTAGTTTAACATTATTTCTAGTTATCGTAGGAGGTTTAATGATTCTGTTTTTATACACAACAAGTATTTACTCCAACCAACGCTTTAATATTATTAACATAAAACCAACTATTTTTTATACTATACTTATTAGACCTTTATTAATCTTACAAAACAATTTTTTGTTTAAAATTGAATATACATGCTTAATTAACATTACATCTAAGGAATATATTAAACTATTTTTACCTATAAACATAGTATCTTCAACAACCATA…	ATTTTCCTAAATTTATTGGTGTTAGCTTTTATAATATTGCTATCATTATTGAGAGTAGCTTTTTTAACTTTACTTGAACGAAAAATTTTAGGTCTAATTCAATTTCGTAAAGGTCCAAATAAAACTGGATTTTATGGAGTGTTTCAGCCATTTAGTGATGCAATTAAATTATTTACCAAAGAGTTTAATAGTCCTTTAAAAATTAATTTTTATCCTTTTTGATTAAGACCTGTTATTAGATTATGTGTTAGTTTGTTATTATGAGTTGTATTTCCCTATTTTTATATTGTTATAAGATGATCTTATAGAATTTTATTTTTATTTTCAGTGATAAGATTTATGGTTTATCCGTTAATGAGTTCAGGGTGATTTTCTAATTCTTTGTATTCTATTTTAGGT…
Schizaphis graminum	ATAAATTTAAATTTAACAAAAATTATATTCTTAATTATATTAATATTTAGAACTTTAATATCAATTTCAGCATCTAATTGACTTTCTATATGAATAGGTTTAGAGATAAATTTATTTTCAATTATTCCTATTTTAAACTTTAAATCATCAATTTATTCTATTGAAGCTACAATAAAATATTTTTTAATTCAAGCTTTTGCTTCAATTTTATTATTAATTTTTTTAATTAATAAGAATTTCTTCTTTATTATTAATAGTAATATTTTAATTATATTACCATTATTAATGAAATTAAGATTAATACCTTTTCATTTATGATTACCTTCAATAATAGAAGGATTAAATTGATTTTCATGCTTATTAATAATAACTTGACAAAAAATTTCTCCTTTTATTATA…	ATAAAATGAATCTTTTCAACTAATCATAAAGATATTGGAACTTTATATTTTTTATTTGGTATTTGATCAGGTATAATTGGTTCATCTTTAAGAATTTTAATTCGACTTGAATTAAGACAAATTAATTCAATTATTAATAATAATCAATTATATAATGTAATCGTTACAATTCATGCTTTTATTATAATTTTTTTTATAACTATACCAATTGTTATTGGTGGTTTTGGAAATTGATTAATTCCCATAATGATAGGATGTCCTGATATATCATTTCCACGATTAAACAATATCAGATTTTGATTATTACCACCTTCACTAATAATAATAATTTGTAGTTTTATAATCAATAATGGAACAGGAACAGGATGAACAATTTACCCACCATTATCTAATAATATT…	ATAACTTGATTAAAACTAAGCTTTCAAAATAGAAATTCACCATTAATAGAACAATTAATTTTTTTTCATGATCATACAATTTTTATTATTATTATAATTATAACAATAATTACTTATATAATAATTTTTACTATAAAAAATAAATTTATTAATATTAAAATCTCTGAAAACCAAATAATTGAATTTATTTGAACTACAACTCCTCCAATTATTCTTATTTTTATTGCTATACCTTCTCTACATCTTTTATATTTAATAGATGAAATTAAATGTCCAATTTTAACAATCAAAATTTTTGGTCATCAATGATTTTGATCATATGAATATTCAGACTTTTCAAATATTGAATTTGAATCTTATATAATAAATGAATTAAATAAAGAAAATTTCCGATTAATT…	ATATCACTTAATCCCACAAATAGCACCAATCAATTGATTATTTTTATTTTTATTTTTTTCTTAACATTCTACATAATTATAAATTTTATATTTTTTAACTTTATTAAAACCTTAAAAATTAACTTTCAAAAAAAAAATAATATAAAAAATTACAACAAATTTATTTAA	ATTACAACAAATTTATTTAATATTTTTGATCCATCAACAACAATTTTTAATTTAGAAATTAATTGAATTAGAACTTTTATAATTATTTTATTTATACCAAATTTTTTATGAATTTTACCAAATCGAATAAATTGATTATTATTTAAAATATTTAATATATTAAATAATGAAATATTAATACTTTATAAAATAAAAAAAACTAAATCTCCTGCATTTTTATTCATTTCACTTTTTATATTTATTTTAATTAATAATTTCTTCAGTTTATTTCCATACATTTTTTCATCATCAAGACATATAGTATTTTCAATTACTTTAGCTCTACCATTTTGATTATTTTTTATTATTTTATCAACCTGTAAAAATACAAAAAATATAATTGCTCATTTAATTCCTTTA…	ATATTAATTTTATTTAGTATGATTTTTTTTAGCTTAAATTTTAAAAGATGATGATTAGCACAGAATTTTTTTTTTTTTTTTTTTTTTTTTATATATTTTAAGATACCTATGTTTAATTATTTTTTAAATGTTAGTTATTTATTTGGTATAGATATATTTTCTTATTTAATGTTTATATTAGGTGTCTGAATTATTAGATTAGTTTATATTTCTAGATTTAATTTAAGGAATACTTATTCTAAGTATTTTAATTTATTAATATTTATTTTTATTATTATTTTTTATTTTTGTTTTTTTAGAAATAATTTTATTTTATTTTATATTTTTTATGAAATTAATTTGATTCCTGTAATTATTTTGATTTATGGTTGGGGATATCAATATGAACGTTTTAAGGCT…	ATATTTTTTTTTATTATAGGTTTATTTATAATTTATTTTGATAAATTTTTTTTTATTGAATATATATTTTTTTTTTTTAATTCTTGTTTAGTTTTGTATGTTATTTTAATTGATTGAATATCTTTAATATTTATTTCTTTTGTTTTTTTAATTTCTTCTATGATTTTATTATATAGAATAGAATATATAAATTATGATTTTAATAAAAGTCGATTTTTAATATTAATAAATTTTTTTATTATATTTATATTTTGTTTAATTATTAGACCTAATTTAATTAGAATTTTATTAGGTTGAGATGGTTTAGGAATAGTTTCTTTTTGTTTAGTTGTTTTTTATCAAAATAAAAAATCTTATAGTTCAGGTTTGGTTACAGTAATTTTAAATCGTTTAGGTGAT…	ATAAATTTATTTATTTTAGTTTTAATATTTATATTATTTTCTGGAGTTTTATTTTATATTTTTAATTTTAATCATTTATTAATAATACTTTTAGGATTAGAATATTTATTATTGGTTTTATCTTTATTATTTTTATTAAATTTAATAATATTTATTAAACAATATCTTTTATTATTAATTTTTTTCATTTTTTGTATTAGTGAAAGAGTTTTAGGTTTAACAATTTTGATTTTAATAGTTCGTATATATGGTAATGATTATTTAAAATCATTAATAATTTTACAATGTTAA	ATGATAAAAATTAATCAACCTTATTTTATTCTAACTTTAAGTCCATGACCAATCTTAATAGCATTTAATACATTTAATCTAATAATTTCTAATATTATAATTTTAAATTTTAAAATAAATTTAATATCAATATTAAATCTAATTATAATTATTAGAATTTCTATTTTATGATGACGTGATGTAATCCGAGAAAGAACATTTCAAGGAAATCATAATTTTTTTATTATAAATTTAATTAAATTTAGAATAATTTTATTTATTATTTCTGAAATATTCTTATTTATCTCTTTTTTTTGAAATTTTCTACATAATTCTTTAGCCCCATCAATTGAACTAGGATTAAATTGACCACCAAAAAATATTATATTTTTTAATCCACTATTAATTCCTCTATTAAAT…	ATAATTATATTAAACTTAATTTCAATAACAATTATATTTTTAATTTTAATAATTCTTTTTATATTAATAATTTTAATTAATATAAAAATAAAATTTAATCATAATAAATCAGCACCATTTGAATGTGGTTTTGATCCATTTAATAAATCACGAATTCCATTCTCAATAAACTTTTATTTAATTGCAATCATTTTTTTAATTTTTGATATTGAAATTTCAATTATTATACCAATAATTTTAAATTTTAAAATTTCAAACATAGTTTATTTTAACTTAATATTTATTATTTTCTTTTTATTCATAATTATTACTATTTTTTACGAATGAAAATTTGGATCATTAAATTGAAAAATTTAA	ATGAAAAAAAATATATTAAAAAATTTGTCACCAATATTAAATTTACCAACACCTGCTAGAATTAGATTTATATGAAATTTTGGATCATTATTAATAATTTGTTTAATTAATCAAATTTTAACAGGATTATTTTTAGCATTTCATTATAAAACAGATATTAATTTAGCTTTTCAAAGAATTATTAATATAAATCGAAATATTAATTTTGGATGATTAATTCGATCTTTTCATGCAAACGGGGCCTCAATATTTTTTATTATAATTTATATTCATATTAGACGAGGAATTTACATAAATTCTTTTAATTTTAAAATAACATGAATTATTGGAGTAATTTTATTATTATTAACAATAATAACAGCATTTGTAGGATATGTATTACCATGAGGACAAATATCA…	ATTTTAAAATTTATTTTATTAACTAATTTAATTATAGCAATTTTTTTAACTATAATAAAATCACCAATTAGATCAAACTTAATTATTTTAATTCAAACTATTGCAATAACACTTATAATTAATATAATTAATAAAACAGCTTGAATTTCATTTATAGTATTTATCTTATATATCGGAGGGTTAATAATTATTTTTTTATATATTTCAAGAATTGCTTTTAATGAATTAAATATTAATAAAAATTATAAAATTATAATTTATAAAATTATAATTATTTCAATTTTAATTTATTATTTAAAATTATATTTTAATCTTGAAAATTTTAATTATGAAAACAAATTTATTTTTGAAGATAATTTCAATTTATTAAATATATTTATATTACCAAATAACTTAATA…	ATTTTTATATTTGTTATAATTGTAAATTTTTTAATTTTATTTTTAATAGTTTTTATAAGAGTTGCTTTTTTTACTTTATTGGAACGAAAGGTTTTGGGTTATATTCAATTACGAAAAGGACCTAATAAATTATTATTAAAAGGTGTTTTTCAACCTATAGGTGATGGTTTAAAATTATTTTTTAAAGAAGTTAATTATCCAAGTAATATAAATTTTTTTATTTTTATATTTTCTCCTATATTAGGTTTATTAATTTCAATTTTTTTTTGATTTATTTATCCTTATATTGGTATAAATTATATTATGGGTTTTGGTATAATTTATATATTTTGTTGTTCAAGTTTAATAGTTTATATTTTTTTAATAATTAGATGATCTTCAAATTCTAATTATTCAGTT…
Neomaskellia andropogonis	ATTTCAATATCCTGTATATTAATTAGAATTGTTAGTTGGTTTGTAAATAGTTGATATGTTATTTGAATGTTAATGGAAATTAATTTTATTTTATTTATAGGTTGTTTTACTTTTATAAAAAATTATAGATTCTCAGAATCAGTAATAAAGTATTTTTTGATACAAATATTTTTTTCTTTATCTTTTTTAGGGTGCTGTATTTTGTGATTTTTTAACTTAGGGATGATCTTACCTGTTTATCCAATAGTATTGTTATTAGGGAAGTTAGGGGTTTTTCCTGTACATTATTGATTGTTTATAATTTTAGGTAAGTTAGAATGAATAACGTTTTTTATTTTATCAACAGCTATGAAGTTAATTCCTTTAATACTTATTTTTTATAGGTTAAATCTCTGGAAT…	ATGATAATGTGAATTTTTTCAACTAATCATAAGGATATTGGTTTAATATATTTTATTTTTGGTATTTGAAGCGGACTTATTGGTACTTCTTTAAGTGTTCTTATTCGGTTAGAACTTGGAAGTTTAGGTCTTTTATTATATAATGAACAAATATATAATGTAATAGTTACTTCACATGCTTTTGTTATAATTTTTTTTATAACTATACCTTTAGTTATTGGTGGGTTTGGTAATTGGCTTATTCCTCTTATATTGGGGGCTGTTGATATGTCTTTTCCTCGTTTAAATAATTTGAGGTTTTGGCTTCTTTTGCCTTCTTTATTATTAATATTAATTAGAATTATTACTGGAACTGGAAGTGGAACTGGATGGACAGTTTATCCTCCTTTATCAAGTAAT…	ATAAATTCTTGAATAAAATTATCTTATCAAGATAGATCTAGGTTTTTAATAGAGCATTTGGGTTTTTTTTTTGATTTTTCTTGTTTTTTAATTTTAGTAATTCTAATTTTTGTGGTTTATATAATATCTGTTTTTTTATTTAGTAATTTGATTTATTTTTATGTTCTTGATAATCAGTTTTTAGAGGTTATTTGAACTTTTATACCTTTTTTTATTTTAATTTTTCTTGCTTTACCTTCTATTCGAATTTTATACTTAATAGACGAATCAAGGTTATCTATGATTACTTGTAAAGTAATCGGTCATCAGTGGTTTTGGAGTTATGAACTTAGAGATTTTATAGATTTAGGTTTTGATTCATATATGATTATTAATTTAGCCCGATTTTTGGAAGTTGAT…	ATGTCTAATTTATTTTGGTTATCTTTATATTTTATATTTTGGTTTTTTTTTGTAAATTTTGTTATTTGGGTTTATTTTATAATAAATTTATCAGAAATTTTTAATTTATATTGTTATAAATTTTGGTTTATATTAATTAAATTTTAA	ATTTTAATAAGTCTTTTTCAAGTTTTTGATCCATTTATATTTATTTATAATTTATCATTTACTTGATTTATTGGTTTTTTTTTTTTTTTTTTTATTAATTTTTATTTATATGATTATGTTTTTTTTTTTTTTTTAAAATTGTTTTATTTTACAATATTTAATGTCTATAATTTATATTATTCCTCTAAGTTTGTAAATTTATTTTTTAGAGTATTAACAACTTATTTTTTTTTTCTTTTTATTATTAATTTATTAGGATTGTTTTCTTATTTGTTTTCTGTTTCTTCTCATTTTTTATTTTGTTTAAGATTTAGTTTTCCTTTATGATTAATAATGGTTTTAGGGGGTTATATGTATTTTTATAATTTTATATTTTTACATTTAATTCCTTCTGGAACA…	ATTCTAAAAATTTTTTTCCCAATTTTAAGATCCTCAATAATTCCATCAAAATTATCTTACTTGACCCTTTCAACTAACTTAATACTAGTTAATTGAAGAATCTCTAACTCTAACATACATAGAATTAGTTACTTTCTTATAGGAGATTTATTATCTTTTTGAATAACAAATTTAACACTATGAATAATTTTAACTATTTCATTTTTAAAAATCAACTCTAAAAAATATTCTATAATTAGTAATATAATTTTAATAATTATGTTTTTAACTTTTTATAATTGAAATATTATAATATTTTACATTATATTTGAAATTTCATTAATAATAATTATTATTTATATTCTTATATGAAGATATCAACCAGAACGACTAGAATCAACACTTTATATATTAATTATA…	ATTAAAAAATTAATTATAGCTATAATTATTTTATCAAATATTTTTTTATATATAAATAATGAACTTATAAAATACAATTATTATTTAATAATTGAATGAAACATAATAAACAAAGAAATAAGAAATATTAAAATAACATTTATAATATCAGAAAAATCTACATTATTTACAATAACAGTTTTATTAATTTTTTCAAGAATTATAATATATTCAATTTTCTATATATCACAAAGTAAAAACATAATATTTTTCTCAAAATCAATACTTATATTCGTAATTTCTATAATAATTTTAATTCTAAGAATTAGAGTTATTACTATACTTCTAGGATGAGAAGGATTAGGTATAACTTCATTTATCTTAATTTTATTTTATAATACAAGAAAAACTTCATCAAGA…	ATGATTGACAAATTATATATTAATTTCATCTTTATTATAATTATAATTGTTTCATATTCTTATAGAAAATACCATATTATTAATAATTTGATTATCCTAGAATTTATAGCTATCATATTAATTTTTATAATATTTTTAATAACTAAAATTTCAATAACAGAAAATTATATAGCTATTATTATTATTTTAATAATAGTTATAGAAAGAGTTATTGGCTTAAGACTTATGATTAACTTAATTCGAAGTCATAGAAGAGATTTTATAAAATCAATCTCAGTAATTAAATTCTAA	ATGATAATAAACCAAATATTTCATTTAGTTAATTTAAGACCTTGACCAATTTTATCTTCCCTTAATCTTTTAAATATATCAATTAGTTTTATCTTATCAATTATTTATTCTAACCCTTTAATTTATTTAAGATGAGGAATTTTAATAATTAATATTATATTTCAATGATGAGGAGATATAACAAAAGAAAATTTGTTTAAAGGAGAACATACTTTTAAAGTAATAAGAGGATTTAGAATAGGAATAATTATATTTATTTTATCTGAAATTATATTTTTTTTTTCTTTTTTTTGAATATTTTTTTATTTAAGTTTAAGACCAGACGTTGAATTAATAATAAAATGACCTCCTCTAGGAATTTCTAAAATCAGATTTTTAGACTTACCTTTACTAAACACT…	ATTTTTAAAATTATTATTTTTTTTAACTTAATAACATTTATTTTACTAATTTTAATAATAATATCAATTTTAATTTTTAAAAAAACCTTAAATTCTCGTGAAAAACAATCAATATTTGAATGCGGATTTGATTTTCTAACTAATTTACGAATTCCACTTTCAATTCATTTTTATATATTATCAATTGTATTTTTAATTTTCGACATTGAATTAATTTTAATTATTCCTATTATATTCATATTTAAAACAATTAAATTAAAATTAGTTATGAATATTTTATTAATTTTTATATTAATTATAATAATAGGATTACTATACGAATGATATGCTGGTCTTATTAATTGAATAATTTAA	ATGAAATATTATATTATACGTAAAAGAAAATTAAGTTTAATTAATAATGTTTTAATTGATTTATCGTCGCCTTTAAATATTAGGTATATGTGAAATTTTGGTTCTTTACTAGGATTAATATTTATTATTCAGTTTATAACTGGTATTTTTTTAACTTTTCATTATGCTGCTTGTATTGATTTATCTTTTAATAGAGTTGTTCATATTACACGTAATGTTAATTTTGGTTGAATGATTCGTTATTTACATATTAGTGGAGCTTCTTTTTTGTTTATTTTTTGCTATATTCATATGAGTCGGGGTTTATTTTATATATCTTTTTCTAAAAAAAAAGTTTGGATTAGAGGAGTCATAATTTTACTTGTTTTAATGGCTATTGCTTTTATAGGTTATATTTTA…	ATATATTTTAATCCTCTTATTTTATTAATTATTTTTTGTTTTTATTTGATTTTTTTAGTGATTATACTAAGTTATTATTTAAAATTATATTTTTATTCATATATTATTTTTTTAATTTTTATAAGAGGTTTAATTATTACTTTAATGTATGTAAGAAGAGTAATTATTAATGAAAAACTTTATTTTAATGTTAAATATATTATAATATTTTTTATTTTTGGATTAATATTTTTGATATTAGATAAAGTTTTTTTAATTCATACTTTTTCTTTTTTTTATTTAAATAATTTAGAATTAATTAGGCTTATAAAATTTTTTAGTTATCCTATAATATGTTTTTTTTTTTTTTTTGTAGTTTATTTATTTTTTCTTCTTATTCTTGTTTACGAAATTCTTAAA…	ATAATAAAAACACTAATTAACTTCTTATTTTTAATTATTTTTACTTTAATAAGAATTGCATTTTTTACTTTACTAGAACGTAAAATAATTAGTTACACTCGAAATCGAATAGGACCTATAAAAACTAGATTTATAGGAACTTTACAACCAATTGCAGATGCAATTAAATTACTATCTAAAGAATTAAAAATAAATTTAAAATCTAATACTACTCTCTTCATTTTTTTACCTTTAATTGACATTTTAATTTCAATTTCTGTTTGATTAATTTCACCATTTTCAAGAATTTTTAACTTTATAAAAATATCTTTTTTTTTTTTAATATCATGTATAGCAATTAATACAATTACAATTTTATTAAAAAGATGATCTTCAAATTCAAATTATGCAATAATTGCA…
Aleurochiton aceris	ATTAGTAACTTTAAATTATGATTTTCTTTTATACTTTTTTATTTAAGACTAATTAGTTTATTTTGTAACAATTGATTAGCTGTTTGAATAGTCATAGAAGTTAATGTTTTGTTCTTAATAGGTATTTTAAGATTAACTTGTGGTTATGAGAGAAGATCAACAATTATAAAGTATTTTATTGTTCAGTTAATTATCTCATTAGTATTTTTAACTTTTATTTTAAGTCTTCTATTTAACATTTTTATAAGAGTTAATTTATGAATTATGATTGTATTAATAGCAAAGTTAGGGCTATTTCCTTTTCATTTTTGAATAATTATAATTCTAAGTAAAATTGATTGAACTGGATTTTTTATAATATCTACTTTTTATAAGTTACCAAGTTTAATATATACACAC…	ATGAAAACATGGTTATTTTCTACTAATCATAAAGATATTGGAATATTATATTTTATTTTTGGAATCTGAAGTGGATTAATTGGAACTTCTTTGAGTATGCTTATTCGAGCTGAACTAAGAAACGTAGGATCTTTTTTGATAAATGATCAGTTGTATAATGTTCTAGTAACTTCTCATGCATTTATTATAATTTTTTTTATAACAATACCTTTGGTAATTGGTGGATTTGGAAATTGACTTGTTCCATTAATAGTTGGTGCTCCTGACACGGCTTTTCCTCGTATGAATAACCTAAGATTTTGGCTTCTTGTTCCAGCATTGTTATTTATATGTTTAAGAATGCTAGTAGGTGCAGGAAGTGGAACAGGTTGAACTGTGTATCCTCCTCTTTCGTTAGGA…	ATTAATACTTGAGGAAGTTTAAGATTTCAGGATAGAGCTAGATTTATTATGGAACAGATAATTTTTTTTTACGATTTTTCTTTCTTGATTATTTCAATAATTTTAATTTTTGTGGTGTATACAATAGTTTTTATAATAAGAAGATATTTAGTTAATCGGTTTGTTACAGATGATCAGGTTCTAGAATTTATTTGAACTGTTTTACCTTTAATAATTCTTTTATTTCTTGCTTTTCCTTCTATCCGGATCCTTTATCTAATGGATGAGGCAAATCAGCCTCTTGTGACATGTAAAGTTTTAGGCCACCAGTGATTTTGAAGTTATGAATATAGAGATTTTAAAAATTTGGAATTTGACTCTTATATAATTTATAATCTTATACGGTTGTTGGAAGTTGAT…	ATATATATATTTTTTCTTTTCGTTTCTTTTTTTTTTTTTTTTTTTTTTTATAAACTAATTTTTAGTGTTAATGTTGGTTCAATATCTTGTTTTTCATTAATAGAAAGTAAGATTTATTTGGTTTGAGATACTTTAAATGTTAAGTAG	ATGTTAAGTAGATTATTTGAAATTTACGATCCTTATAGATTTTTTATAGACTTAAGTTTAAATTGATTATTAATTATTTTGTTTTTATTATTTTGCTTTTCTAAGTATTGATTAATAACTAGATGTTACTTAATTTTTGATTTTAAGTTAATTAACTTTCTATTATATGAGTTTTCAATATATTTTAATATGAAACTAATAAAGCTTTTTATGGTTTTATTTATTTCTCTCTTTGGTTATTTGCTAATTATTAATTTATTGGGGCTTATGCCTTATGTTTTTTCGTCATCTTCTCATTTTGTGTTTTGTTTGAGATTTAGGTTTCCTTTATGGATGGGAACTATTTTTATTGGATGAGTAATAATAAGAAATCAAATATTTGCTCATTTAATTCCTTTG…	ATTTTAAAATTTTTATTAATAATTTTAATAACCCTAATTATAAAAATAAAATTGACTAAATCAATAATAGCAATCTTAATAATTATATTTAATTTGAGTCTTCAAGGAACTAGTATTCAAAAAATTAGGTATATCTTTATAGGAGACTTAATTTCATTTTGAAATTCTAATCTTTCACTATGAATTGTTTATAGAATAATATTTATAACAACTACTAACCAAAACTTTAACTCAAAAATTCTATTAACTACAATATTAATTTTTGTATCAATTTTTTATACATGAAACTTTATAATCTTTTACATTATTTTTGAAAGATCAATAATTATAATACTTATTATAATTACATCTTGAAGTTACCAACCTGAACGAACTGAAGCCTTAATATTTATAATTTTA…	ATATTTTTTATTAAATATATTAGATTAACAGTTTTAATGATAAGGTTAATTTTATTTTTATTAAACTTAATTTTCATAAAAAAAATGTTTAAACTAATTATTGAATGAAAATTAGTTACCAGAGAATGTTTAAATATAAATTTTTTATTAATAATTGACACAAAATCACTTATATTTTCTTCATGTGTGTTTATAATTACAACATCAATCATTGTCTATTCTAAACTATACATGGAGAATAGTAACAAACTTACTACATTTATTAAAATTATTATATTATTTATTATATCAATAACTATTTTAATTTTTAGAACCAACATAATTTCAATACTACTAGGATGAGAAAGATTAGGTTTAACCTCGTTTGTACTAATTATATTTTATCAGAATAAAAAATCT…	ATGATAACCACCAATTTCTTTATAGTTTTAATAGTATTATTCTTTACTATAGTCTATATTTTTAATAAATACCACATTATAAATAATTTAATTATTGCTGAATACATAGTTACACTTTTAATTTTAATTAGTTTTATGATAATAACTAAAATAGAAATAGAAAAATATACTGTTTTATTTATTATTATTATCTTGATTACAGAAAGAGTAATTGGATTATCTATTATGGTTAACCTTATTCGAACTCACAGTAACGATTTTATAAAATCTATAAGTTTAATTAAATTTTAA	ATGATAATAAACAACCATCATTTTCATTTAGTTAGTTACAGACCATGACCTTTTATAATATCATTAAACCTAATCAATTTAGGAATCAGAGTTATTATTTTAATTGTCCTAAAAATTTATAGTTCATTAGCTGTTTCAGTAACATTAATATTAATAATAAAATTTCAATGATGACGAGATGTTGTGCGAGAAGCACTATATGAAGGGTTTCATTCTATTAGAGTAAAAACAGGAATTAGAATAGGAGTAATAACATTTATTATTTCAGAATTATGTTTTTTTGTATCTTTTTTTTGAATATACTTTTACTTAAGGTTAAGCCCTGACATTAGATTGGGGTCTAATTGACCTCCTTTAGGAACTCAACCAGTAAGATACCTAAACATCCCTCTTTTAAAC…	ATGATAAATTTAATAATTTACATAGTAATAATCTTGTTAGTAATAACAGCATTAATAATTATATTTAAACTAACAAGATACAATTTGATAATAAGCCGCAACAAAAACTCCACATTCAAATGTGGATTTGATTTACTATCGTCCTTGCGACTCCCCTTTTCACTTCATTTCTATGTTATTTCAATTATTTTTCTTATTTTTGATGTAGAATTAATCTTATTAATACCATTTATTTTTGTAATAAAAATAAATAATTCAATAAAAACATATATAATAATACTATTATTTTTTACAGTTTTAATAGTAGGATTTATTTACGAATGATGGATAGGTCTTCTTAACTGACTTATTTAG	ATGAATTATAAATTTTTTCGTAAATCTAGTATAGCTAGGTTTAACTCTTTTATTGTAGATTTAGGGTCACCCTCTAATATTTCATATATATGAAATTTTGGTTCTTTACTTGGGTTAGTTTTGGTTATTCAAACTTTGACTGGGTTATTCTTAACTTTTCATTATGCAGCTAATATTGTTATTGCTTTTGATAGAGTTATACATATTATTCGTGATGTTAATGAAGGTTGGTTGTTACGGTATGCACATATTAATGGTGCATCTTTTTTTTTTATTTTTATTTACATTCACATTGGCCGAGGGTTGTTTTATTTTTCTTTTAATAAAAAATTTGTTTGAGTAAGAGGGGTTATTATTCTTTTACTACTTATAATAGTAGCTTTTATAGGTTATATTTTA…	ATGTCTTATAACCCTTTATTTCTTATTTTGTTATTGGTATTATTTTTGTTTTATGTAGTTTTGCTTATAGTTTTTTATATAAATTCTTATTTTTATTCTTATTTAGTGTTTCTTTTATTTATAAGAGGATTAATAGTAATATTTTTATATTTGTGTAGTGTTATTTTAAATGAAAAGTTAGTAGTAAATGTTAAAATTACTGTAGCTTTATTAAGTTTACTTGTATTAACGGTAATTAGTACTAACTTAATTATATTTATTAATAATTTAACATTTAATATTGTTTATTATGAGTTTTATAATTTACTTAAGTTTTTTGTTTATTCTTATAATATTTTTTCTTTATTTTTTATATTTTATTTGCTAGCTTGTCTAGTGGTTGCTTATGAATTAATTAAA…	ATAATTATTAAAATTATAAATTTTATTATTCTTATAGTTAGAGTAATAATAAGAATTGCATTTTTTACACTAATAGAACGTAAAATTATTAGATATACTCAAAACCGTAAAGGTCCAAACAAAGTAATAATAAGAGGAATCTTACAACCTATTTCAGATGCAGTAAAACTAGTAAGAAAAGAACTAAATCTAAATCTAAAAGCTAACTTTATCATTTATTTAATTTCACCTTTACTAAATTTATTAATAGCTCTAATGGTATGAGCAAGATTCCCATTTTTAATAACTTTTAGATTCATAAAAATAAGAATATTATTTATAATTAGATGTTTATCTTTTAACTCAATTACAATTATAACTATAAGATGATCTTCTAATTCTAATTATTCTTTTATTGGT…
Bemisia tabaci	ATAAAGATTATACTAGTTTACTTGATTAGATGATTTAGGATCATGGGCTGGACTATAAATAATTGATTAATAATTTGATATCTGATGGAAGTATGTCTTGTACTGTTTGTGGGTTTATGTACGTCAGGTAAAGGATATAGAGTCAGTGAAGTAATAATAAGATATTATTTAGTTCAGTCAATCTTTTCTCTTATCATGCTTGTGTTTATTTTATTTTATATATTTAATTTATTTTATTTATGTAGATTTATTTTAATTCTGAGATTAATAGCTAAGATAGGGTTGTTTCCGCTTCATTTTTGATTTATTTTAATTTGTGGAAAACTTGATTGAATTAGATTCTTTACCTTGTCTACTTTAATAAAATTAATCCCATTAATCTTATTATACTATTTATTT…	ATGAAAGTTTGAACTTTTTCAACAAATCATAAAGATATTGGTGTTTTATATTTTATTTTTGGCGTTTGGAGAGGATTAATTGGAACTTCTTTTAGTATAGTTATCCGTTCTGAACTTATGACTGGTGGATCTTTTTTATTAAATGATCATTTATATAATGTTGTTGTTACTTCTCATGCTTTCATTATAATTTTTTTTATAACTATACCTTTAGTTATTGGTGGCTTTGGTAATTGACTAGTTCCTTTAATAATTGGTGCTCCTGATATAGCTTTTCCTCGTATAAACAACTTAAGTTTCTGACTACTTGTTCCTTCATTAATTTTTATGTTAGTTAGAATGCTTGTTAGGGTGGGGGCTGGTACTGGTTGGACTGTGTACCCTCCTTTGTCTTTAAGA…	ATAAGAATGTGGGGTGGAGTTAGATTTCAAAATAGTGCTAGTTTTACAATAGAACAGATAACATTTTTTTACGATTTTTCGTTTTTAACTATTTTATTAATTTTAGTGTTTGTAGTATACATAATGAGCTATTTAGCTTGTGAATCTTTAATTAAATGCTATGATTTAGATAACCAAATTATGGAGTCTTTTTGGACAATTTTACCTTTGGTTATTCTTGTTTTCCTAGCGTTTCCCTCTATCCGAATTTTATATCTAATAGATGAAGTAAAAAATCCCATATTAACATGTAAAGTTTTAGGCCATCAATGGTTTTGAAGTTATGAATATAGAGATTTTAACAGTTTTGAATTTGATTCTTACATAGTTTTTAACTTAATACGGCTATTAGAGGTTGAT…	ATGGGGCCGTTATATTGATTTTATTTAATACTTATGTTTTGGTTAAGATGATTTTCTATTTCAGTTAGACTTTTTTACTGATTTAATCCAAGGGTTTTAATAATACACAATTCTTCTTCTTTTTTTTTTTTTTTTTTTTACTATGGTATCAATGATTTATTTACTACTAACATAAATACTACAGTTATTTTGGTTAACTCAAAATTTTTTTATTTCTATGATTTTTAG	ATGATTTTTAGCCTTTTCGAGATTTATGATCCACACACTTTTTTTTTTAATCTAAGTTTTAACTGATTTCCTATTCTCTTGATTTTATTGTTTAGTATGTCTGATTTTTGGTGTTTAATTCCTTCTGTTGTTTATTTATACACTTCTTTCTTAGGATTTTTAACTAAGGAGTTTGTTAATTTTTATCTTTATAACAAAATAATTATTAGGGTATTTTTATTTATTTCCTTATTTTTGTTTTTATTATTTACTAATATCTTAGGATTAATTCCTTACGTTTTTTCTTGTTCATCACATTTTGTGTTTTCTATTAGATTTGGATTTCCTTTCTGAATCTCTTTTATCTTCTTGGGTTGGTTTAATTTTAATAGAAAGTCTTTTTCTCACTTAGTCCCCCTG…	ATAAAATTTTTTATAGTTATTATGATAATGATTATGGTACCAAAAACAAAGCAATTAATTATCAACTACTCACTTGTTATACTAATATTCAATTTAAATATACAAAAACAGGAAGTAAGTAAAATCAGTTATTTTATATGAGGAGATGAACTATCATTTTGAACTTTTAATTTATCGCTCTGAATTGGTTTTGTTTTAATTTTTAGTAAAATTAACCAACCCAAAATTTACAATAAATCAGTATTTATAATGTTAATTCTATTGATAATAACCTTTTACAGATGAAATTTAATGATATTCTACTTAATATTTGAAATATCTATAATTGTTGTACTCATGATTATTATAACATGAGGTTACCAGCCAGAACGAGTTGAAGCTGCTTTATTCATAGTTATA…	ATTATCAAAAACTATACTTTATTTATAATTTTAGCTTCCATTATATTAGTTCCCGTCAATATAATGATTTTTAGAAAAAGCTTAACCATTATAATTGAGTGAAAAATAATATCAATAAAAAGAAGAGAAGTAAGCATATTCTTTTTACTAGATGAAAGATCCTCAGCATTTGTTCTCACAGTAATAATAGTAACAACTAGAATTTTAATATATTCAAGGTTTTATATTGAAAAAAAAAAAAAAATATTTGCAAAAATCTTAGTTACATTTATAATTTCTATGTTAATAATAATTCTAAGACCAAATATGATATCATTAGTTATAAGATGAGAAGGACTGGGAATAACCTCTTTTGTCTTAATTATATACTACCAAAATAAGAAATCAGTGATAAGAAGT…	ATGATAATAGAAGAAATAATTACACCTATTATATTAATAGTAATAGTTTACCTAATTTCCAAGATACACATTATTAATAGATTAATTATTATTGAATATATTTCTATCATAGTAATCATTCTGATAATAATTTTTGTTAAAAGGATAACTTTAGAGAATCACAATGTTTTATACTTTATAATTCTATTAATTACAGAAAGAGTACTTGGACTATCTATTTTGGTTAGAATAATTCGAACTCATGGAAACGATTTTTTAAAATCTTCAACAGTGTTAAAATTATAA	ATGATAATAGATAATCATTTTTTTCATTTAGTAAAATATAGTCCCTGACCTATTTTAATTGCTTTTAACCTTACCAACACCATTATAAGTTTAATTAAATTGATTTTAGTTAGCCCCTCACTTCTTTTTTTTTTTTTTTTTTTTTTTACTACTATTATAATTATGTTTCAATGATGACGAGATATTATCCGAGAATCTTTATATGAAGGATCACGATCTGTAAAGATTAATTATATAATTAGCTCTGGCATAATCTTTTTTATTGTTTCAGAGATCTGGTTATTTATCTCATTTTTCTGAATATATTTTTATTACAGATTAAGACCAGATATAACAACAGGTTCAATCTGACCTCCTTATCTGATTATTCAAATAAGATTTATAGATATCCCTCTACTA…	ATGATTAAAGGAACAATATATGTGATAATTTCTTGCATAGTTGTATTTATAATTAATATTTTATACATATTAATTAACAAAAAAGCTATTAATAGACGAGAAAAATTTTCTACATTTGAGTGTGGTATAGACTTAATAGCATCTTTGCGACTTCCATTTTCCCTGCATTTTTATTTTATTTCAATTGTTTTTTTGATTTTTGATGTAGAATTGATATTGATTTTACCATTCGTGTTCTGTTTTAAGTTGTTCAATATGATAAGTATATTTTTAATAATTTACATACTTGTTTTATTTATTGTATTAGGGTTTTTTTATGAATGATGAGTGGGATTATTTGAATGAATAATATAA	ATGTATAACTATAAGCTTTTTCGTAAGTCTAAATTAAGTCAAATTAATAATTTTGTTGTAGATCTTGGTTCACCTTCTAATATCTCTTACTTTTGAAATTTTGGGTCTTTGTTGGGTCTTTCTATGTTAATTCAGTTTGTGACAGGATTATTTTTAACCTTTCATTATGCAGCTAATGTAAGGGTTGCTTTTGATAGAGTAATCCATATTATACGGGATGTTAATAGTGGGTGATTTATTCGTTATAGTCACATCAATGGAGCTTCTTTTTTTTTTATTTTTGTGTATATTCATATTGGACGTGGAATTTTTTACTTTTCTTTTAAGAAGTCAATAGTTTGATTAAGAGGAATTTTTATTTTATTATTTTTAATAATGGTTGCTTTTATAGGGTACATT…	ATGTTTGATCCATTAATTTTAATTTTGTTTTTCATGGTTTGTCTCGGTTTCTCTAGAATTTTTCTTGTATTTATTATAAATTGCTATTATTATAGATTTATGTTATTTATACTGTTTATAAGAGGTATTGTAGTTCTTTTAGGTTATATGTGTGGTGTAATTGTTATCGAAAAAGTTAGTAGAGTATATAAATTTTATGTAAGCTTTCTTTGGATTTTAATTTTGGCTAGTTTATTTAGGCAAATTGTTAAACCTGATTTTATTTACTTTTCTATTTTTTCTTCAACTTTTAAAATTAATTATTATGAATTTTACTTTCTTTTTAAATTTATGGCATTCCCCTTTAGTGTATTTTCATTTTTTATTATCTTTTATCTTTTACTTTTTTTAGTAATTATT…	ATGTTTTTGGCTACACTTAATTTTTTATTTTTAATAATTATAGTAATAATTTCAGTTGCTTTTTTTACTTTAATGGAACGGAAAATAATTGGTTATTCACAATTACGTAAAGGTCCAAATAAAATTTTGATAATGGGAATTATCCAACCTATTGCAGATGCAATAAAATTAATTACTAAAGAATTTAATATAAATTACTCATCAAATTTTACTTTATATCTAATAGCCCCAGCACTTAATATTATTTGTTCTTTATTAACATGAATTATTTTTCCATTTAAATACTCATTTAGCTTTATAAAAATAGCTGTGTTGATAATATTAAGATGCGCAGCATTTAATGTAGTAACAATTATAATAATAAGATGATCATCGAATTCGAACTATGCTTTTATCGGA…
Trialeurodes vaporariorum	TTTAAGTGTTTTACATCAATAGCAATCGTTTTATTTTGCTTCATTGGGTGATCGAGAAATAGTTGATTTATAATTTGGTTAATAATAGAGTTGGTACTTATTATGTTCATGGGATTTATGGCTTGTGGGTGTGGCTATAAGACTGGGGAGCTAATAATCAAGTATTTTATTACTCAGGTGTTTATTTCTCTTTTTATGACTTTTTTATTTATTGTTTTCTTTTTTGGGGGGACGGGGACTATGTCTCAAGTCAGGGTGTTTATTTTAATGTCTAAGCTAGGGATATTCCCGTTTCATGGTTGAATGCTGGCCATTTTGGGGAAGGTTGAGTGATGGGGGTATTATTTTATATCTGCTTTTCTTAAATTAATTCCTATTTTACTTATTTATTATAGTATC…	ATGAAAACCTGGATATTTTCAACTAACCACAAAGATATTGGATTTCTGTATTTTTTATTTGGTATTTGAAGGGGCTTAATGGGCGTTTCTCTTAGGCTTTTGATTCGATTAGAGTTGAGTAATGTGGGGCTTTACCTTAATGATGGTCAAGTTTATAATGTTCTGGTAACTTCTCATGCATTTATTATAATTTTTTTTATGACTATGCCTCTTGTTATTGGTGGGTTCGGGAACTGGCTGGTTCCTCTTATGGTTGGGGCTCCTGATATGGCGTTTCCTCGAATAAATAATCTTAGATTTTGGCTGTTGGTTCCTTCTTTGTTTTTTATGCTTGTTAGACTTTTGATTGATAGGGGAAGCGGCACGGGTTGAACTGTTTATCCCCCCCTATCTATAAGG…	ATTACAACTTGATTAAGTCTAAGATTTCAGGATGGCTCAAGTTATACAATAGAATATATAACGTTTTTCTTTGACTTTTCTTTTATAGTTATTCTTATAGTATTAGTTTTTGTTATTTATATACTAGTTTTTTTAACATTTGGTAGTTTAGTTAATCGGTTTTTATTAGATAATCAGTTCTTGGAATTTTTGTGAACAGTCTTTCCAGTTTTAATTATTTTTATGCTTGCCTTTCCTTCTATTCGTATTTTGTATTTAATGGATGAAATAAAAAATCCTACACTGACTTTTAAGGCTTTGGGGCACCAGTGGTTCTGAAGTTATGAATATAGGGACTTCAAGCTATTTGAGTTTGATTCTTATATGATTTTGGGTGGGATGGTACGTTTGCTGGAGGTG…	ATAAGTTCTCTAGGTTGGAGTTTTTTGTACTTTATGTTTGTTATTTTTTACGTTGTTACTTGTGTGGACATGTATTTTGATTTCGGAGTTAAATTTTATAATTTAGGCCCCTTTTGGAGGGCCGGCACTAGTTTTTTTAATTTAAAGTTTTAA	ATTATACTGAGTCTCTTTGAAGTTTATGACCCTTATATTTATTTTTTTAACTTAAATTTAAACTGAATTGTTTTGGCCTTTTTGGTTTTATTATTAAGTTGTGAGTTTTGAGCTTGTGGGGGAACCGGCACGCGAGGTAAAATTCCTGTAGTTACGTTTATTTTAGGTGAGTTTTCTGTTTTTTTTAAGTATTCTTATGTTAAAAAGGGGAGCGTGCTGCTTCTTGTGAGGCTATTTTTTTTTATTTTACTGTGCAATTTTCTTGGTCTCATTCCCTACGTTTTTTCTAGCTCTTCTCACTTGGTTTATACAATAACTCTCAGTTTTCCGGCCTGGTTGGGGCTCATGCTCTTGGGGTGATGTCAATTCTCTAAAAGAATGTTTTCTCATTTAATTCCT…	ATAAAATTTATCACCGCACTAGTAATGATTATAATTATAGAAAAAAAAACAAAAATATTTGGCATTTCGACAGTTGCCCTAATACTAAACTTTTCCCTTCAAAACTACGAGTTTTCAAAAGCATGCCTAGCACTTTTATCAGATCACCTATCGTTTTGAATAGTTAACCTATCTTTGTGAATTATGCTAATAACCATAAATTTTAAAATAAAAGAAAAAACCACATTCTCCACATTAATAACAGCTACAGCCGTATTGCTAGTAATTACATTCAGTGTGTGAAACTTTATAATATTTTATATTATGTTCGAAATCATAATAATCATAATGTTTATTTTTATTATTATATGAGGATACCAACCAGAACGAATAGAGGCATCCCTATACATAATTTTCTTT…	ATTTTGAACTTTAAAGCAACAGCTCACCTGTGCACAATTTTAGCCACCACCTTCGCATACTTGTTTTTTGAAGTTATTAAAAACAGAAAAATCATAATAATTGAATGAAATATGACTAAAATCATGTGCCTTTCACTAAAATTTAAACTAATGCTAGACTTAAACTCTATAATTTTTACAGCAACAGTCATAATTATTACATCTTCTGTAATTTTATATAGAACGTACTATATGAGCCACAGAAACAAGTCAAACCAATTCATAAAAACTATTATAATTTTTATTTTGTCTATGACTACGCTAATCTTTAGGGCAAACCTGCCCTCAATAATACTTGGATGAGAGGGACTAGGAATATCCTCATTTATTTTAATTATGTTTTATAAAAGTAAAAAAGCC…	ATGAGCACAAACGAACTTCAATGAGTCGGTATCATAATTATAATTTTCTCATACACCCTTGTTTTTAACAAAACTCACATTATAAACAGACTGATCATTTTAGAATGCATAACCATTTTAGTAATTTTAATAATGTTTACTTTTACAATAAAAATAAAAATAGAAAATATGGTAATTATATACTTAATTATTATCAGACTCTCAGAGAGAATTATTGGAATGACCATTTTAATTTCTATAATTCGAACCCACAGAAATGACTATATTATTTCCCCCAACGCAGTAAAATTATAA	ATAATGTTTAACAATCATTTTTTTCATTTAGTAAGTTCAAGGCCTTGGCCAATCGTGGTATCCTCGAATATCTTTAATGTTGGTGTGGGGCTAATCTGAATAATTGGTGGGGAGTTTTTTTTTTTTTTTTTTTTTACATTTCTTATGTTGATTATGAGTTTTCAATGATGACGAGACGTTGTTTATGAGGGGGTTTATGAGGGATCTCACACTTGCAGAATTACCGCTGGACTGGATATGGGGGTCGTGGGGTTTATTATTTCTGAAATTTGCTTCTTTTTTTCTTTTTTTTGAATATTCTTTTATTTTAGTTTGAGTCCTGATTTTATTTTAGGCTTTACTTGGCCTCCTCTCGGAGTGTTTTCTGTCAGATTTTTAGGTGTTCCCTTTTTGAACACC…	ATGAAAATGTGATTATTTTTCTTTATTTGTATGTTGGGTGTTTTGTTATTGCTATTGCTTCTTGTTTTTTTCTTAATCGTGAAAATGGATTACAGCCGAGAGAAGTATAGAACATTTGAGTGTGGGTTTGACGTTTTGGGGGATCTTCGTATTCCCTTTTCCATTCATTTTTATTTTATTACTATTATCTTTTTGATCTTTGACGTGGAAGTGGTACTTTTATTGCCGTTTATTTATATTGTCAAATGTAGGGGGGTCTTTTTTTTTGTTTTCGTTTTTTTTTTTTTTTTTTTGGTCCTGGTAGGAGGCTTTTTTTATGAGTGGTATTTTGGGTTTTTAAATTGATTATTTTAA	ATGAATTATAAGTTTTCTCGAAAGTTAAACTTTGCCTCTTTTAATTCTTTTATTGTAGATTTAGCATCTCCTTCAAACATTTCTTATATGTGAAATTTCGGGTTTTTGCTAGGTTTTGTCTTTTTTATTCAGTTTGTCACTGGATTGTTTTTGACTTTTCATTATGCTGCTAACATTAGTGTTGCTTTTGACAGTGTAATTCACATTATACGAGATGTTAGTGGGGGGTGGTTAATTCGTTATTTACACATTAATGGGGCTTCTTTTTTTTTTATATTTATTTACATTCATATGGGTCGTGGTATTTATTTTTTTTCTTTTAAGAAGGTTCTGGTTTGATTGAGGGGTGTGGTTATCTTACTTGTGTTAATAATAATCGCTTTTATGGGCTATATCTTG…	ATAGTTTTAAGGCCTCTATTATTTATTTTCTTTATGCTTTTTTTTTTAGTTGGCATGATTTTGCTGTTAACATTTATTTTGAACTCTTATTTTTATTCTTATATTTTATTTATTTTGTTTGTTAGGGGGCTGATAATTTTATTTATGTATGTTTGTAGTATTATTGTTAATGAGAAGCTTTTAGTTAATCTAAACAGACTGCTTGTTTTAAGTGTTGTTTGAGGTGTGGGGGTGTTTTCTAGTTTTTTTTTTTTTTTTTTTTGGATGGCGGGGACTGAGGCCTTGTTTATATGGAGTTTGTGGGTCTTATCAAGTTTTACATTTTTTCTATTAATTGGTTGGCTTCTTTTTTTATATTTTATTTATTTATCTGCCTGGTTGTTGTTTATGAAATTTTAA	ATAATAGCAACCATTAACATAATCTCAATTATCTTGATTGTATTTATTAGTATCGCATTTTTTACCCTAATAGAACGAAAAGTCATTAGGTATACGCAAAATCGTAAAGGTCCCAATAAATCCAGAATTAACGGAATCACACAGCCTATAGCAGACGCTGTTAAACTTATAAACAAAGAAATTAACATAAACTATAAATCTAACTTTATTATATTTATAGTATCGCCAACAATTAACATCACATGTTCTATTATAATATGATTCATTTACCCATCAATATTTTCTTTTAAGTTCATGAAGATAAGAATAGTATACATTATTTGTTGTATATCAGTAAATATCATTGCCGTATTGACCATAAGATGATCCTCCAACTCAAATTATTCACTTCTTGGAATA…
Tetraleurodes acaciae	ATTAATTTTTTAAAATTTTTATCAAGATTTAGTTTAATTTATTTTAGTTTACTGGGGTGGTGTGTAAATTCTTGGTTTACTTTATGAATTTTAATAGAAGCTTCTTTTTTATTTTTTGTAGTGTTAGTAGTGTTTGATGCTAATTACGGAGTAACTGAGTTTTTAATCAAGTATTTTATCGTGCAGATTTTATCGGGTGTGGGGTTGCTTATTTGTTTGTTATTGTGAATGTTTCAAGTTAGGTTTAATATGGTGTGGCTAAATGTTATTTTTTTGTTTGTAAAAATTGGTTTCGCCCCCTTTCACTTTTGGCTAATTTCAATTTTAGGTAAAATACCTTGGTTGGGTGCTTTTTTTATATTTACGTTTATAAAGTTATTGCCTCTTCTTATAATAATT…	ATGTATACTTGGGCTTTTTCTACTAATCACAAAGATATTGGAATGCTTTATTTTATTTTTGGAATTTGAAGAGGTCTTGTAGGGACTTCTTTTAGCTTGTTAATTCGTACTGAATTGAGAAATGTGGGTTCTTTTCTTTTAAATGATCAATTGTATAATGTTTTAGTCACCTCTCATGCTTTTATCATAATTTTTTTCATGACTATACCCTTGGTTATTGGGGGATTCGGAAATTGGCTTGTCCCTCTAATAGTTGGGTCTCCTGATATGGCTTTTCCACGAATAAATAATCTGAGATTTTGATTATTAATTCCTTCTTTAACTATGATGGTGGGGAGATTAATTGTAGGGGGTGGGTCAGGCACTGGATGGACTGTCTATCCCCCCCTTTCGCTTAAT…	TTGAACACTTGGTTAAATTTAAATTTTCAAAATAGCGCAAGTTTTATTATAGAGGAGATAATTTTTTTTTATGATTTTTCTTTCTTGGTTATTAGTCTAATCTTGTTATTTGTGGTTTATGTTATAATTTTTTTAAGTTTTTCTGGTTTTGTAAGTCGTTACGTGCTGGATAATCAGCTTTTGGAGTCTGTCTGAACTTCTTTGCCTTTGATTATTTTGTTATTTTTAGCATTCCCTTCTATTCGTATTTTGTATTTGATGGATGAGGTCCGTTATCCTGGAATTACGTGTAAGGTAATGGGACATCAGTGATTTTGGAGTTATGAGTATGGAGATTTTAAGGATATCGAGTTTGATTCTTATATAGTTTACAATTTAGTTCGTCTTCTTGAGGTTGAT…	ATTGATAGAACAGCAGGGAGTTTAAAACTGTTAAATTTTGGATTAGTTCACCATTTTGCCTCAAATAAGTGCTTTTTATTGGCTATTGTTAATGTTTACATTTTTACTATTTTATTTGATTTTTGTTGTTTTTATTTATCATAA	ATTCTAATAAGATTGTTTGAAGTTTATGATCCATTTACTTTCTATTTTGACTTGAGGCTTAACTGGCTGGCTTTGTGTTTTTTTTTTTTTTTTTTGGTTTTTAACTACTGGGGGATTTTGGGTAGATTGGGCGTGAGGTTTGGTCTAATAATAGGCTTTTTAGTATCAGAATTTGTCACTTTTTTTTCTTTTTCTAAAATAAAAACAAGTCTTTTGTTCTTTGTTTGTTTATTTTTTTATATTTTGTTTATTAATATTTTAGGGCTTATTCCCTATGTATTTTCTTGTTCTACTCACTTTGTTTTTTCTATTAGACTGGCTTTGCCCTTTTGGTTAGGTTTAATGATTTTGGGTTGGTTAAATTTTACTAACTCTATGTTTAGACACTTAATCCCTGTT…	ATACTAAAATTTTTAATAATAGCATTAGTAATAATATTTATAAATAAAAACACCCTAAAGCCCAGAATATGGATCATGGTGTCTATATTCAACTTAAGAATCCATCAGGGCTCAACTGGCAAAATAAGATACCTGTTAATTGGTGATAGTCTATCGTTTTGAATTACTAACATAAGTCTGTGAGTAATTATATTGATTTTATCTATCAAAATAAGAAACTATGAAAAACACAAAATAATTTTTATATTACTCACAATAATTCTAATAACGACCTTTTATTGTTGAAACTTTCTATTATTCTACATTATATTTGAAATATCTATAGTAATAATTATTATTACGGTAATAATTTGAGGCTATCAACCAGAACGAGTAGAAGCAACTATATTTATAGTGATT…	ATAAACATAAGTTTAATTTTTACATTTATATTAATTACAAGTACAATTTTAATAATTTTATCAACCACCATACTAATTAAAAATGTTGCAGTAATTCTAGAATGAAAAATTCTTGAAATAAGGTCCAATAGAATAAGATTTATAATAATAATAGATTGAAAGTCCTCATTCTTCATGTTTTCGGTAGCAACGATCTCCTCAGCAATCATTACATATAATAAATTTTACATGCCAAAAGACCAAGTAACTAAGTTTACAAAAACTATTTTAACTTTTGTATTGTCTATAATAATTTTAATCGCAAGGCCCAACCTAGTGTCCGTTATACTTGGATGGGAGGGACTGGGAATATCGTCATTCATTTTAATTATGTTTTTTATAAACAAAAAATCAATAATA…	ATGCTATACTGACAAATCACCAGGGACCACCTAGTAGAACTATTTAAATTTTCACTAATAATGTTCGTTATTAATAAAACACACATAATGACTAATTTAATAATTGCTGAATTCATGGCCGTCAGGGCGTCACTAATTGCATTTTGAAAAATAACGTCCTTATCCATTGAACTTTTTGTCGCAATATTTACTATAGTTTTATTAATTGCAGAAAGAGTAGTAGGCCTTTCTATATTAATCAGCATCATCCGAACCCAAACAAACGACTATCTTAAATCCTCATCTGTTCTAAAATACTAA	ATAATAGAAAATCATTTTTTTCGCTTAGTTTGACCAAGGCCTTGGCCTATTACATTATCTTTTAGTCTATTGAATCTGGGTGCGGGGGTTATTTACTGAATTAAGTCTTACGACATTCTTCCTCTGTTTTTTTTTTTTATTCTTTCTTTTCTGATTGTGGGTCAGTGATGACGGGATGTAATTCGAGAGGCTGTTTTTGAAGGTAAGCGTTCTACTAAAATTAATTTAATAATTAATAGTGGGGTAATTTTGTTTATTGTGTCTGAAATTTGTTTTTTCGGTTCTTTTTTTTGAGCTTATTTTTATTTTAGCTTAAGGCCCGATTACTCTCTAGGAGTGAGATGGCCCCCTAAGGGGATCGTGGTTGTTGATTATTTAGGTATTCCATTTCTTAATACC…	ATGATATTAACTTTTATTTATTTGACAATTTTATTAATTATTGTACTTATTTTGTCTTTAATTTCCACTTTTATTAATATTAAATTGAAGTTTGATCGTGAAAAGTTTTCAGTTTTTGAGTGTGGGTTTGATTTATTAAGAATCTTACGATTGCCCTTTTCCATCAATTTTTATTTTGTAACAATTATTTTTCTAATTTTTGATGTTGAATTAACCTTACTTTTACCTTTTATTTTTAATATAAAAAGCTTGGCAGTGTCTGGAGTTTTAATAATCATACTTATTTTTTTTTTAATTTTAATTGCAGGGTTTGTTTATGAGTGGGCCGTTGGTCTTTTAAACTGATTTATTTAG	ATGAATAGTTATTTAATTTTTCGTAAAAATTCCTTATCTCAGGTTAACGGGGCTTTATTAGATTTGGGAACTCCAAGAAATATTAGCTTTATGTGAAATTTTGGCTCTTTGTTAGGATTAGTGTTGTTAGTGCAAGTGGCTACTGGAGTATTCCTTACCTTTCACTATGCAGCGAACGTTAGTGTGGCCTTTGATAGTGTTATTCATATTGGACGTGATGTTAATTTTGGCTGGCTTCTTCGATATTTACACATTAATGGGGCTTCTTTTTTTTTTATTTTTGTGTATATTCACATTGGTCGGGGAATTTACTACTTTTCTTTTAAGAAAAAAATAGTGTGGATTTCTGGAGTTATTATTTTGCTTTTATTAATAATAGTGGCTTTTATGGGGTATATC…	ATGAGCCCCCTAGTTCTGGTTTTAATACTTATTTTTGTTATTTTGCTATCTGTTTTATTTTTATCTTTAGCAATTCGTCTATATTTTTTTTCATATATTGTTTTTCTTCTGTTTATAAGGGGGGCAGTCATGTTGCTAATATATTTTTGTAGAGTTATTTTTAGAGAAAAGAGTATTTTGTTAAGAGATTTAAGATTTTTGCTAGTTCTGTTTACGCTTGTTTTTTTATTTAGTTCAACTTCTTTTTTTGATTTAATTTACTTAATTAATGTTAAATTTCTTTATTTTGAATTTTTGAATTTGTTGAAATATTTATTTTACCCTTATTCTATTTATTCTCTATTTTTTATTAGTTATTTGCTTGTTTGTTTAATTGTTGTTTATGAAATTGTTAAGAAA…	ATATCATTAATTAATTTCATTTTATCAATAGTCAGAATTCTGTTAAGAGTGGCATTTTTCACTTTAATAGAGCGCAAGTTTATTAGATTTTCGCAAAATCGAAAAGGGCCAAACAAAACTTTCTTAGTTGGAATTTTGCAGCCCATTTCAGATGCAGTGAAGCTTTTAACAAAAGAATTAAGATTGAGTATAAAAACTAATTTTTTATTATTTGTCTTATCCCCCGGCATTAATTTAATCTCTTCTCTAGCCCTATGATTGGTATTTCCCTACCTATTTGAATTTAGGTTCATAAAAATAAGAACCCTATTTTTAATGAGGTGCATGACTATAAGCATAATAACAATTGTTATAATAAGGTGGTCTTCAAATTCAAATTACGCATTTATTGGAATAATG…
Dermatobia hominis	ATTTTTAATAATTCATCTAAAATTATATTTTTTATTATTTTAATTATAGGAACACTTATTTCTATTTCTGCTAATTCATGATTAGGAGCTTGAATAGGTTTAGAAATTAATTTGTTATCTTTTATTCCCCTAATAAGAGATGATAAATTAATATCTACAGAAGCCTCTTTAAAGTATTTTCTAACTCAAGCCTTAGCATCATCAGTGTTTCTATTTTCAGTAATTTTATTTATACTAAATTCAAGAAAAATTAACTCTAATTTTTTAATGGAAATAATTATTTTTTCTACTTTATTACTAAAAAGAGGGTCAGCACCATTTCATTTCTGATTTCCTAATGTTATAGAAGGATTATCTTGATTTAATTGCTTAATTATAATGACTTGGCAAAAAATTGCT…	TCGCAACAATGGCTCTTCTCTACTAACCATAAAGATATTGGAACATTATATTTTATTTTCGGTGCTTGATCTGGAATAATTGGAACTTCATTAAGAATCCTTATTCGTGCAGAATTAGGACACCCAGGAGCTCTAATTGGAGACGATCAAATTTATAATGTTATCGTAACAGCTCATGCTTTTATTATAATTTTTTTCATAGTTATACCAATTATAATTGGAGGATTTGGTAATTGATTAGTCCCATTAATATTAGGAGCTCCTGACATAGCATTTCCACGAATAAACAATATAAGTTTTTGATTATTGCCTCCAGCTTTAACACTTTTACTGGTAAGAAGTATAGTAGAAAATGGAGCTGGTACAGGATGAACAGTTTACCCCCCACTTTCATCTAAT…	ATGTCAACATGAGCCAACTTAAGATTACAAAATAGTTCTTCACCATTAATAGAACAATTAATTTTTTTTCACGATCATGCATTATTAATTTTAGTAATAATTACAACTTTAGTTGGATATTTAATATTTATACTATTATTAAACAAATATGTAAATCGATATTTACTACATGGACAAACTATTGAAATTATTTGAACAATTTTACCAGCAATTATTTTATTATTTATTGCTTTCCCATCACTACGCTTACTCTACTTACTTGATGAAATTAATGAACCAGCAATTACTCTAAAAGCTATTGGTCACCAATGGTACTGAAGTTATGAATATTCAGATTTTCCAAACATTGAATTTGACTCATATATAATCCCAACAAATGAATTATCTATTGAAAGTTTT…	ATACCACAAATAGCCCCAATTAGATGATTAATTTTGTTTATTATTTTTTCTATAACATTTATAATTTTTAATATAATAAACTACTATTCTTTTGAACCTTCAATACCTAAATTCTCCGAGAAATCAAATTACTCAACCTACTACTTTAATTGAAAATGATAA	ATGATAACTAATTTATTCTCAGTATTTGACCCTTCATCAAGAATTTTTAATTTTTCATTAAATTGACTTAGAACATTCATAGGAATTTTAATAATTCCATCAATATATTGATTAATACCATCACGATATAATATTTTCTGAAATAAAATCATTATAACTCTTCATAAAGAATTTAAAATTCTTTTAGGACCAATAAGCTCTAATGGTTCTTCATTTATTTTTGTATCATTATTTTCAATAATCTTATTTAATAATTTCATAGGATTATTCCCATACATTTTTACAAGAACAAGTCATCTAACTCTAACATTATCATTAGCACTACCAATATGATTAAGATTTATATTATATGGTTGAATTAATAATACACAACATATATTTGCTCACCTTGTTCCACAA…	ATGTTAAAATTAATTTTAAGAATTTTATTTATTATTCCTTTATGTTTTATAAAAAATACATATTGAATGGTTCAAGGTATTTTATTTATATTAAGTTTTATATTTATTATTATAAATATTTATATAAATTATTTTATATCTATTTCTTATTTATTCGGGTGTGATATAATCTCATATGGATTAATTTTATTGAGATTATGGATTATTTCTTTAATATTAATAGCTAGAGAATCAGTATATAAATATGATAATTATGTTAATTTATTTTTATTAAATATTATTGTTTTGTTAATTTTATTAATTTTTACTTTTATAAGAATTAATTTATTTATGTTTTATTTATTTTTTGAAAGAAGATTGATTCCTACTTTATTTTTAATTTTAGGGTGAGGATATCAA…	ATTTGTAAAATTAGTTTTATTAGTTTATTTATTAGTAGAGTTTTATCTTTTTTTATAAGAATTATTTTTATAATAAATGATTATAGTGTTTTTATTGAATGAGAAGTAGTTTCTTTTAATTCTTTAAGTGTAGTTATAACATTTTTATTTGATTGAATAAGTTTGGTATTTATATCATTTGTATTAATAATTTCTTCTTTAGTAATTTTTTATAGAAGTGAGTATATATTAAGAGATTGTAATATTAATCGATTTATTATGATAGTTTTAATATTTGTTATTTCTATAATATTATTAATTATTAGTCCAAATTTAATTAGTATTTTACTTGGATGAGATGGATTGGGACTTGTTTCTTATTGTTTAGTAATTTATTTTCAAAATATTAAGTCATATAAT…	ATGATAATATTATTAAATTGAGTGTGTCCTAGAATTTTATTTATTATAGGAGTATTTATTTTTGTGTCTAATCGTAAGCATTTATTATCAATGTTACTTAGATTGGAGTATATTGTTTTAAGATTATTTTTATTGTTATTTATTTATTTAAATATGATGGATTTTGAAAATTTTTTTAGAATAATATTTTTAACTTTTAGAGTTTGTGAGGGAGCTTTAGGACTTTCTATTTTAGTATCTTTAATTCGTACTCATGGTAATGATTATTTTCAAAGCTTTAATATTTTACAATGTTAA	ATGTCAACACACTCAAACCATCCATTTCATTTAGTAGACTATAGTCCATGACCTTTAACTGCTTCTATTGGAGCAATAACAACCGTATCTGGATTAGTAAAATGATTTCATCAATATGATATTTCATTATTTATACTAGGTAATATTATTACAATTTTAACAGTATATCAATGATGACGAGACGTTTCTCGAGAAGGAACTTTTCAAGGCTTACATACTAATATAGTTACTACAGGCTTACGATGAGGTATAATCTTATTTATTTTATCAGAAGTACTATTTTTTGTATCATTTTTTTGAGCCTTTTTTCACAGCAGTCTTTCCCCATCAATTGAATTAGGTGCTATATGACCACCTTCAGGTATTATTACTTTTAATCCATTTCAAGTACCTTTATTA…	ATTTTTTCTATTTTAATTATTAGTCTTATTATTCTACTCATTTCACTTTTAGTTATACTATTAGCTACCATTCTATCTAAAAAATCATTAATTGATCGAGAAAAATCATCACCATTCGAATGTGGATTTGATCCAAAATCCTCATCACGTTTACCATTTTCATTACGATTTTTTTTAATTACAATTATTTTTTTGATCTTTGATGTAGAAATTGCTCTAATTTTACCTATTATTTTAATTATAAAATTTTCTAATTTATTAATTTGAACAATTACCTCTATTACTTTTATTTTAATCCTACTAATAGGATTATATCACGAATGAAATCAAGGAATATTAAACTGATCTAATTCTTAG	ATGAATAAACCTTTACGAATTAAACACCCAATTTTCAAAATTGCTAATAATGCACTAATTGATCTACCAGCTCCTATTAATATTTCTGCATGATGAAATTTTGGATCTCTTCTTTTTTTATGTTTAATAATCCAAATCTTAACTGGACTATTTCTAGCCATACATTACACAGCAGATATTAATTTAGCATTTAATAGAGTTAATCATATCTGCCGAGATGTAAATTATGGATGATTATTACGAACAATACATGCCAACGGTGCATCATTCTTTTTCATTTGTATTTATTTACATGTAGGACGTGGAATTTATTATGGATCTTACCTTTTTTCACCAACATGATTAATTGGTGTAATTATCCTATTTTTAGTAATAGGTACAGCTTTTATAGGTTATGTA…	ATACAATGAACATTAATTACTACATTAATTATCTTTAATATTTTATTTATATTTATAAAACATCCATTAGCTATAGGACTTACATTATTAATTCAAACTTTATTAATTTGCATAATATCAGGATTAATATCTAAAACATTTTGATTTTCTTATATTCTATTTTTAGTATTTATAGGAGGTATACTTGTATTATTTATTTATGTTACATCTTTAGCATCTAATGAAATATTTTCATTATCAATTAAACTAACTTCAATTCTTTTATTTATATTCTTAATCTCTTCTATATTATTATATTTTATTGATAAAAACATTTTACTTCAATATTTTAATATTGAAACCAAACCTATTAATCTAATAAATTCATTTATTTCAGAAAATTCACTATCCCTAAATAAA…	TTGTTTTATTTAGAAAATTTGTTATTTATTATTGGTGGATTATTATTAATTATTTTTGTATTGGTAAGAGTAGCTTTTTTAACTTTATTAGAGCGTAAAGTGTTAGGTTATATTCAGATTCGAAAAGGTCCTAATAAAGTTGGGATTATAGGTATTCCTCAGCCTTTTTGTGATGCAATTAAATTATTTACAAAAGAACAAACTTATCCATTATTATCAAATTATATTTCTTACTATTTTTCTCCAATTTTTTCTTTATTTTTGTCTTTATTAATTTGAATATGTATACCTATATTTATTAAATTGTTTTCTTTTAATTTAGGATTATTATTTTTTTTATGTTGTACTAGATTAGGAGTTTATACTGTAATAATTGCTGGATGATCATCGAATTCTAAT…
Gryllotalpa orientalis	GTGTTTCTTAATCCTGCTAAATTATTTTTTTTAACATCTCTAATACTAAGAACGTTAATCGTTATATCCTCTAGATCCTGATTTTCAGCATGAATCGCCTTAGAAATTAATCTTCTATCTTTTATTCCATTAATTTCCAATACTTCAAACGTTTTATCTTCTGAGGCAGCTTTAAAATACTTTTTAACTCAAGCTATGGCTTCAGCTGTTCTACTCCTCTTTATTTTGTTCAATCAAATATCTATCAACTTTATGCCTTTTATAACTAATCCTCACTACTGCAATTTATTATTATCATCCCCCCTTCTATTAAAACTAGGGGCAGCTCCATTTCACTTTTGATTCCCCAGAATTATAGAAGGTCTAGACTGATTCTCATGTTTCATCCTTATAACCTGA…	ATGCAACGATGATTATTCTCCACCAATCATAAAGATATCGGAACCCTTTATTTTATTTTTGGAGCTTGAGCTGGCATAATTGGTACATCACTTAGAATACTAATCCGGACAGAGCTAGGTCAACCTGGTTTCTTAATCGGAGATGACCAAATTTACAATGTAATTGTGACAGCCCATGCATTTGTAATAATCTTCTTTATAGTTATACCTATTATAATTGGAGGCTTCGGAAACTGATTAGTACCTTTAATATTGGGAGCACCTGATATAGCCTTTCCACGAATAAATAATATAAGCTTTTGACTTCTTCCTCCTTCACTAACTCTTCTCCTTGCATCAAGTATAGTGGATATCGGAGCAGGGACTGGCTGAACTGTATATCCCCCCTTATCCTCTAAT…	ATGGCTACCTGATCAAATTTAAATCTTCAAAATGCAGCATCCCCAATTATAGAACAATTATCATTTTTCCATGATCATACTCTTATAATCTTAATTATAATTACTGTTTTAGTAGCTTACATTATATTATCACTTTTGCCCAATAATTTAGTACACCGTTACTTATTAGAGGGTCAAAATATCGAAATCATCTGAACAGTCTTACCTGCTATTACTTTAATTTTTATTGCATTACCATCTCTTCGGTTACTCTATCTACTAGATGAGTCAATAACACCATTAATCTCTTTAAAATCTACCGGTCATCAATGATACTGAACTTATGAATATATAGATTTTAAAAACTCCATTGAATTTGACTCATATATAATCCCTTCCAATGAACTACCCTTAAATGGT…	ATTCCTCAAATAGCACCAATATGATGGACTACCTTATTATCTTTTTTTTGTATAGTAATAAGAATTGTTATTTGTTTAAACTTTTCTATTCAATCACCTCAAATTATTAACCAATCCTGCGTAATTAGTAAAAAATTATATAATTGAAAATGATAA	ATGATAACAAACCTATTTTCTGTTTTCGATCCTACCTCTTTTATTTTTTACTTCTCCTTAAACTGATCAAGAACTTTTATTGGATTATTAATCATCCCTATATCCTATTGACTAATTCCTTATCGATGATCAATAATATGATATAATATTTTAATTACATTACATAATGAATTTAAAACACTTATTGGACCTATAAAATCATATGGTATAACATTAATATTCATCTCACTCTTCTCATTCATTTTATTTAATAACTTTATAGGCCTATATCCATATATTTTTACTAGTTCAAGCCATTTATCCTATACCCTAGCACTTGCCTTACCACTATGATTATCATTTATACTTTTTGGATGAATTAATAACACTCAACATATATTTGCTCATTTAGTTCCTCAA…	ATGTTAAAGTTTATATTATTTATTTTATTTTTAATACCATTTAGTTTTTTGGGTAGTTTGTGATGAGTGGTACAGTCAAGTGTTATTTTGGTAGGTATATTTATTGTTTTTTTTTATATTCCTATTCATGATGCCAGATGTTTAGGCTATTCAATGGGTTGGGATTTGTTATCTTATGTATTAGTTTTATTGAGATGTTGAATTTGTTTTTTAATGATAACAGCAAGATTTTCTGTTTATAGGGATGATTTTTTTTCAGGTTTATTTGTTTTTTTTATCTTAATACTTTTAAGATTTCTTTTACTTAGATTTAGAAGAGTGAGCTTATTTGGTTTTTATTTATTTTTTGAGTCTAGATTAATTCCGACGTTATTTTTAATTTTGGGGTGAGGGTATCAG…	ATGTGACGTTATTCTGTTTGTAAGATTAGTTTTGCTTTTTTGTTTTCTTTAAGATTACTTTTAATTATATATGGTATTTTTTTCTTGAAGAGAGACTATAGATTAATTGTGGATTGGGAGATTATTGAAATTAATAGAGTTATGGTAGTTATAACATTGTTATTTGATTGAATGTCCTTAATGTTTATGGGATTTGTGATGTTGATTTCTAGTTTAGTTATTAAATATAGAGAGGAGTATATGGAGGGTGATTTGAATATTTATCGTTTTATTTTATTGGTTTTATTATTTGTTTTATCAATAATGTTTTTAATTATTAGACCGAATTTAATTAGAATTTTATTAGGGTGAGATGGTTTAGGGTTAGTATCTTATTGTTTGGTTATTTATTATCAGAAT…	ATGTTTAATCATTATTATATCGTTGTATTTTATTTAATGTTTTTTGCTGGGGCATGAATGTTTATTTCTAAACGTAAACACTTGTTGATTTCATTGTTAAGATTAGAATATATAATATTAATATTATTTATGGTTATTTATTTGTATTTGTTAATTGAAGGATATGAGTTGTATTTTAGAATGGTTTTTTTAACTTTTTCTGTATGTGAGGGAGCTTTAGGATTGGCTGTTTTAGTTTCTATTATCCGTACACATGGTAATGATTATTTTCATTCCATTTCTATATTGAAATGTTAA	ATGTCACATTCAAATCATCCTTTCCATTTAGTTAATCCAAGACCATGGCCTTTAACAGGAGCTATTGGAGCCTTATCTATAGTAAGAGGACTAATTATATGATTCCATAAATACAACAATTCCCTTATATTAATCGGAACTCTTATTACAATCCTCACCATATACCAATGATGACGAGATATTATCCGTGAAGGTACCTATCAAGGTTTACATACCCTTTCAGTATCTTATGGATTACGATGGGGAATAATCTTATTTATTGTATCAGAAATTTTCTTCTTTATCTCTTTTTTTTGAGCATTCTTTCATAGAAGTTTAGCCCCTGCAATTGACCTAGGAATGATCTGACCTCCTACTGGAATCAGACCATTTAACCCTTTCCAAATTCCACTCCTCAAT…	ATTTTTATTATAATAAGAACTGCCATAATTATTATAGTTTTATCTTTATTAATAATTATAATAGCCTTAATCCTTTCAAAAAAATCTTTTATAGACCGAGAAAAAAACTCACCCTTTGAGTGTGGATTTGATCCCAAAAGATCTGCACGTTTACCATTTTCAATACGATTTTTCCTCATCTCCGTAATCTTTCTAATTTTTGATGTAGAAATTACCCTTTTATTACCTAGAATTATAATTTTCCAAACATCTAATATAATGACATACTCACTAACCCTGATTCTATTTATTTTAATTTTAATTTTTGGTCTATTACATGAATGAAATCAAGGAGCACTTGAATGAGCCTCAT	ATGTCAAATAAACCTATACGATCCTACCATCCTCTTTTAAAAATCATCAATAATAGATTAATTGATTTACCCTCCCCCTCTAATATTTCAACTTGATGAAACTTTGGCTCCCTACTAGGACTATGTTTAGGAATACAAATTATCACAGGTCTATTTTTAGCCATACATTATACTGCAGACATCACTACAGCCTTTAACAGAGTAATTCATATTTGTCGAGATGTTAATAATGGATGACTACTACGAACATTGCATGCAAATGGGGCATCCATATTCTTTATTTGTGCTTACTTACATATCGGACGAGGTCTATATTATGGATCCTTTAATCTTCACTATACATGAAATGTTGGTACCCTAATTCTATTTTTAATTATAGCTACAGCATTCCTAGGGTAT…	ATTCTACTAACACTCATAATAGCAATAGTCCTCTCCATATTAATTTTCATCCAATTAAATCACCCTTTATCTATAACTATAAATATCATTATACATACCTTACTAATATGTTTAATAACAGGTCACTTATCACCTACATTTTGATTCTCATACATTCTATTTATAATTTTCATCGGAGGTATATTAGTCCTATTCCTTTATATTACAAGACTAGCTTCCAATGAACTTTTTAGAGCCTCAATTATACTTCTCATTCTAGTCCCTATAATATTAACCATAACATTCCTTCTCCTGATTCCAGACCCCCTTATCCCAAACTTATATATATACACAAATGACATCTTATATTCCAATAATTGATTAAATAATTTAATTCAAATAATCTTAATAAAAATTTAT…	ATGAATTATATTACTGTGTTTATAGGAGTTATTTTTTTGATTTTGGGAGTTTTAATTGGGGTGGCTTTTTTGACGTTGTTGGAGCGAAAGGTTTTAGGTTACATTCAAATTCGAAAGGGCCCTAATAAGGTTGGATTTGTTGGTTTACCTCAACCTTTTTCTGATGCTATTAAATTATTTACTAGGGAGCAAACTTGACCTGAGCTTTCTAATTATTTTTTGTATTATTTTTCTCCTGTATTTTCTCTTTTTTTGTCTTTGTTGGTATGAATAGTTTTCCCTTATGTTACTAATTTATTTTCTTTTGGTTTAGGTGTTTTATTTTTTTTGTGTTGTGCGAGAATGGGAGTGTATGGCGTAATAGTTGCTGGATGATCTTCTAATTCTAATTATGCCTTA…
Aedes albopictus	ATTAAAAAAATTTCCAATAACATTTTTTTTATTATATTAATTTCTGGGTCTTTAATTACTATTTCAGCTAACTCTTGATTAGGGGCATGAATAGGATTAGAAATTAATTTACTTTCATTTATTCCCTTAATAAATGAAAGTAAAAAAAATCTAATAACTTCAGAAAGTAGATTAAAATATTTTTTAGTTCAAGCCTTTGCTTCTTCAATTTTATTATTTGCTATTATTTTAATAATAATATTTTTTAATAGAAATTGAATAATAAATAATAATTTTAATAATTTATTAGTTTTATCAACATTATTATTAAAAAGAGGAGCAGCCCCCTTTCATTTTTGATTTCCTGGAGTAATAGAAGGATTATCTTGAATTAATGGATTAATCCTTATAACTTGACAA…	TCGCGACAATGGTTATTTTCAACAAATCATAAAGATATTGGAACATTATACTTTATTTTCGGTATTTGACCTGGAATAGTCGGAACTTCACTAAGAGTTTTAATTCGTATTGAACTTAGACATCCTGGTATATTTATTGGAAATCATCAAATTTATAATGTAATTGTTACTGCTCATGCTTTTATTATAATTTTTTTTATAGTAATACCTATCATAATTGGAGGATTTGGAAACTGACTAGTCCCCTTAATACTAGGAGCCCCTGATATAACTTTTCCTCGAATAAATAATATAAGTTTTTGAATATTACCCCCCTCTTTAACACTGCTGCTTTCTAGTTCTATAGTAGAAAACGGAGCTGGAACAGGGTGAACGGTTTATCCTCCTCTTTCTTCTGGA…	ATGGCAACATGAATAAATCTAGGACTTCAAAATAGTACTTCTCCTTTAATAGAACAATTAAATTTTTTTCATGATCATACTTTATTAATTTTAATTATAATTACTATTATAATTGCATATATTATATTTATATTATTTTTTAATAAATTTACAAATCAATATTTACTTCACGGACAAACAATTGAAATTATTTGAACTATTCTTCCTGCAATTATTTTAATATTTATTGCCTTTCCTTCTTTACGACTTTTATACTTAATAGATGAAATTAATTCTCCTTTAATTACTTTAAAAGTTATTGGCCATCAATGATATTGAAGTTATGAATATTCTAATTTTTTAAATTTAGAATTTGATTCTTACATAATTCCAACTAATGAATTAGATATTAATGGATTT…	ATTCCTCAAATAGCTCCAATTAGTTGATTAACTTTATTTTTTATTTTTTCAATTACATTAGTAATTTTTAATATAAAAAATTACTTTTGTTTTTTTTATAATTCAAATGAATCTTGCCAAAATTTAAATATTAAACAATATAAATTAAATTGAAAATGATAA	ATGATAACAAACTTATTTTCTGTATTTGACCCTTCAACTACTATTTTCAATATATCATTAAATTGATTTAGAACTTTTATTGGTCTTTTAATTATCCCATCAACATTTTGATTAATACCTAATCGATTCCAAATTATTTGAAATAATATTTTATTAACTCTTCATAAAGAATTTAAAACTCTTTTAGGGCCAAATGGACATAATGGAAGAACTTTAATATTTGTGTCTTTATTTTCTTTAATTATATTTAATAATTTTTTAGGACTATTTCCATACATTTTTACTAGTACTAGTCATTTAACATTAACTCTAACATTAGCTTTTCCTTTATGATTAAGTTTTATACTTTATGGTTGAATTTGCCATACTCAACATATATTTGCCCACTTAGTTCCTCAA…	ATGTTAAAATTTATTTTTATACTTATATTTATATTTTTTTTACTTTTTAAAAAAAATATTTATTGAATGGTTCAGAATTTAATTTTTTTAGCAACAAGTTTATTTATAATTAAAATTAGATCATTATATTATTTTTGTAATATTTCTTATTATTTTGGTTTAGATATAATTTCTTACGGTTTAATTTTATTAAGATTTTGAATTTGTGGTTTAATTTTAATAGCTATAGAAGGAGTAATTCGTTATAATAATTATATTAATTTATTTTTATTTATAATTATTTTTTTATTATTAATATTAATTTTTACTTTTAGTTCTATAAGTATATTTATGTTTTATTTATTTTTTGAAAGAAGTTTAATTCCTACATTATTTTTAATTTTAGGATGAGGTTATAAC…	GTGAATATGCTAGTTAATTATTGTAAAATACGATTTTATATTTTAATTTCTATAAGATTCATTTTATTTATTTTGAGATTAAAATTTTTGTTAATAAATTTAGTATATTTTATTGAATGAGAAGTTGTTTCTTTACATTCAATATCTATTGTAATAACTTTTTTATTTGATTGAATAAGATTAATATTTATATCTTTTGTTTTATTGATTTCTTCTTTAGTAATTTTTTATAGTAATCAATATATAGCTGAAGATTTTAATATTAATCGATTTATTTTATTAGTATTAATATTTGTAATATCAATAATAATATTAATTATTAGTCCTAATTTAATTAGAATTTTATTAGGTTGAGATGGATTAGGATTAGTTTCTTACTGTTTAGTTATTTATTTTCAA…	ATGATAAATTTATATATATATTATTTAATAATTATTATATTTATTTTTGGGTGTATTGTTTTTATTTCTAGACGAAAACATCTTCTCTGTACATTATTAAGATTAGAATTTATAGTATTAATATTATTTATATTATTATTTTTATATTTAAATTTTATAAATTATGAGAGTTATTTTAGTATATTTTTTTTAACTTTTTGTGTATGTGAAGGGGTATTAGGGTTGTCTATTTTAGTATCAATAATTCGGACTCATGGTAATGATTATTTTCAAAGTTTTTCTATTTTACAATGTTAA	ATGTCAACACATGCAAATCACCCTTTTCATTTAGTAGATTATAGTCCCTGACCATTAACAGGAGCTATTGGAGCTATAACAACAGTTACTGGACTTGTTCAATGATTTCATCAATATAATAACTCTTTATTTCTATTAGGAAATATTATTACTATACTTACAATATATCAATGATGACGAGATATTTCTCGAGAAGGAACATTTCAAGGTCTTCATACTATCCCTGTAACATTAGGATTACGATGGGGAATAATTTTATTCATTATTTCAGAAGTATTTTTTTTTATTTCGTTTTTTTGAGCTTTTTTTCATAGTAGTTTATCCCCAACTATTGAATTAGGAATAATTTGACCTCCTATTGGAATTATTCCTTTTAATCCCTTCCAAATTCCTTTACTT…	ATTATAATATTAATATTTATAACAATAATTATTTTTATTATTACTATTATTGTAATAATACTCGCAACAATTCTATCAAAAAAAACTATTATAGATCGAGAAAAATCTTCCCCCTTTGAATGTGGATTTGATCCAATAAATTACTCTCGTTTACCTTTTTCATTACGATTTTTTTTAATTGCTATTATTTTTTTAATTTTTGATGTAGAAATTGCTTTAATTTTACCAATAATTTTAATTATTAAATCATCAAATTTAATTAATTGATCAATTACTAGTCTATTTTTTATTTTTATTTTATTAATTGGATTATATCATGAATGAAATCAAGGAGCATTAGAATGAAATAATTAA	ATGACTAAATCATTACGAAAAACTCACCCTTTATTAAAAATAGCTAACAATGCTTTAGTGGATTTACCTGCTCCTTCTAATATTTCAGCCTGATGAAATTTTGGATCATTATTGGGATTATGTTTAATTATTCAAATTTTAACAGGATTATTTTTAGCAATACATTATACAGCAGATATTGAAACTGCTTTTAATAGAGTAAATCATATTTATCGAGATGTAAATAATGGTTGATTTTTACGAATTTGCCATGCTAATGGAGCTTCTTTTTTTTTTGCTTGTTTATTTATTCACGTAGGTCGAGGAATTTATTATAACTCTTATTTATTTGTTCCAACATGAATAATTGGAGTAATTATCCTATTTATAGTAATAGCAACAGGATTTTTAGGATATGTT…	ATTATTATAATATTAATTATATTAATTGTTTTTATTATTAGTTTTATTTTTATACAAATAAAACATCTGCTTGCTATAGGTCTAATATTATTAATTCAAACATTTTTTACCTGTTTATTAACAGGAATACTTATAAAAACTTTTTGATTTTCATATGTGCTATTTTTATTTTTTAATAGGGGAATATTAGTTTTATTCATTTATGTAACTTCTCTTTCATCTAATGAATTACTTACATTATCACTAAAAATTAGCATTTATTATGCTTTTCATAATTTAATATTCTTAAAATTTTATTTATTTTTTGATAAATTAATCATTGAACCTTTCATTAATAATAATGAAATAATTAAATTATCTCTAATAAATAATTTTTTAACAGAAGACACGATTTCATTA…	ATTATAGATTATTTATTATCATTAATTGGAAGTTTATTATTAGTAGTTTGTGTAATAGTAGGAGTAGCTTTTTTGACTTTATTAAAACGTAAGGTTTTAGGATATATTCAAATTCGTAAGGGGCCTAATAAAGTAGGTTTTATAGGGTTATTGCAACCTTTTAGTGATGCTGTGAATTTATTTACTAAGGAACAAACTTATCCTTTATTATCAAATTATATTTTTTATTATTTTTCTCCTATTTTTTCTTTATTTTTATCATTATTAATTTGAATGAGAATACCTTATTTAATTAAATTATATTCTTTTAATTTAGGGGTTTTATTTTTTTTATGTATTACAAGTTTAGGAGTTTATACTGTAATAGTTGCTGGATGATCTTCAAATTCAAATTATGCC…
Nesomachilis australica	ATCCTTTTTTTTTCTACTTTAATAAGAGGTACTCTAATTTCTGTTTCTTCGGGATCTTGATTCGGAGCATGAATAGGTTTAGAAATAAATTTATTGTCATTTACTCCGATTATAAGCAACAAAACAAATCAACGTTCTACAGAAGCAGCATTAAAATACTTCTTAATTCAGGTTCTAGGCTCCATTATTCTACTTTTAGGAGCAACCATTCTTAGCCTTTCTAATTTTAACTTTTTTTTTTATTCTAACCATCTCCCTTATATTGTAATTACCTCTGCCTTACTTTTAAAAATAGGGGCTGCTCCACTTCACTTCTGGTTTCCTGTAGTAATAGAAGGCCTGCCATGAGTAACAAATATTATCCTAATAACATGACAAAAAATTGCTCCCTTAGTTCTA…	ATTTTATCGCAACGATGGCTATTCTCAACAAACCATAAAGACATTGGTACCTTGTATTTAATCTTTGGCGTATGAGCAGGTCTTATTGGAACTTCCCTCAGAATTTTAATTCGGGCCGAACTTGGACAGCCAGGAAGTTTAATTGGAGACGACCAAATCTATAATGTAATCGTAACTGCACATGCATTTATTATAATTTTCTTTATAGTAATACCTATTATAATTGGCGGATTTGGAAACTGATTAGTTCCCTTAATACTAGGTGCCCCTGACATAGCTTTTCCACGATTAAATAATATAAGATTCTGACTATTACCTCCTGCCCTACTCTTACTGTTAACAGGCAGTGTTGTTGAAAATGGGGCAGGAACAGGTTGAACAGTTTACCCACCCCTATCT…	ATGGCAACATGGTCACAATTAAATTTACAAGACAGAGCCTCCCCTCTAATAGAACAATTAATTATATTTCATGATCATACAATCCTAATGATCGTAATAGTTACTATTCTAGTAGGCTACATAATAATCAATCTCCTTTTTAATAACTTTATCAACCGGTACCTTCTCGAAGGCCAAACCATTGAAGTTATCTGAACAATCGTACCTGCTATTATTTTAATTTGCATCGCTATACCCTCTCTACGACTACTTTATTTACTAGACGAAGTAAGAGAGCCCTCTTTAACCCTAAAGACAATTGGACATCAATGATATTGAAGATATGAATATTCAGATTTCTTAAACTTAGAATTTGACTCCTACATAATCCCAACTAATCAATTAAACTTAAACGAAATC…	ATACCACAAATATCCCCCCTAATATGATTAATTTTATTTTTTCTATTTTCGGCTGTATTCATTGTTTTTTTAATTGTAAATCACTACAATTTTTGGGTTTCACCAAACTCAAATAAATTCTACAATAAAATCTATTCTTCCCCAAAACACTGAAGATGAT	ATAGCAAATTTATTTTCTGTTTTTGACCCTTCTACAAGAATTATAAATCTTAATATAAACTGAATTAGTACTTTTCTAGGCTTAATAATTATACCTTATTATTTTTGAATTATTCCCTCTCGATTCAATATATTTTGAAATAAAGTCTTAAATACTTTACACCAAGAATTTAAGACCCTTCTAGGATCCACAAAAAACCTAACAAGAACATTATTCTTTATTACTCTATTTACCTTTATTGTATTTAATAATTTTTTAGGATTATTTCCGTATATCTTTACAAGATCGAGACATCTAACTATAACCCTATCCATGAGACTACCTTTGTGATTAACTTTTATACTATTTGGATGAATTAATAATACCCAGCATATATTTGCACATCTCGTTCCACAAGGA…	ATTTTTTTTTGTTTGGTGTTTTTGATCCCTATTTTTTTAAGAAAAAATTTTTGGTGGTTGGTTCAAAATTTGTTTTTTATTATGTCTTTTGTTGTTTTATTTAGTTATTGTGGTTTACATTATTTAAGAGGTACAGGTTATTTTTTTGGGGTTGATGTGTTGTCTAATAGTTTGATTTTACTTTCTTTTTGAATTTGTGGGCTAATAATAATAGGGAGAACGAGCGTATATAGTGGGCAGTCTAATTCTATTATTTTTGCTTTATTAATTTTTTTTTTGATAGTATTTTTGTTTGGCTCTTTTGCAAGTACGGATCTTCTTTTTTTTTATGTTTCATTTGAAGCAAAAATTATTCCCACTTTTATATTGGTTGTTGGTTGAGGATATCAGCCTGAGCGT…	ATATTATGAATTTTTAATATTTGTTTCGTGAGTTTCTTTTTTTTGTTAGTTAGATCGGGGGTTTTGATTGGTTGTGGTGTGTTATTTGTAATAAAGGATTTAGTTTATTTTGTGGAGTGAGAATTGTTTACAATTAATTCCAGTCTTGTTGTTATAACTTTCTTATTTGATTGGATGTCATTGTTTTTTTTAGGGTTTGTAATATTTATTTCTTCTATAGTAATTTTTTATAGTTCTGTTTATATAGCACATGATGAATATGTAAATCGATTTATTTTGTTGGTTTTGTTATTTGTGCTGTCAATAGGGGCGTTAATTGTTAGCCCAAATCTTATTAGAATTTTGTTGGGGTGGGATGGTCTTGGGCTGGTTTCATATTGTTTAGTAATTTATTACCAG…	ATTAAGTTTTTTGTTTGTTTTGTTTTGTCTGTGTTTTTTGTTGTTATAAGTGGGTGTTATACATTTGTTGCTAAACGTAAGCATCTTTTAACTGTCTTATTTAGTCTCGAGTTTATGATGTTAGGTTTATTTTCATTTTTGAGAGTAATATTAGTATTTTATTCTGCTGATGTTTATTTGGTTCTTGTTTTTTTAACTTTTGTTGCTTGTGAGGGTAGATTGGGACTCTCTATTCTTGTCTGTTTAGTTCGTACTCACGGTAATGATTATTTTATAAATTTTAGAGTTCTTCAATGTTAA	ATGTCAAGACATGCCAACCACCCTTACCATTTAGTAGATCCCAGCCCATGACCACTCACAGGAGCTTTAGGAGCTTTAGTTACAGTTTCAGGACTAACTAAATGATTTCACCAATACAACATTTACCTTTTCTTTCTAGGAATATTCATCATTCTATTAACCATAATTCAATGATGACGAGACGTTGCTAGAGAAGGAACACTACAAGGATTGCACACATCGCCCGTCACTCTCGGATTACGATGAGGTATAATCTTATTTATTCTATCTGAAATTCTTTTTTTTTCTTCATTCTTCTGAGCATTCTTCCACAGAAGACTTACACCCACAATTGAAATAGGATCACACTGACCTCCAGTTGGTATCACACCTTTCAACCCTTTCCAAATCCCTCTACTA…	ATAGTAACTATATTAATAATTATTAGCCCCTTGCTAATTCTCTCAATAACAGTCATACTAATTGCTTCTTTTTTATCCAAAAAATCAATAATAGATCGAGAAAAAAGATCACCATTTGAATGTGGGTTTGACCCCCTTAGAGCTACACGTTTACCTTTTTCCCTTCGTTTCTTCCTAATTGCAGTAATTTTTCTTATTTTTGATGTAGAAATTACCTTATTACTCCCCATAGCAATCATTTATAAAAATAGCAATATATTAGTCTGGACTACCATCAGAATTCTCTTCATTCTGGCTCTTATAGGAGGCACATACCATGAATGAAATCAAGGAGCCTTAAATTGAGCTGAATAA	ATGTCAACACCATTACGAAAACACCACCCACTACTCAAAATTGCAAATGGAGCACTAGTAGACTTACCAGCTCCAATTAACATCTCAAGATGATGAAATTTTGGATCTCTTTTAGGACTCTGCCTAATCATTCAAATTTTATCAGGCTTGTTTATTGCTATACACTTTACAGCAAATATTGAACTAGCCTTTTCTACAGTCGCGCACATTTGTCGGGATGTAAACTATGGTTGATTAATTCGGACAACTCATGCAAATGGAGCAAGTTTTTTCTTTATTTGTCTGTACCTACATGTAGGCCGTGGCCTATATTATCAATCACATACTTTAATGCACACCTGAATAGTAGGTGTAATAATTTTATTTTTAACAATAGCAACTGCCTTCTTAGGATATGTC…	ATTATCCTATTTTTATACATCTCTATTATAATTTCTACTACTATACTTACATTAAACCATCCTGTCTCCATAGGGCTAGCACTCATACTACAAACAATCCTAATAACCTTAATTATTGGCATTTACAACCAAACTTTCTGATTCTCCTATATCTTATTTCTAGTATTTGTAGGAGGTTTACTAGTACTATTTACTTACGTAGCTAGATTAGCCTCTAACGAAATATTTAAATTTTCACCAAAATTTATAATCTTATTATCAAGAATTCCCCTAACTATACTTATTAGTTATTTAATTGACTTCACCAACTTACCTACAAAATTTTTACTATCAGAAGCTACTCATAATAATAATCCTTCCTCCTCAATATATCTTACTACCCTTTCCAAATTTTATAAT…	ATATTTTTAGTTGTGGCGGAGTTGTTAGTATTAATTATTTTTGTTTTGGTGTCAGTTGCTTTTTTAACATTGCTTGAACGGAAGGTTTTAGGGTATATTCAGATTCGTAAAGGGCCTAATAAAGTTGGTTTTATAGGAGTTTTTCAACCATTTTCTGATGCAGTAAAGTTGTTTATTAAGGAGCAGAGTTATCCAATGTTGTCTAATTATTTGCTTTATTATTTAAGTCCGGTTATTAGTTTATTTATTTCTCTTATTGTGTGGGCAGTAATACCTTATATAAATGTTATTATTAACTTTAGTTTAGGGTTGTTGTTTTTTTTGTGTTGTATGAGATTAGGGGTGTATACTATTTTGTCTGCTGGGTGATCTTCTAATTCTAAATATGGCTTATTAGGA…
Homalodisca coagulata	ATTTTTATTAATTCAAATAAATTATTATTTGCAAATACTATAATTGTTGGGGTTATAGTATCAATTTGCTCAAATAATTGATTTATAATTTGATCAGGGATAGAAATCAGCTTAATATGCTTAACCCCCTTAATATCAGGGTATAATATAATTACATCAGAATGTATAATGAAACACTTTATTGTGCAAGGGGTAAGATCATCAATTTTAATTTTAGGGCTGGTTATAAGATTATTATATTTTAATTATAGAAACAATTTAGTTTTAATTAGAGTATTAATTAAATTAGGTATAGCACCATTTCATAACTGAGTATTAGTAGTAGTTGAAGGACTTAGATATTGAGTGAATTTTATATTATTAACTTTAATTAAAATTGCCCCATTGACTTTAATGAGA…	ATGAATAAATGATTATTTTCTACAAATCATAAGGACATTGGAACTCTATACTTTTTATTTGGGATTTGATCTGGAATAGTTGGAATAATATTAAGAATAATTATTCGAATTGAACTAGCTCAACCTGGACCATTTCTAATAAATGATCAATTATATAATGTAATTGTCACTTCTCATGCCTTTATTATAATTTTTTTCATGGTTATACCTATTATAATTGGAGGATTCGGAAATTGACTTCTTCCATTAATAATTGGTGCACCTGACATAGCATTTCCACGAATAAATAATATAAGATTTTGATTATTACCCCCTTCATTATCCTTATTAATAGTAAGATCAATAGTTGAAATAGGGGTTGGTACAGGTTGAACTGTATACCCCCCTCTTTCATCAAAT…	ATTTGTAATTGAAAAATATTATCCTTTCAAGATGCAGTATCCCCAATTATAGAACAACTAATTATATTTCATGATCACACTATAATAATTTTAATTATAATTACTACAGTAGTTAGATATATAATAGTTATACTTTTTATAAACAAATATATTAATCGATTTTTACTTGAAGGACAATTAATTGAACTAATTTGAACTATTTTACCAGCTGTATTATTAATTTTTATTGCTTTACCTTCATTGCGAATTTTATATATAATTGAAGAAATTAATAACCCATTAATTACAATTAAAGCAATTGGGCACCAATGATATTGATCTTATGAATATTCAGATTTTAAGAAAATTGAATTTGACTCATATATAAAGCCAACTATTAATTTAGAATCAAGTGAATTT…	TTGCCACAAATATCCCCTATATGATGAATAACATTAATGTTCATATTTATTATAACACTAATATTAATTATAGCCATAGTATACTTTAATTTTAATTTAATATCATCAAGTAAAAAAGAATATAAAGTTGTTCAATATAATTGAAAATGATAG	ATGATAGCTAATTTATTTTCTGTATTTGACCCATGTACAGGGTATTCTTCAATAAATTGAATGAGAACATTTATTTTTATGTTTTTAATTCCATTAAAATTTTGACTTATACCCAATAAAATTTCATTATTATTCAATTCATTACTTAGTATTTTACATAATGAAAATAAATCATTAATAAAATTAAAAGGAACAAGATTAATCATAATAAGATTATTTATTTTAATTTTATTTAATAATTTAATAGGATTACTTCCTTATATCTTTACATCATCTTCTCATTTATTATTTTGTTTATCATTGGCACTACCATTATGACTTTCACTTATAATTTATGGTTGAATTAATAAGACAAATCATATATTTATTCATTTAGTGCCTACTGGAACACCAGGAATT…	ATGATAAAATTTATTTTATTTGTTTTTTTTTTAACCCCCCTTTTATTTATTAATTATTGATTTTTAATTCAGTTTTTTTTTATTTTTTTAATATTGTTATTTTTAGTAAATAGTTGTTATGGGTTTTTTGGTTCAGTTAGTTATTTTTTTGGTATTGATAACATTTCTTATGGTTTAATTATTTTAAGAATTATAATTAGTAGTTTAATAATTTTATCTAGATCATCTATTTTTGGTTCATTAATATCTTCATTCTTTTTATTTTGTTGTTATCTATTAATAATTAGTTTAATTTTAATTTTTTGTGTTATAAAGATAATTATTATATATTTTTTTTTTGAGTTTAGACTTATTCCCCTTTTTTTAATTATTATAGGTTGAGGGTATCAGCCAGAACGT…	ATTTTGTTAAAATTAAATGTTTACTTATATTGATTTTTGATTTTATTTATTTTTTCTGTTTTCTTATTTATTTCTTCTTTATATTTTATATATAATGGAATTTTTTTAATATTGGAGTGGAATATTATATTAATTAATTCTTTAAGAATTAATTATTTAATAATTTTTGATTGAGTATCTATTTCTTTTTCATCAGTTGTTATATTAATTTCTTCAATGGTTGTTTTTTACAGTTCTGATTATATAGGTTTTGGTTATTATAATAGAAATCGTTTTTTGTTTTTAGTTATTTTATTTGTTTTTAGTATAATTTTAATAATTATCAGACCTAATTTAATTAGAATTCTTTTAGGTTGAGATGGGTTAGGTCTTGTATCTTATTGTTTAGTTATTTACTAT…	ATGAATTTTTTATTTTTTTTATTTATGTTTGTATTTAGTTTAATTTCTATAATCTATATTCGTAATCATATTCTTTTATGTTTATTAAGATTGGAATTTTTAGTTTTATCACTGCTTTGTATAATTATATTGATTTGTTTAATATCTAATTATACATTTTATCTTTATATTTATTTTATAACTTTTTATGTTTGTGAGGGTGTTTTAGGCTTAAGAATTTTAGTTTCTTTAATTCGAAGTCATGGAAATGATTATTTAAATTCTATTATATTATGATAA	ATGAATAACCACCCATTTCATTTAGTTGATAATAGTCCATGACCTATTATTGGATCAATTGGAGTCATAACTATTACTTCAGGAATAGTAATATGATTCCACAAATTTAATATAATATTATTTATCCTAGGATTTATTATTGTAATTTTAACAATAATCCAATGATGACGTGATGTAACACGAGAAGCCACATTTCAAGGATTACATACCAAAAAAGTTTCATTAAGAATAAAATGAGGGATAGTATTATTCATTGTATCTGAAGTATTATTTTTTTCTTCATTTTTTTGATCATTTTTTCATAGAAGATTATCACCAACAATTGAAATTGGGTCACAGTGACCCCCAGTTGGAATTAAAACATTTAATCCTATAAATATTCCTTTATTAAATACTATA…	ATAAATTTAACTATAATTTTTTTTTTTATTACTATAATTCTTATATTAATTATTATAATATTAATTATTATAATTGGTAAAAAAAGTATTATTGAATACCAAAAATCAACTCCATTTGAATGTGGGTTTAATCCAATTTCTCATAAACGATTACCATTTTCCATTCATTTTTTCTTAATTGCTGTTTTATTTTTAATTTTTGACATTGAAATCATCATCATTTTACCTATAATTTTAACTATATATAATGTAAATATAATAACATGACTATTAACTTCAATTATATTCACTTTAATTTTAATAATTGGTTTATACCATGAATGATATAATGGAATATTAAATTGAGCTAAATAG	ATGAATAAGCCAATACGAAAAAATAACCCAATTATTAAAATTATTAATTACTCATTAATTGATTTACCAGCCCCTTTAAATTTATCATCATGATGAAATTTTGGATCAATTTTAGGTTTATGCTTAACTATTCAACTAATTACAGGTATTTTATTATCAATACATTATACATCAAATATTGAAATAGCATTTAATAGAGTAAATCACATTACTCGAGATGTAAATTATGGTTGATTAATGCGAACAATCCATTCAAATGGTGCATCAATATTTTTTATCTGCATATATTTACATACAGGACGAGGTATATATTATGGATCATACAAATTTATTAAGACATGAATAGTAGGAGTAATAATTATATTATTAACAATAGCTACAGCATTCTTAGGGTACGTT…	ATTAAAATTACACTATTAAAAATTATAATTATTATCCCAATAATACTTATTTTATTAAAAAACCCTATGTCCATAGGAATAATACTTATTGTACAAACATTATTTATATGTATGTTAATAAATAAAATAATAATTACAACATGATTTATAATAATTACATTTTTAATAATAATTGGTGGATTAATGATTCTATTTATATATATAAGAAGAATTGCATCAAATGAAAAATTTAAATTAAATATAAATATAACATTAACAATAATTATTTTTATTATTATCAGTGACGAAATAATAAATGAAAACCAAGTAATAGATAAACTAGAATTATCAGAAAATAACCCAATAGAAAAAATTTCAATAATCAAATTATACAATGAAAAATCAATAATCATTACTATA…	ATTTTTTTTATTACATCTTTAATTTTAATTATTTTAGTAATAGTTTCTGTCGGTTTTTTCACTTTATTAGAACGCAAGGTTCTAAGTTATATACAGATTCGCAAAGGCCCAAATAAAGTAGGTTTTATGGGCTTACTACAACCTTTTAGAGATGGTATTAAGCTTTTTTTAAAGGAGCAGGTTTGACCAATTGATTCTAATTCATTAATTTATTATTTATGCCCTTTATTTAGTTTGATTCAATCTTTATTTATTTGGTGTTTATTTCCTTTTTATTGAAATTGTATTAGATTTGTTTTTGGTATGTTATTTTTTTTATGTTGTTCTAGACTTAGAATTTATGGTCTTATTATTTGTGGCTGATCTTCAAATAGAAGTTATTCTATGTTAGGATGTATT…
Haematobia irritans irritans	ATTTTTAATAATTCATCTAAAATTATATTTTTAATTATTTTAATAATAGGTACTATAATTTCTATTTCAGCTAATTCTTGATTAGGAGCATGAATAGGATTGGAAATTAATTTGTTAGCTTTTATCCCCCTAATAAGAGATAATAAATTAATATCTACTGAAGCTTCATTAAAATACTTTTTAACTCAAGCTTTAGCTTCCTCAGTATTTTTATTTGCAGTAATTTTATTTTTATTAAATTCAAAAAGAATTGAATCTAATTATTTAATAGAAATAATTATTTTTTCTTCTTTATTATTAAAAAGTGGGTCAGCTCCTTTTCATTTTTGATTTCCTAATGTAATAGAAGGATTATCTTGAATTAATGCATTAATTTTAATAACTTGACAAAAAATTGCT…	TCGCAACAATGGCTATTTTCTACTAACCATAAGGATATTGGTACTTTATATTTTATTTTTGGAGCTTGATCTGGAATAATTGGAACTTCATTAAGAATTTTAATTCGAGCTGAATTAGGACATCCTGGAGCTTTAATTGGTGATGATCAAATTTATAATGTAATTGTTACAGCTCATGCATTTATTATAATTTTTTTTATAGTTATACCTATTATAATTGGAGGATTTGGAAATTGATTAGTTCCTTTAATATTAGGAGCTCCTGATATAGCATTCCCTCGAATAAATAATATAAGTTTTTGATTACTACCTCCTGCTTTAACATTATTGTTAGTAAGCAGTATAGTAGAAAAGGGAGCTGGTACAGGATGAACAGTTTACCCTCCTTTATCATCTAAT…	ATGTCAACATGAGCAAATTTAGGTTTACAAGATAGTTCTTCTCCTTTAATAGAACAATTAATTTTTTTTCATGATCACGCTCTTTTAATTTTAGTAATAATTACTGTATTAGTTGGATACTTAATATTTACTTTATTTTTTAATAATTATGTAAATCGATTCCTTTTACATGGACAAACTATTGAAATTATTTGAACAATTTTACCAGCAATTATTTTACTATTTATTGCTTTTCCTTCTCTTCGACTATTATATTTACTAGATGAAATTAATGATCCTTCAGTAACATTAAAGGCTATTGGTCATCAATGATATTGAAGTTATGAATATTCAGATTTTAGAAATGTTGAATTTGATTCATATATAATTCCAACAAATGAATTATCAATTGATAGTTTT…	ATTCCTCAAATAGCACCTATTGGTTGATTAAGTTTATTTATTATTTTTTCAATTACATTTATAATTTTTAATATAATAAATTATTACTCTTATATTCCATCTATACCTAAATCTAATTTAAATAATAATTTATATTCTACAAATTCCTTAAATTGAAAATGATAA	ATGATAACTAATTTATTTTCTGTATTTGACCCTTCATCTAGTATTTTTAATCTTTCATTAAATTGATTAAGTACTTTTTTAGGAATCTTAATAATTCCTTCAATATATTGATTAATACCTTCTCGATATCATATTTTTTGAAATAATATTTTATTAACATTACACAAAGAATTCAAAAATCTTTTAGGTCCAATAGGAGCTAATGGATCTACTTTTATTTTTGTTTCTTTATTTTCTATAATTTTATTTAATAATTTTATAGGATTATTTCCATATATTTTTACTAGTACAAGTCATTTAACATTAACATTAACTTTAGCTCTTCCTTTATGATTATGTTTTATATTATTTGGATGAATTAATAATACTCAACATATATTTGCCCATTTAGTACCACAA…	ATGTTAAAAATTATATTTATAATTATTTTTTTATTTCCATTATGTTTTATAAAAAACTTATATTGAATGGTTCAAAATTTTTTATTTTTAATTAGATTTATTTTTATTTTAATAAATATATATTCTAATTATTTTATATCTATTTCATATTTATTTGGTATAGATATAATTTCTTATGGATTAATTTTATTGAGTTTATGAATTGTTGCTTTAATAATAATAGCAAGTGAATCAATTTATAAATATAATAATTATACTAATTTATTTATATTTAATATAATTATATTATTAATTTTATTAGTTTTAACTTTTAGAAGAATAAGATTATTTATATTTTATTTATTTTTTGAAAGTAGTTTAATTCCAACTTTATTTTTAATTTTAGGATGAGGTTATCAA…	ATTTGTTCAATTAGATTTGTTTCTTTATTTTTTTTTAGAATTTTATCTTTTTCAATAGGTTTAATTTTTATTATAAATGATTATAGAATTTTTATTGAATGAGAAGTAGTTTCAATAAATTCAATAATAATTGTTATAACTATTTTATTAGATTGAATAAGATTAATTTTTATATCTTTTGTTTTAATAATTTCTTCTTTAGTAATTTATTATAGAAAGGAATATATAGAAAGTGACTATAAAATTAATCGTTTTATTATATTAGTATTAATATTTGTTACATCTATAATATTATTAATTATTAGACCAAATTTAATTAGTATTTTATTAGGATGAGATGGATTAGGATTAGTATCTTATTGTTTAGTAATTTATTTTCAAAATATTAAATCTTATAAT…	ATGTTAATAATTTTAAATTGAAGTTTACCTAGAATTTTATTTATTATAGGAGTTTTTACTTTTGTATCAAATCGAAAGCATTTATTATCAATATTATTAAGTTTAGAATATATTGTTTTAAGATTATTTTTTTTATTATTTATTTATTTAAATATATATAACTATGAAAATTTTTTTAGAATAATATTTTTAACTTTTAGAGTTTGTGAAGGTGCATTAGGTCTTTCAATTTTAGTTTCAATAATTCGAACACATGGAAATGATTATTTTCAAAGATTTAATATTTTACAATGTTAA	ATGTCAACTCACGCAAATCACCCATTTCATTTAGTAGACTATAGTCCATGACCATTAACTGCATCTATTGGAGCTATAACTACAGTTGCAGGTATAGTAAAATGATTTCATCAATATGATAATTCATTATTTTTATTAGGTAATTTAATTACAATTTTAACAGTATATCAATGATGACGAGATGTATCTCGAGAAGGGACATTCCAAGGTCTTCATACACTAGCTGTAACTACAGGATTACGATGAGGAATAATTTTATTTATTCTTTCAGAAGTATTATTTTTTGTTTCATTTTTTTGAGCATTTTTTCATAGAAGTTTATCTCCATCTATTGAATTAGGAGCTATATGACCTCCTATAGGAATTACTCCTTTTAATCCATTTCAAATTCCTTTATTA…	ATTTTTTCAATTTTAACAATTAGTTCTATTATTATATTAATTTCTATAATTGTAATAATTCTTGCTTCAATTCTTTCAAAAAAAACGATTGTTGATCGAGAAAAAGCTTCACCTTTTGAATGTGGATTTGATCCAAAATCATCTTCTCGTATTCCTTTTTCTTTACGATTTTTTTTAATTACAATTATTTTCTTAATTTTTGATGTTGAAATTGCACTAATTTTACCAATTATTTTAATTATTAAATTTTCAAATTTATTAACCTGAACAATTACTTCAATTATTTTTATTTTAATTTTACTTTTAGGATTATACCATGAATGAAATCAAGGAATATTAAACTGATCAAATTAA	ATGAACAAACCTTTACGACTTAAACATCCAATTTTAAGAATTGCTAATAATGCATTAGTAGATTTACCAGCTCCAAGTAATATTTCATCATGATGAAATTTTGGATCTCTTTTAGGATTATGTTTAATTATCCAAATTTTAACAGGTTTATTTCTTGCAATACACTATACTGCAGATATTAATTTAGCATTTAATAGAGTAAATCATATTTGTCGAGATGTAAATTATGGATGATTATTACGAACATTACATGCTAATGGTGCATCATTTTTCTTTATTTGTATTTATTTACATGTAGGTCGAGGAATATACTATGGATCATATTTATATACTCCAACATGACTAGTAGGAGTAATTATTTTATTTTTAGTAATAGGAACTGCTTTTATAGGTTATGTT…	ATTATACAATGAATTTTATTAACTATTATATTTATTTTTAATTTAGTTTTTATAAATATTAAACATCCTTTAGCTATAGGTTTAATTTTATTAATTCAAACTATTTTAGTATCAATAACAACAGGATTAATATCTAAAAGATTTTGATTTTCATACATTTTATTTCTAGTATTCCTTGGAGGAATATTAGTTTTATTTATTTATGTTACATCATTAGCATCAAATGAAATATTTTCTTTTTCAATTAAATTAATATTAATTTCATTTACTATTTTTATATTAATAATTTTAAGATTATATTTTATAGATAAAAATTTATTAATACAATATTTTAGAATTGAAACTCAATCAATTTCAAACTTAAATTCATATATTATAGAAAATTCATTATCATTAAAT…	ATGTTTTTTATAGAAAATCTAATATTTATTATTGGTAGATTATTATTAATTATTTTTGTTTTAGTAAGAGTAGCTTTTTTAACATTATTAGAACGAAAAGTTTTAGGTTATATCCAAATTCGTAAGGGTCCTAATAAAGTTGGAATTATAGGAATTCCTCAACCTTTTTGTGATGCAATTAAATTATTTACTAAGGAACAAACTTATCCTTTATTATCTAATTATATTTCTTATTATTTTTCTCCTATTTTCTCTTTATTTTTGTCTTTATTAGTTTGAATATGTATACCTATATTTATTAAATTATTTTCTTTTAATTTAGGGTTATTATTTTTTTTATGTTGTACAAGTTTAGGTGTTTATACTGTTATAATTGCGGGATGATCTTCTAATTCAAAT…
Japyx solifugus	ATGCTATTTAAACCTTCAACACTACTCTTCCTAGCCACCCTTACATGTGGAACATTTATATGTGTTTCGTCCCCAACATGAATAGGAGCATGAATAGGACTAGAAATCAATATACTCTCATTTATTCCTCTAATTACTGAACAATCAAATCAACGTGCTACAGAATCCTCACTAAAATACTTTATCGTACAGGTTCTAGGCTCAGTGATTATTATCACCACAGCTTTATTAACCATTCACACCATATCCAATACCTATGCATGAGTGTTAAAATCCCCCCTGATTTTAGCAATTCTATTAAAAATAGGTGCTGCCCCAACTCATTTTTGATTCCCAGGTGTAATGGAAGGCATAAGATGAAACAACTGTATAATCTTAATGACATGACAAAAACTTGCC…	ATCTTAACGCAACGATGATTATATTCAACAAATCACAAAGATATTGGTACTATATACCTAATCTTAGGCGCATGGTCAGCAATACTGGGAACTGCATTAAGCATATTAATTCGAGCCGAATTGGGTCAACCAGGGAGTCTCATTGGAGACGACCAAATTTATAATGTAATTGTAACAGCACATGCATTCATTATAATTTTCTTCATAGTAATACCAATTATAATCGGAGGGTTTGGTAACTGATTAGTACCACTAATATTAGGAGCACCAGATATAGCCTTTCCACGTCTTAACAACATAAGATTCTGATTATTACCACCTTCTCTAACGCTTCTCTTGGCAGGAAGAGCAGTAGAAAATGGAGCTGGTACAGGATGGACTGTCTACCCACCACTAGCA…	ATAGCAACATGAACACAATTAGGTTTTCAAGACGGCGCTTCCCCTTTAATAGAACAGTTAATCTTATTTCACGACCACACTATAACTGTAGTAATAATAATTACCATACTAGTAGGATACATATTAGCATCACTATTCTCAAACAAATACACTCATCGGTACCTACTAGAAGGACAAACCATTGAAATAATTTGAACTGTATTTCCTGCAGTAGTATTAGTCTTTATCGCATTACCTTCATTACAACTACTATATTTATTAGATGAAGTAAACGACCCAACATTAACATTAAAAACAATTGGACATCAATGATACTGATCCTATGAATACTCCGACTTTAATCAAATTGAATTCGATTCCTACATAATCCCAACTAATGACCTAGAACTGAACGGATTT…	ATACCACAAATAAGCCCTATACCATGACTCATTATATTCATTATGATCTCATTAGCACTAATTATATTCATAACAATAAATTTCTTCATCAAATCAAATATACCTACAACTTCACACATTAGTACCACAACTAAAACACTTAATTGAAAATGATAA	ATAACAAACCTATTCTCGTCATTCGATCCAGTGTCAATATTAGGAATACAACTAAACTGACTCAGTACATTTATTGGACTGACCTTAATACCATTTATATACTGAGTTATTCCTTCACGACAAACTATAATATGAAACCAAATTATTAACACACTACACAAAGAGTTCAACACTCTTATAGGTCCTAATGCTGCACCAGGCAGAACACTAACGTTCATTGCACTATTCTCCTTAATTGTGTTCAATAACTCTTTCGGTCTAATTCCTCATATCTTTACTAGAACTAGTCATTTAACAATAACACTAACATTAGCATTACCCCTATGATTAGGGTTCATACTATTCGGATGAATTAACCACACTCAACACATATTTGCCCATTTGGTACCCCAAGGTACA…	ATGTTAAAGTGTTTATTATTGGTGTTTATATTGACTCCTATTTGTTTTATTAAGGGTGGCTGGTGAATGGTTCAAGTGTTGATATTTGTGTTGGTTTTTTTACTATTTATGTTGTATGGGTTTGGTGTAGATCTTTTGTGTGTAAGTTATTTTATGGGATTGGATTGTGTGTCATTTTTTTTGGTTGTGTTAAGTGTGTGAATTGGGGCTTTAATATTGATGGCTAGAGAGGGTACTTTACGGTATAAGTATTATGATCGTGTGTTTTTATTGTTGGTGGTTTGGTTGACTTTATTTTTGGTGTTGGCGTTTAGAAGAGTTGATTTGTTGTTGTTCTATTTGTTTTTTGAATCTGCTTTGATTCCTACTCTTCTATTAATTTTCGGTTGAGGGTATCAG…	ATACGGTTTCTGTGTGTTTTATTAGAATGGTTTTGTTGTTATTTTTTGGTCTTGGGTCATTATGTGTCGGTGTTGTTTTGCTATGTATGGATGTTAGTATTTTTTTGGATTGAGAGTTACTTACAGTCAATGGGAGTTCAGTCGTTATGACATTTATTGTTTGATTGAATATCGTTGGTGTTTTTGGGTTTAGTTATATTCATTTCTTCTATGGTAGTTTGGTATAGAGATGGGTATATGGCTGGTGATTATAACCTTAATCGCTTTGTGTTAGTAGTTCTTTTGTTTGTTGCTTCAATGGGGTTTTTGATTCTTAGACCTAATTTAATTAGAATTTTGTTGGGTTGAGATGGTCTGGGATTGGTTTCTTATTGTTTAGTTATTTATTATCAAAATGCT…	ATGGTTATGGTATTTTATGTGGTGCCTGTGTTTATTTTGCTTTCGGGGGTGTGTGTGGTTATTTATAATCATAAACATTTGTTGGTGGTTTTGTTAGGTATTGAGCATGTTGTGGTGGGAGGGTTTTTTTTAGTGTTGTTCTTATTGGTTGGATTTGACATTGAGATTTATTTTAGTGTTGTGTTTCTAACCTTTGCTGTTTGTGAGGGTAGCTTGGGCTTGTCTGTGTTGGTTTCTTTGTCTCGTAGTTACGGAAACGATTATTTTAGTTCTTTTAGAGTGCTTCAATGTTAA	ATGAAAAAACACGGATTCCACCCATACCACCTAGTAGAACAAAGCCCATGACCCCTTACAGGTGCATTAGGAGCAATAATTATGACAACAGGCTTAGTTAAATGGTTTCACCACCAAGATCCAACACTAATACTATTAGGAATGCTAATTACAATATTAACCATAATTCAATGATGACGTGATGTAACACGAGAAGGAACCTTTCAAGGCATTCATACACAAAAAGTAACTCTAGGACTTCGGTGAGGAATAATCCTATTTATTGTATCAGAAGTACTATTCTTCTTCTCATTCTTTTGAGCCTTTTTCCACAGTAGTTTAGCTCCTACCGTAGAAATCGGCCTACAGTGGCCTCCCATAGGCATTTCACCATTCAACCCATTTCAAATTCCCCTATTA…	ATATTGATCAAAACAATTTCACTCACAGTAGTATGTATGGTTATCGCAACCGCAGTAATAATAATTGCATCATTACTATCAAAGAAGACACTAATAGACCGTGAAAAACCATCTCCTTTTGAGTGTGGGTTTGACCCAAAAGCCTCAGCACGCATTCCATTCTCATTACAATTCTTCCTTATCGCAGTAATCTTTTTAGTATTTGATGTAGAAATCACACTAATCTTACCAATAACAATTATCATCCCTTACACAAACCCAATAGCTTGAACCCTTATCAGAATTACGTTCATTGCCATCCTTATATTAGGACTAGTACACGAATGAAACCAAGGCTCATTGGAATGAGCATCTT	ATGACAACTTCATTACGGAAAACCCACCCTCTAATCAAAATAGTAAACAATGCATTAGTAGATTTACCCTCACCATCAAATATCTCAAGATGATGAAATTTTGGCTCTTTATTAGGGATATGTCTAATAGTACAAATTGTTACAGGCCTATTCCTAGCAATACACTACACATCTCACATTGACACCGCATTCAATAGAGTAGCACATATCTGTCGCGATGTTAACTACGGATGGCTAATACGAACCTTACACGCAAATGGGGCATCACTATTCTTCATTTGCATTTATCTACACGTAGGCCGTGGTATATACTACTCATCATATATATTTCAAGACACATGAAATGTAGGTGTAATCCTTCTATTGTTAGTAATAATAACAGCCTTCATAGGATATGTA…	ATCATTCTTATACCAATAATTGCCACAATATCATTAATAATAGCAACTCTGTTCATATCAATAAGACACCCTATAGCAATAGGTTTAACACTACTAATCCAGACCACTCTAGTCGCAGCCATATCAGGAATAATCACACAATCATACTGATTTTCATACATTCTATTTCTTATCTTCATAGGTGGAATAATAGTATTATTCATTTACGTAGCAAGCTTGTCCCCAAACGAAATATTCTCACTATCAAACCCATACCTAATTATAGGAATGACACCAATTATCATAACAATCATAATAACACTAGATATGACCATATTAACAGACACTTGAAACTTCACAGACACAATAACCTTAACTCAAATGCCATCTATTAACACTGCTATTATAAAGATCTACACT…	ATGTCTTATGTTTTGTTGTTTGTATGTGTTTTAGTTGGTGTTGCATTTTTTACATTGTTGGAGCGTAGGGTTTTGGGTTATGTACAAATTCGTAAGGGCCCCAATAAGGTGGGTATTATAGGAATTCCTCAGCCCTTTGCTGATGCTATTAAGTTATTCTTGAGGGAAAGAAAAAGTCCTTTAGCAATTAATTATTATCCTTATTATTTTTGTCCTGTTTTGGCTTTGTTTGTGGCTTTGGTTGTCTGGCTAGTTTTTCCGTTCCATACTATATGTGTTGGTTTTGAGTTGGGGGTTTTGTTTTTTTTGTGTTGTTTGAGCCTTGGGGTTTATTCAGTGTTAGGATCTGGTTGGTCTTCTAATTCAAAGTATGCGTTATTGGGTGGTTTGCGTGCGGTA…
Petrobius brevistylis	ATTAATCCTGCTAAAATCTTATTTTTAAGAACTTTAATTGGAGGTACTTTAATCTCAGTCTCATCTACATCGTGATTTGGGGTATGAATAGGGTTAGAAGTCAATCTTCTTTCTTTCATTCCCTTAATAAGCAACGGTTCAGATCTACGATCAACAGAGGCATCCCTAAAGTACTTTCTAGCACAAACCCTAGGATCTGTCGTGCTAATTCTAGGTGCAATCTACCTGCTATACTCTTTCAGACTTACAACTTCTTTACTATACAGCACGCAAGCCGCCTGCATAATCAATTCATCCATTCTACTAAAATTGGGGGCGGCTCCCTTCCACTTTTGATTACCTTCCGTAGCAGAAAGACTCTCTTGAGCTAACAATATCATCCTAATAACGTGACAAAAG…	ATGCCTCTACCAAAGTTGTCGTCATCGCGACGATGATTATTTTCAACAAATCATAAGGATATTGGAACCTTATATTTACTATTTGGTGTTTGAGCAGGGATAGTAGGAACATCTCTTAGTGTTCTTATCCGAACTGAACTAGGACAACCAGGAAGTTTGATTGGGGACGATCAAATTTATAATGTTATCGTTACCGCTCATGCCTTCGTTATAATCTTCTTTATAGTAATGCCTATTATAATTGGCGGCTTTGGTAACTGATTAGTACCTTTGATACTAGGAGCACCGGACATAGCTTTTCCACGATTAAACAACATAAGATTCTGACTATTGCCGCCCTCTCTTTTACTGCTTTTAAGAGGTAGTATTGTAAAAAATGGGGCTGGAACTGGTTGAACG…	ATGGCAACATGAGCTCAATTAGGTCTGCAAGACAGCGCATCTCCTCTTATAGAACAATTAATTTTCTTTCATGATCATACTATATTAATCATCATTTTAGTAACAACTCTTGTTGGTTACACCATAATAAGACTTATCTTTGACACTTACACCAATCGTTTTTTACTGGAGGGACAGATAATTGAAATCATCTGAACTATTGTACCCGCAATCATTTTAATTTTTGTGGCAATACCTTCTCTACGATTATTATACCTCTTAGATGAGGTTAGAGAGCCTGCCCTAACACTAAAAACCATCGGCCATCAATGATACTGAAGATATGAATACTCAGATTTTATAAATGTAGAATTTGACTCTTATATAATTCAAACCAAAAATTTGGAAAATAACGGATTT…	ATTCCCCAAATATCACCACTAAATTGACTGCTTCTTTTTTTCTTATTCTCGATCATCTACATCATATTCATAATTTTAAACTACTTCAATATAACATTAATTAGACAATCGAGAAAAAAAAGAGTTAAGATTATTGTTAAACCAATAAACTGAAAATGATAA	ATGATAACTAATTTATTTTCTGTATTCGACCCTTCTACTTCCATTTCAGGTTTAAATCTTAATTGATTAAGAACCTTCTTAGGGTTACTATTTATTCCTTTTAGTTTTTGACTTTTGCCTAACCGAACAATAATTTTATGAAATATCTTAACATTTACCTTACACAAAGAATTTAAAACCTTAATAGGTCCAGCCGGGCACCCCGGCAGATCCTTACTATTTATTTCACTTTTCTCATTAATTATCTTTAATAATTTACTAGGTTTATTTCCACACATTTTTACTAGAACTAGACACTTAACACTAACCCTAGCTTTAGCCTTTCCGTTATGACTAAGTTTTATAATATATGGATGAATTAATAACACTCAACACATATTTGCCCATTTAGTTCCCCAA…	ATGCTAAAATTTTTATTTATAATCGGATTTTTAATCCCTCTCTTTTACAGAAAAAAGTTGTGAAATTTGGTTCAGTCAGTATTTTTTATTATGTTTTTTCTTTTTTTATTTAATTTTTGTGGTACACAAAGATGAGGTCAGTTAGGGTATATATGAGGTGTAGATACTCTTTCAGGTAGATTAATTATATTGTCGTTTTGAATTTGTTCTTTGATAATTATAGCTAGTTATGGAATCTTGAGGGATATATTTAATTTCCAGGTTTTTATTTTTTTAATCATTTCTTTGTTATTGTTTTTGTGCATGACTTTTGGTAGAAGAAATATGCTTTTGTTTTACATTTCTTTTGAGGCTAGATTGATTCCTACATTATTGCTAATTATTGGATGGGGGTATCAG…	ATGCTTTGGAAGTTTAATATTTGTTATATTAGATGTATATTTCTTTTATTATTATCTTTTTTAATTTTTGTAGTTGGACTTAGTTTTCTTTTGGTGGATAGTGTTATTTTTATTGTATGGGAATTGTTTTTAACAAGATCACTCTCGTGGTACATAACCTTTTTATTTGATAGAATGTCTTTAATACTTTTGAGATTTGTTATATTTATCTCTTCGATAGTAGTGTTGTATAGAAGTGAATACATGTCGCTAGACTATAACATTGATCGTTTTATCCTATTGGTTTTGATATTTGTCTTTTCTATATGTATACTTATTGTTAGACCTAATTTAATTAGAATTTTGTTGGGATGAGATGGACTGGGTCTGGTATCTTATTGTTTGGTTATTTATTATCAG…	ATGGATTTTTTAGTGGAGATTTTTTTGGTAGTAGGAGCTGGGATTATTGTTAGAGGTATGTTTGTTTTTGTGTCTTATCGGATACATCTTTTGGCTGTTTTATTTAGTTTGGAGTATATTGTTTTAGGTTTTTTATTTCTGATTAGATTTCTTTTATCTCTCTTTAATTCGGAGGTGTATTTTAGATTGTTTTTTTTTACTTTAGCCGTTTGTGAGGGTGCTTTAGGGTTGTCTATTTTGGTATCTTTGGTTCGTTCTCATGGTGATGATTATTTTATATCTTTTACTTCTT	ATGTTAATAAATCACCCTTACCATTTAGTAGAACGAAGTCCCTGACCCTTAACAGGGGCCCTAGGTGCCTTAACTATAACAGCAGGATTAACTAAGTGATTTCACCAATATAATATTTCATTATTCATAATTGGCCTAGCTACTATTTTACTAACAATAATCCAATGATGACGAGACGTTTCTCGCGAAAGAACTTTCCAAGGATTGCACACATCGCCCGTCGTCGCCGGACTTCGTTGAGGCATAATTTTATTTATTATTTCCGAGTTAATCTTTTTTATTTCCTTCTTCTGAGCATTCTTTCACAGAAGCCTATCTCCAACACCAAGTTTAGGATGTTCTTGACCACCTGCTGGTATTATACCATTCAACCCATTTCAAGTTCCTTTATTAAATACA…	ATTAATTTAGTTATTAGAAACGCGCTGCTAATTATAGGGTTAGTTATAATCATTATACTTCTTGCAACAATTCTATCAAAGAAAACACACAATGATCGAGAAAAAAGATCCCCCTTTGAATGTGGTTTTGATCCCAAAGGATCAGCTCGAATTCCCTTTTCCCTCCGCTTCTTCCTAATTGCCGCCATTTTTTTAATCTTTGATGTAGAAATTACACTCTTACTTCCCATAGTAATTATTGGAGAAAAAACCACTATAACATCCTGATTTATTATCAGAGCCTTATTTGTATTAATTCTTTTAGTGGGCCTATATCATGAATGAAATCAAGGATCACTAACCTGAGCAGAATAA	ATGTCAGGACCATTACGAAAAACCCATCCATTACTAAAAATTACAAACAGAGCTTTAGTAGATTTACCCACACCTATTAACATCTCGGCATGATGAAATTTTGGATCTCTACTAGGCCTCTGCCTAATCATCCAAATCTTGACCGGACTGTTCCTAGCTATACACTTCACAGCCAATATTGAAACTGCCTTTTCCAGCGTAGCCCATATCTGTCGAGATGTCAACTACGGTTGACTACTTCGAACTTTACACGCAAACGGGGCATCTTTCTTTTTTATCTGTCTCTATCTTCACGTAGGGCGTGGGATATATTATGGATCTTACCTAATGACTCACACTTGATTAATTGGAGTACTCCTATTATTTTTGGTTATAGGTACAGCCTTTGTTGGTTATGTA…	ATACTTCTATACTCTCTATCCTTAATAAGAATAATAATAAACATCATCATGATTTCAGTAAACCACCCCATCGCCATGGGGTTAATCCTTATACTTCAAACTACTTTAGTTGCAATTTACACAGGAACTCTTTATATATCCTTTTGATTCTCTTATATTCTATTTTTAATTTTTCTAGGGGGCTTACTAGTTCTATTTATCTATGTAGCCAGACTAGCTACAAATGAAATATTTAATATTTCACCAAAACTATTAATTACAACAACATTTATAATTATCATAGGGGGCTTACTAATCTCACAAATAGATTATTTACTTCTCCCAACAAAAATTTATAACAGAGAATCTTGTCTAACTCAAATAAAAATAAATGACATTACCCACGATTCCATTTCAAAA…	ATAAGTATTATATTATTTATATACAGTTTAAGTTTATTATTAGTTATTGTTTTTGTTATGGTTGGAGTTGCTTTTTTAACTTTAATGGAGCGTAAAGTTTTTGGGTATATACAAATTCGAAAGGGGCCCAATAAAGTAGGTGTTTGCGGGATCCTCCAACCATTAGCCGATGCAGCAAAGCTTTTTACCAAAGAACAAACCTTTCCGCTTCATTCTAACTATTTGCCTTATTATTTTAGACCTGTATTTACTTTATTTTTGTCTCTTATTGTTTGGATGGTTGTGCCTTATTCTGTAAATATAATTAATTTTAGTTGAGGGCATTATATTTTTTTATGTTGCATTAGTCTGGGAGTCTATACTGTTTTATGTGCAGGGTGATCTTCCAATTCTAAATAT…
Sclerophasma paresisensis	ATAAAATTCCTCTTTTTAATTATAATAATTAGAGGTACATTAATCTCAATTTCATCAAATTCATGATTTGGTGTATGAATAGGGCTAGAGATTAATTTGCTTTCATTTGTCCCTTTAATATCTAGAACAAAAAACGTTTTTTCTAGAGAAGCTTCACTGAAATATTTTCTTGTGCAAGCTATAGCATCCTCAATTATCTTATTTTCCATTATTAATTTATCTTTTACATCAAAAATCTTTGATGAAATGAATTCATTTATTTATTCATTAAATCAATGAACATTATTAACATCTTTAATATTAAAAATAGGAGCAGCTCCATTACATTTCTGATTTCCCGGGGTCATAAATGGTTTAACATGGAGTAATTGTTTAATTCTTATAGTATGACAAAAAATT…	TCGGGACGTTGGCTGTTCTCCACCAATCATAAAGACATCGGAACTCTTTACTTTATCTTCGGTGCCTGATCCGGAATAATTGGAACATCCTTAAGTATATTAATTCGTACAGAATTAGGACAACCTGGATCACTAATTGGAGATGATCAAATTTATAATGTAGTAGTTACAGCTCATGCATTCATTATAATTTTCTTCATGGTTATACCAATCTTAATTGGAGGATTCGGAAATTGATTAGTACCATTAATATTAGGAGCTCCAGATATAGCATTTCCACGAATAAATAATATAAGATTCTGACTATTACCACCATCATTAATCTTATTATTAAGAAGAGGATTGGTTGAAAGAGGTGCAGGAACAGGATGAACTGTATATCCACCTTTAGCAAGAGGA…	ATGGCCACCTGACATATTTTAAATTTACAAGATAGTGCATCACCAGTTATAGAACAATTAGTATTTTTTCATGATCACGCTTTATTAATTTTAACTATTATTGTTATTACGGTATCATATTTAATAATGAATTTATTTACTAATAAAATTATTAATCGTAATCTACTTGAAGGTCAAACCTTAGAAACAATTTGAACAATTATTCCAGCAATCATTCTATTTTTTATTGCAATTCCATCTTTACGATTATTATATTTAATAGATGAAATTAATTCACCTGCAATTACATTAAAAACAGTAGGGCACCAATGATACTGAAGATATGAATATTCAGATTTTACAAATGTAGAATTTGATTCATATATATTACCTTATACAGATATAAAAGAAAGAGGTTTT…	ATTCCTCAAGCAGCACCTCTTTATTGATTAATTTTATTTTTATTTTTTATTTTATCATTATTAATATTTAACACAATTAACTATTTCACAATAAATAGAAATTCACCATTATCATGTGCAACAAAATCTATTAAAAAAACACTATTCAATTGAAAATGATAA	ATAACAGATTTATTCTCAATATTTGATCCATCATCAAGAATTATAAATTTATCTTTTAATTGATTAAGTACAATTTTAGGTATATTAATTATCCCTTTATATTTCTGATTCATACCCTCGCGCTATATTATCATTTGAAACAAATTAATATCAGGAATCCATAATGAATTTAAAATCATTGTTGGCCAAAATGGATCTATAGGAACAACACTAATTTTTGTTTCATTATTTTCACTTATTTTATTTAATAATTTTATAGGATTATTTCCATATATTTTTACTAGAACCAGCCACATAGTTATAACTTTAAGATTAGCTTTGCCCCTATGATTAAGATTTATAATTTTTGGTTGAATTAATAATACTATACACATATTTGCTCACCTTGTACCTCAAGGA…	ATGTTAAAATTTATTTTATTCTTAATTTTTATGATCCCTATTTTATTTATAAATAATATTTGATGGTTTGTTGTTTTTATTCTTTTTATCTTTTCTTGGTTGTTTTTGCTTTATGTACCATTGAATTTTAATTTTGTTGGGATTAGATATTTTATAGGATTGGATGTTATTTCTTATGTTTTAATTTTATTGAGAATTTGAATTTGCTGTTTGATGGTAATAGCAAGATCAAGTGTTTTTAATACTAATTATTATTCTGCATTTTTTTTATTTATAATTATTATTTTATTATTGATGTTGATTTTTACTTTCAGAAGAATAAATTTATTTCTTTTTTATTTTTTCTTTGAGTGTAGAGTTTTACCAACATTATTTTTAATCTTGGGATGAGGATATCAA…	ATTATATTTAAATATAGTTTATGTAAGATTTTATTTTTTTATTTATTTATTTCTAGATTTATTTTAATTATAACTAGAATTTACTTTTTATTAAATCATTTAATTTATATTATTGAGTGAGAGATTATTACAATTAATAGTAATTTGATTATAATATCTTTATTGATTGATTGAATATCATTAATCTTTATAGGGTTTGTGTTTTTTATTTCATCTTTAGTTATTTTATATAGTAATGATTATATAATAGGTGATTTGAATATTAATCGTTTTATTTTAATCGTGTTTTTATTTGTTATTTCTATAATATTCTTGATTTTAAGTCCTAATCTTATTAGAATTTTACTTGGGTGAGATGGATTGGGATTAGTTTCTTACTGTTTAGTAATTTATTATCAA…	ATGTTCATATATTTATATATATTTATTTTTATATTTTTTATTATTGGTTTATTTGTTTTTAGATCTAATCGTAAACATTTATTGACTACTCTTCTTAGATTGGAGTATATTGTTTTGTCATTATTTATATGTATATATTTATATCTTTCAGTTTTTAATTACGAGATTTATTTTATAATGATATTTATTGTATTTTCTGTTTGTGAAGGCGCTTTGGGTTTATCTATTTTAGTTAGAATAATCCGCACTCACGGTAATGATTATTTTCAATCTTTCAGAATTCTTGGATGTTAA	ATGACAATAAATTATAATCACCCTTTTCATTTAGTAGATAAAAGACCATGACCTATTACAGGAGCAATAGGAGCACTAAGATTAACATCAGGACTCTTAATATGATTTCATACATATTCCTTAAATCTATTATTATTAAGAATAGTAATCATGATCTTAACTATATATCAATGATGACGAGATGTAGTACGTGAAGGCACTTATCAAGGACTTCATAATAAAACCGTATCAAAAGGTTTACGATGAGGAATAATCTTATTTATTGTATCAGAAGTATTCTTTTTCTTATCATTTTTTTGATCATTTTTTCATAGAAGATTATCACCAACAATTGAATTAGGAGCAATATGACCACCCCTAGGTATTGTATCATTTAACCCTTTACAGATTCCTCTATTA…	ATTATAAATACTTTATATTTAATAATAATTATCGTAATATTAGCCACGATTGTTATAATATTATCATCAACAATCTCAAAAAAATCAATTATCGATCGTGAAAAAAGATCACCATTTGAGTGCGGATTTGAACCTATAAATAAATCACGACTCCCATTTTCATTACGATTCTTTCTTATTGCAGTAATATTTTTAATCTTTGATGTAGAAATTGCATTACTTCTACCAATACCCATTTTATTATTAACATCACCCGTAAAAACTTGAATAATTACAGGAATGATTTTTATTATAATCCTTTTAATAGGACTTTATTATGAATGAAATCAAGGTATACTAAAATGAGCTGAATAA	ATGAATAAAACATTACGCACCTCACACCCATTATTTAAAATTGCTAATAATGCATTAGTAGACCTACCAACTCCAAGAAATATCTCAATTTGATGAAATTTCGGATCTCTTCTAGGATTATGTTTAATTATTCAAATTCTAACCGGCTTATTCCTAGCTATACAATATGCACCAAACATCGAACTATCATTCAATAGAGTAGTGCATATTTGTCGAGATGTAAATATAGGTTGAATACTACGAACTATACACGCAAATGGAGCATCATTTTTCTTTATTTGTATTTATTTACATATCGGACGAGGTATATACTATGGATCATATAAACTTTTACCAACATGAATAATAGGAGTAATAATTTTATTTGCTGTTATAGCAACAGCATTTATAGGATATGTC…	ATTACAACTGTATTAATTATATTAATAACAGCAAACCTAATTATATTTTTACAAATAAACAATCCATTATCACTAGGGATATTATTATTAGTACAAACCACCCTTTTATCTTTATTTACAAGAGCAATTATAAAATCATCCTGATTTTCATATGTACTGTTTATAGTATTCATTGGGGGATTATTGATCTTATTTATCTATGTTATTTCATTAGCATCAAATGAAATATTTTATAGATTTTCTAAAATAAATATTTTAATAACTATAATCATAATATTAATATTAACTACTATACTATTATATAAAAATGATATATTTATTATTTTTAATAACTATGATATAATATCTATAGAAAATTCTTATAAGGCAGAAAATATTGACCTAGTAATTAAGATCTTT…	ATAATTAAGGAGTTTATTTTATCTATAATTGGTTTCATTTTGTTAATTATTTTAGTTTTGTTGGGTGTGGCTTTTTTGACTTTATTAGAACGTAAAGTTTTAGGTTATGTTCAGGTTCGTAAAGGTCCTAATAAGGTTGGTTTTATTGGTTTGTTACAGCCTTTTTCTGATGCTGTAAAATTGTTTACTAGGGAACAGACTTTTCCTATATTTTCTAATTATTATCCTTATTTTTTTTCACCTATTTTCAGATTATTTTTGTCTTTATCTGTTTGATTAATTATACCTTATTCTACTAATATATTTTCTTTTAATTTGGGTTTATTATTTTTCTTATGTTGTGCTAGATTGGGAGTTTATACTATTATAGTTGCTGGATGGTCTTCTAATTCTAGATAT…
Tamolanica tamolana	ATGTCTAATAATTCAACTAAAATCCTTTTTTTAAGAACATTAATTAGAGGATTACTAATCTCCCTTTGCTCAAATTCTTGAATAGGAGCATGAATAGGTTTAGAAATTAATTTACTTTCTTTTATCCCATTACTTTCTACTAATAAAAATATATTCTCCACAGAAGCCTCATTAAAATATTTCCTAATTCAAGCCATCGCATCATCAACTCTTCTATTTTTAATTCTCTTAAAAACTAACATTCACGAAATATTTTATTTAACAAAAATTAGAATATGAAATGATTATATTATAATCCCACTTTTAATAAAAATTGCAGCTGCTCCATTTCATTGATGATTACCATCAGTAGTTGAAGGTCTTTCCTGAATAAATTGTTTTATTATTTTATCAATTCAA…	ATCTTGCAACGATGATTATTCTCAACTAACCATAAAGACATTGGAACATTATATTTTATTTTTGGTGCCTGAGCCGGAATACTTGGAACATCTTTAAGAATTTTAATTCGAACTGAATTAGGCCAACCAGGTTCTTTAATTGGAGATGATCAAATTTATAATGTCATCGTAACTGCACATGCTTTTATTATAATTTTCTTCATGGTAATACCTATTATAATTGGTGGATTTGGTAATTGACTTGTACCCTTAATATTAGGAGCCCCAGATATAGCTTTTCCACGAATAAATAATATAAGATTTTGACTTCTCCCTCCCTCCATCTTACTATTATTAATTAGTAGAACTGTAGAAAGTGGTGCAGGAACTGGTTGAACTGTCTACCCCCCCTTATCAGCA…	ATGGCTACATATGCAAATTTAGGTTTACAAGATAGTGCTTCACCATTAATAGAACAATTAATATATTTTCATGATCACTCAATATTTATTATTATAATAATTGTAACAACAGTAGGTTATATAATTTTATCTTTAATAACGAATAAATTTATAGACCGCCATGTCATAGATGGTCAATATTTAGAAATTCTTTGAACAGTTCTTCCAGCTGCAGTTTTAATTTTTATTGCATTACCATCACTTCGTATTTTATATTTAATTGATGAAAATTCTAATCCTATTTTAACTCTTAAAACTATTGGTCATCAATGATATTGAAGTTATGAATATTCAGATTTTAGTGATGTTGAATTTGATTCCTACATAACCCCACAAAATGAATTAAATTCTTTCAATATT…	ATCCCTCAAATAATACCTTTAAATTGATTAATATTATTTTCATTCTTTTCAATTCTACTAATTATATTTAACGTAATAAATTTTTACTCATCCTATAATAAAATATCAACACTTACCTCATTAAAAAAAACAATTACAACCCTAACTTGAAAATGATAA	ATAACTAATTTATTTTCAGTTTTTGATCCCTCATCTAATATTATAAACCTATCAATTAATTGATTAAGAACTTTTATTGGCCTTTTATTAATTCCAACATCTTTATGATTAATTCCCTCTCGAATAACAATTTTATGAAATATAATTATTAATAAACTCCATGAAGAATTCAAATTATTAATTGGAAAAAAAAAAATTAATAAAGGATCAACTTTCATTTTTATTTCAATCTTTTCGATTATTTTATACAATAACTTTATAGGATTATTTCCTTATATTTTCACAAGAACAAGTCATATAGTAATAACACTATCTCTTGCCTTACCATTATGATTAAGTTTTATATTTTATGGCTGAATTAATAACTCCAAACACATATTTGCTCATTTAGTCCCACAA…	ATGTTAAGTTATATTTTTTATCTAATTTTTTTGACCCCTTTATGTTTTATAAATATAAATTGATGATTGGTTCAAAATTTATTGTTTCTTGTTTCTTTAATATTTTTAGTGAATATTGATTTTTTTTATTGAAGAGGGTTGAGTTACATTTTTGGGTATGACTATTTATCTTATGGTTTAGTATTATTAAGATTTTGAATTTGTGTATTAATAATTACTGCAAGTTATTCTGTTATTCGATATAAATTTTATAATAATTTATTTTTATTCATGATTTTATTGTTATTATTTATATTATATTGTACTTTCTGTAGTTTGAATATAATTTCTTTTTATTTTTTTTTTGAAGGTAGTTTAATTCCAACTTTGTTTTTGATTTTTGGATGAGGATATCAACCC…	ATATATTTGTCAATATGTTTTATTAGATTTTTTTCTCTTATATTTTTTTCGTTAACAAGATTTTTATTTAGTATAATTTTTATTATAAATGATTTAGTATATTTTATTGAATGAGAAATTATTAGATTAAATTCTACTTCAATTGTTATAACATTGTTATTGGATTGAATATCTTTATTATTTATAAGATTTGTTATGTTAATTTCGTCTTTAGTAATCTTATATAGTGAGGATTATATAAGTGGGGATGTTACATTGAATCGTTTTATTTTTTTGGTTTTGATATTTGTGTTATCAATAATATTTTTAATTATTAGACCAAATTTAATTAGAATTTTATTAGGTTGAGATGGATTAGGTCTTGTATCATATTGTTTGGTAATTTATTATCAAAATGTA…	ATGTTAATAATATTTTATTTTATATTTTTTTGTGGTTTATGAGTATTTTCTTCTAAACGTAAACATTTATTAATAACTTTATTAAGATTAGAATTTATTGTTTTAATTTTATTTATTATTTTATATTATTATGTAATATTAATAAGAGGAGAATTATATATAACAATATTTTTTTTATCTTTTGCGGTTTGTGAAGGTGCTTTAGGTTTATCAATTTTAGTTTCAATAATTCGTACCCATGGAAATGATTACTTTAATAGTTTTGGATTACTACAATGTTAA	ATAATGTCAATACATACCAATCACCCATACCATTTAGTTACATATAGTCCATGACCTATCGTAGCCGCCTTTAGAATTATAGTATCAATAGTAGGATTTATTAAATTTTCATATGAATTCAATGAAATACTAATATTTACAGGAATTTTAATTTTAACTTTAACTACAATCCAGTGATGACGAGATGTAATTCGTGAAAGAACATATCAAGGATGTCATACCAAAGAAGTAATAACAGGAATACGATGAGGAATAATTTTATTTATTGTATCAGAAGTTTTCTTTTTCATTTCATTTTTTTGAACATTTTACCATAGAAGTCTTGCCCCTGCTATTGAATTAGGGTCCTCTTGACCACCTTTAGGTATTATCCCTTTTAATGCACTCCAAGTACCTTTA…	ATTCAAATCCTTAGTTTTATATCAATCATTATTATAATAATCTCTTTTGTAGTAATAATATTAACCAATTTCCTTTCAAAAAAAAATATTGAAGATCGAGAAAAAAGATCCCCTTTCGAATGCGGATTTGATCCTATTAGATCTTCACGACTACCTTTCTCTTTACGCTTTTTTCTAATCGCTATTATTTTTTTAATTTTTGATGTAGAAATTGCCCTTATTTTACCAATAACTATTATTCCTCTTAGATCAAACATATTAATTTGAGCAATCACAAGAACACTATTTATTTTTATTTTAACAATAGGGTTATATCATGAATGAAATCAAGGATCTCTTGAATGAGCTTCCTAG	ATGTATAAACCTTTACGTAAAATTCACCCATTAATTAAAATTTCTAATAACGCATTAGTAGACCTGCCAACACCATCTAACATTTCATCTTTATGAAATTTTGGATCTCTATTAGGTTTATGTTTAGGAATTCAAATCATAACAGGATTATTTTTAGCCATACATTATTCAGCCCATATTGACTTAGCTTTTTCAAGAGTTGCACATATTTGTCGAGACGTAAATTATGGATGATTATTACGAACACTTCATGCTAATGGTGCTTCCATATTTTTCATTTGTATTTATTTACATATTGGACGTGGGATATATTATGGATCATATAAATATTACTTTACATGAATAACAGGTGTTCTAATTCTATTTTTAGTAATAGCAACAGCATTCATAGGGTATGTA…	ATTTTATACTTATTATTAAGATTAAGAATTATTTTAAGAATTATTTTTTTATTTTTAAATCATCCTTTATCTATAGGATTAATTTTATTTTTACAAGCAATCTCCATATGTTTTATCAGAGGTTTTATGTCTTTAAGATTCTGATTTTCTTATGTATTACTTTTAATTTATCTAGGAGGAATATTAGTTTTATTTATATATGTTACCAGATTAGCCTCTAACGAAATATTTTTTTATTCAAATAAAATTTTATTTAAAATTATCTTCTTACCTTTAATTTTCATATTAATCTACTTTATCTATCCTTATTATCCTAGAAATATATATGAAAATATAGAAAATAGATTAACTTTAAGATTAATTCCTAATAATTTTTTATTAAAAATATATAATCAACCA…	ATGTTAAATAAGGAATTGATTATATTAATAGTAGTTGGTTTAATTTTAGTTATTTTTGTTATAGTAGGAGTAGCTTTTTTTACTTTATTGGAACGTAAAGTATTAGGATATATTCATTTACGTAAAGGACCTAATAAAGTTGGATTTGTAGGTATTTTACAACCTTTTAGAGATGCAATTAAATTATTTTGTAAAGAACATATAAATCCTTTAGTCTCTAATTATTTATTATATTATGTTTGTCCTGTATTTTCTTTATTTTTGTCTTTAATTTTATGAATATTAATGCCTTATATAAGAGGGTTATTAACTTTTAATTTGGGTTTATTTTTTTTTTTAGTTTGTACTAGTATAGGTGTTTATACTGTTATATTAGCTGGGTGATCATCTAATTCTAAT…
Campanulotes bidentatus compar	ATGATGTTTTTTAGAGTTGTGGTAACATTAAGTTCTTCCAGGTGGTTAGTATGTTGAATAATAATGGAAGTGTCTTCTTTTTTTTTTATTCCGATTATTTATGGGTTGTGATCTCTTAGATCTGCTGTTTCTAGAATAAAGTATTTTTTTGTTCAATCCATTGGTTCATCCGTTTTTCTTTTTTCTATCTTATGAGATTCTGTTCCTTTTGGAGGATGAGAGTGGGTAAGAGAAGAAAAGGAGATAGGAGTAATTACTTGTTTGAGGATGATATTTAAATTAGGGGTATTTCCTTTTATAGGATGAATAGTTCAGATTAGGGAGAATTTGTCATGAAGGAAGTTTTTTTTGTTATCTTCAATTCAGGAAGTAATTCCATTATTAATAATTTCTAAATTT…	ATTCGGTGATTTTTTTCTTCTAATCATAAGGATATTGGTATGATGTATTTAATTTTTGGAATGTGGAGAGGATTATTAGGTTATGGGATAAGGGTAGTAATTCGTACGGAGTTAGGGGAAAGAGGTTCGTTGATTAGAGATTCTCATATTTTTAATGTGTTTGTTACGGCTCATGCTTTTTTAATAATTTTTTTTATAGTTATACCGATTATAATTGGGGGTTTTGCAAATTGATTAGTTCCTGTGATAGTAGGGGCTGTTGATATGATTTTTCCTCGGATGAATAATATAAGGTTTTGGCTTCTTCCTCCGTCATTAGTTTTATTATTAATAAGGAGGGTTATTGATAATGGGGTAGGAACTGGGTGGACGGTTTATCCTCCACTTTCAAGATTTGTT…	ATAAATTGTTTTAAGTTATTTGGGACTAAGGGGAGTTTGGTTTGGTCAATTGTTCAATATTCTTTTTTTTTGCAAGATAGGTGAGGTCCTTTAATAAGTCATATTTCTGGTTTTCATGATCATGTAATAGTTGTCGTTTTAATAATTTTAACTGTGGTTGTATATATTAATATGGTAGTTTTTTTTTTTCCTTGTTATAGTCGGTTTATAAAAAGAAGGGAGGGTTTAGAAACTTTGTGAACTATTCTTCCTTGTATAGTATTAGCTTCTTTAGCTGCTCCTTCTTTGATAACTTTGTATTTGTCTGATGAGTTAAGTAATCCTGTTGTGACTTTGAAGGTTATTGGACATCAATGGTACTGGTCTTATGAATATGAGGATTTGTCGTCTTCTTCTTTT…	ATGCCACAAATAATACCGATTTATTGGTTTTTTGTTTGTTTGATAGTAAATTTATTTATTTATTTTTTTCTTAGCTTTCATTATTTTAATTTTCTTGTTTTTTCTCATTCTGAAAAAGTTTGTTTTAAAAGTGTTGGAAAAGTGAGGTTTATTAGTAATAAGTAA	ATAAGTAAATATGGTTTGTGGATTGTTTTCTTCGTTTGATCCTTCTTATATAGAATTATATGGGTATGAATCATTACCGTTAAAATGGTTGATGAGATTTGTGCTGGTTTTTTTTTTTGTAAGTGACGAGTTTGGGTTTCTGTTTCTGGAGTTGATTTATTTGATAAAGAAATAGTGAAGTTTTTTTTTGATCTTTTAAAACAATCTATAGGAGGGTTTATGAAGATTGGACTGGTCTTATATAGTGTTTTTTTTTTTTTCTTTTCTAATTTGCTAGGATTAGTTCCTTATGTATTTACTCTTTCTTCCCATTTGTGTGTAAATTTGAGTGTTTCTTTAGTTTTGTGGCTAGGAGGGGTGGTTTATTCGATAAAGAAATCTATGGATTCGTTTCTTTCT…	ATAATTTATTTTTTTTTAATCAGGATTTTTTTTTTCTTTTCAAATGAAGAAAAGGTAATACTGTGTGTTGTTTTTTTGTTTTATGTTTTTTTTTTATCTATAAATGGGGATGTTCATGGGGGGGGGATGTTGCTTGACGATCTTTCTTTTTCTATAGTTTTTTTAACTTTAATTTTAATGATAATTGTATTTATAAGAGTAGAGAGAGGAAAAAAGAAGCATTTTTTCTTAAGTTTAAGAATGTCTATTGTGGTAATATACTTTTTAGTGAAGAATATTTTTTCTTTTTTTATTCTTTTTGAGTTTAGATTGTTACCAATTTTCTTTCTTATTTCCTTCTGAGGAATTCAGCCAGAGCGATTGATAGCAGTAAAGTTTATAATAGTTTATACGTTGGTT…	ATTTTGTGGGTTTGGGTTTTTTTTTTTCCTTTTTTTATTGGATTATTTGGTTTTGTTGGGGGATTATTTTTTTTAAAGAGGATTTATCTTTTGAGATGGGAAATTACTGTTTTTCGGGAGAGAAATTTTGAAGTATTGTTAGTTGTTGATTCATTTTCTATAATTTTTTTGTTTACTGTAGGAATGGTTAGGAGATTTGTTTTACTTTATTCTAATTATTATATGATGGGAAGATTGTTTAAAAAGAAGTTTATTTTAGTAATGATGATTTTTATTCTTTCTATATTTGTTTTAAGGTTAAGTGGAGATTTATTTTGGGTAATGATTGGATGAGATGGATTGGGATTTTCTTCTATGTGTTTGATTTTTTTTTTTCAAAATTGGAAAAGGTTTAATAGT…	ATTAGGGTATTTTATTCAGTTGGCTTTTTTTTGGGGGTTTTAAAAGCTTGTTCTTCTAATAGGTTTGTAATAATTTTAATTTCTTTTGAAATAATAACATTAACAACTTTTTTGATAATGTTGTCTAAAGTGTGAATTTTATATAATATTCATTTTTTCACTTCTTTATTAGTTTTTTCTGTAATGGAAGGGGTTTTGGGGGTGTCTATTTTGGTGATATTATTTTCTAATTCTAAGATTTTTTGTGAGGGGGTATGGATAAGAAAGTATCAGTAA	ATAGGAAAGTTTAAGTCTGGATTTCATCCGTTTCATGTGGTAGATTTAAGGCCCTGACCATTGGTAATGTCATTGTCTGTTTTCTCGTTAGAATTAAATTTGTATCATTTTTTGAACTTATCTGGAAGGGTGGTATGGATAATTGAGAGATTTTTTTCTTCAATTTTAGTAAGAGCTTTGTGGTGACGGGACGTAATTCGAGAAAGAACTTTTCAAGGACATCACTCTGAGGAAGTTCAAAAGGGATTGGTTCTTGGAGTGCTTTTATTTATCTGTTCAGAAGTAATGTTTTTTTTTTCTTTTTTTTTTGGGTTTCTTTTTTCTGCTTTATGTCCAGATATTGAGATTGGAGAGAGATGACCTCCTTTGGGGATTGAACCACTAAATTTTATGATGGTT…	ATGGTTGTAATATGGGTAGTTTTTGCGAGTGTGGGTATTGTAATTATCTTTTTTTTAAGTTTTATTAGAAGAATATTTTGTGTAAATGAAAAAACAGGAATAAATTTGGAAATGTATGAATGTGGAATTGAACCGATTCAAGAAGATAAAGCTCCGTTTTGTATACATTTTTTTTTAGTTGGGGTGTTGTTTCTTTTATTTGATGTTGAATTGATTGTTTGTATTCCTATAGTATGAATGAGTGTGTATGAAAAGGTTTGAGGATTATTATGATTTGTGTTTTTTTTTATTATTTTTGTTGGGTTAGTTTTAGAAATAGTAATGGGGACGTTTGATTGAAAAGAGTAA	ATATTTTTAATGTATTCAAGTTTAATAAGGAAGAGGGAGGGATTATTATTTAGGGTAAAGGGGGCATTGTATAATGTTCCTATTCCTTCGAGGATTTCTTATTTTTGGAATTTTGGATCTCTTCTTGGGGTTTGTTTAATAATCCAATTAGTTTCTGGGATTTTTCTTTCTTTTCATTATTCTCCTACTATTGAGGAGGCGTTTTCTAGAGTAGTGATGATTGTTGATGATGTTCCGTTTGGATGAATATTTCGAAGAATTCATGCTAATGGGGCTTCGTTTTTTTTTTTTTGGGTTTATTTACACATTGGTCGGGGTTTATATTTAAGGAAATATAAGTTAAACCCTGTTTGAATGAAAGGGGTTTTAATCTTTTTTTTTTTAATAGGGACGGCTTTT…	ATATCAAAGTTTGTTTTTGGGTTGATGTTTTCTTTTTTATTTATTAGTTTGTTTTTTTGGTGGTTTTCTTTGTCGAGGAGATTGTCTTTATTGATGGTGTTAGTTTTTTCTGTGATTAGAACGTTGAGTTTTTCTTTTTTTTTAGAGTTTAAGGTCCCGTTGTTTATAGTGGTTTTAACTCTTAGAGGGGGTTTGTTTGTGTTGGTTTCTTTTGTAATCATGTTTTTTCCTGATGATTATAAGTTTGGGGTAACTTATGCGAAAAAAATCTTTTATTCTTGTTTATCAATAGTAATATTAGGGATGTCGATGTCTTTTTTTTGAAGGGGAGATTTGTTAATAGGGGAGGAATTGGTTGTTGGTGGGTTTAAGGTTTGGGGAAGATTTATTATGGTTTAT…	ATTAAAGTGGAATTAATTTGTTTAATTGAGGTAGTAGAAGTTTTATTAATGGTTTTATTAAGAGTAGCTTTTTTTTCTTTGTATGAGCGTAAGTTGATAGGGTTAGTGCAGGGTCGAAAGGGTCCAAATAAAGTGGGGGTGGGGGGGGTTCTTCAACCATTTGCTGATGCTATAAAATTAATTAGGAAAAATGAATATGCTCCTAGGAAGGTAATTAAATTTATTTATGCTGTTTCTCCTATAATTTCATTTTTTATTTCGTTGGTTTTTTGAATTATATATCCTGTGATTTGGAATTTTTTTTCCTTAAATTTAAGGATTGTTTTTCTTTTAGTTTTGTTTAGAGTTTCGGTATATGGGTTTATTCTTTCTGGGTGATTTAGTTCTTCTAAATATGCT…
Coreana raphaelis	ATTTTATTTTTAATTAATTCTAATAAAATATTTTTTATTTTTATTCTTTTTTTCAGAACTTTAATTTCAATTTCTTCTAATTCTTGATTAGGATGTTGAATTGGATTAGAAATTAATTTACTTAGATTTATCCCCCTTATTTCTAAAAATAATAATTTACTAAATTCAGAAGCTTCTTTAAAATACTTTTTAACTCAATCTATTGCATCAATAAATTTTTTAATTTCTATTATTTTATTAATAATTACTATAAAAAATTTTGAAATTAATCATATTTTTTCTATATTAATTAATTCATCTTTATTAATAAAAATAGGTTCTGTACCTTTTCATTTTTGATTTCCTAATATTATAGAAGGATTATCTTGACTTAATTGCTTTATTTTAATAACTTGACAA…	CGAAAATGACTTTTTTCTACAAATCATAAAGATATTGGAACTTTATATTTTATTTTTGGAATTTGAGCAGGAATATTAGGAACATCTTTAAGAATTTTAATTCGTATAGAATTAGGAACTCCTGGATCTTTAATTAATGATGATCAAATTTATAATACTATTGTAACAGCTCATGCTTTTATCATAATTTTTTTTATAGTTATACCAATTATAATTGGAGGTTTTGGAAATTGATTAGTACCATTAATATTAGGAGCCCCAGATATAGCATTTCCACGAATAAATAATATAAGATTTTGATTATTACCTCCTTCACTAATATTATTAATTTCAAGAAGAATTGTAGAAAATGGAGCAGGAACTGGATGAACAGTGTACCCCCCACTATCATCTAATATT…	ATGGCAACATGATCTAACTTAAATTTTCAAAATAGAGTATCACCATTAATAGAACAAATTATTTTTTTTCATGATCATTCTTTAATTATTTTAATTATAATTACTATTTTAGTATCTTATATAATATTAAGAATATTTTTTAATAAATTTATTAATCGATTTCTTTTAGAAGGTCAAATAATTGAATTAATTTGAACTATTTTACCAGCTATTACATTAATTTTTATTGCTTTACCATCTTTACGTTTATTATATTTATTAGATGAATTAAATAATCCATTAATTACTATTAAATCAATTGGTCATCAATGATATTGAAGTTATGAATATTCAGATTTTAAAAATATTGAATTTGATTCTTATATAATTCAAGATAATAATAACTTTCGCTTATTAGAT…	ATCCCTCAAATAATACCTATTAATTGAATTTTTTCTTTTTTCTTTTTTATTTGTATTTTTATTATTTTTAATATTTTTAATTTCTATATTTTTTACTATAAAAAAAATATTTCATTAAATAAAAATTTTTTAAAAAAAAAATTATATTGAAAATGATAA	ATGATAAGTAATTTATTTTCAATTTTTGATCCAAGAACTAATATTTTTAATTTATCTATTAATTGATTAAGAACTTTCATTGGAATTATATTTTTACCTTTTCCTTATTGATTTTTACCTAATCGACATTTTATTTTATGAAATTTTATTATTAATAAATTACATAATGAATTTAAATCATTACTAGGAATTAATAGATTTAATGGATCAACATTTATTTTTATTTCATTATTTTCATTTATTTTATTTAATAATTTTTTAGGATTATTCCCTTATATTTTTACTAGAACTAGACACTTAACAATTTCATTAACAATTTCATTAACATTATGATTAAGATTTATAATTTTTGGATGAATTAATAATACTCAACATATATTTATTCACTTAATTCCTCAA…	ATGATAAAATTTTTAATATTTTTACTATTTATAATACCTTTATGTTTTCATAAAAAAAATTATTGAATGGTTCAAATAATATTATTTTTTTTAATAATTATGTTTATAAATATTTCATTAAATATTTATAATTTTACTAATTTAAGTTATATAATAGGTTTAGATTTATTATCATTTGGTATAATTTTATTAAGAATTTGAATTTGTGTTTTAATAATTATAGCAAGAGAAAATTTGTATAAAAATAATTTATATATTTCATATTTTTTAATAAATATTTTGTTATTATTAATTATATTATATTTAACTTTTAGAATAATAAATTTATTTTTATTTTATTTATTTTTTGAAGGTAGATTAATTCCAACATTAATATTAATTATTGGTTGAGGTTATCAA…	ATTTGTTATATTAGATTTTTTTTTTTGTTTTTTTTTATATTAATAAATTTTTTTGGGGGAATTTATTTTATTATAAATAATATAATAATTTTTTTAGAATGAGAAATTATTTCTTTTAATTCTATTAATATTTTAATATCTATTTTATTAGATTGAATATCATTATTTTTTATTATATTTGTTTGTTTAATTTCTTCTTCAGTGATTTATTATAGAATAAGATATATAAAATCAGAATTAAATTTAATACGTTTTATTATTTTAGTGTTATTATTTGTTTTTTCTATACTTTTATTGATTATTAGTCCAAATATTATTAGAATTTTTTTAGGTTGAGATGGTTTAGGTTTAACTTCTTATTGTTTAGTAATTTATTATCAAAATATAAAATCTTATAAT…	ATGTTAATTAATATAATTATAATTATAATTTTTATATTTATTATTGGTAATATAATTTTTGTTTCTAAAAGAAAACATTTATTAATTACTTTAATAAGATTAGAATTTATTGTTTTAAGAATATATTTTCTTATAATATTTTATTTAATAATAATTATATTTAATATATATATATTAATAATTTTTTTAGTTTTAACTGTTTGTGAAGGTGCTTTAGGTTTATCAATTTTAGTATCAATAATTCGAACCCATGGAAATGATTATTTTCAAAGATTTAATTTAATTTA	ATGTCAACAAATCATAATCATCCATATCATTTAGTAGATTTTAGTCCATGACCTTTAACTAGAGCTATTGGATCTTTAACAATAGTTACTGGTTTAGTAAAATGATTTCATAATTTTAATTTTAATATTATATTATTAGGATATTGCATTATTATTTTATCAATATATCAATGATGACGAGATATTTATCGAGAAAGTACTTTTCAAGGAAAACATACTATTTATGTATCTAAAGGATTACGATGAGGAATAATCTTATTTATTATTTCTGAAATTTTTTTCTTTATTTCATTTCTTTGAGCATTTTTTCATAGTAGACTTTCACCAAATATTGAAATTGGATCTAATTGACCTCCTCTAAATATTATTCCATTTAATCCATTTCAAATTCCATTATTA…	ATTATTTTATTATTTTATTTATCAATAATTATTATATTATTATCTAATATTATTATATTATTATCATTTTTATTAAGAAAAAAAATAACATGAGATCGAGAAAAATGTTCTCCATTTGAATGCGGATTTGATCCAATTTCATCAGCTCGCATTCCTTTTTCATTACATTTTTTTTTAATTACCATAATTTTTTTAATTTTTGATGTAGAAATTGCATTAATTTTTCCTATTATTAAATTATTTAAAATAGTTAATTTTATAATTTGAACTAAAATCAGATTTTTTTTTATTATTATACTTTTAATTGGTTTATATCATGAATGAAACCAAAATATACTTAATTGAATTAATTAA	ATGATAAATCAATTCAAATCATTACGAAAATCTCATCCATTAATTAAAATTATTAATGGATCCTTAATTGATTTACCTAGACCATTAAATATTTCATCATGATGAAATTTTGGTTCATTATTAGCTTTATGTTTAGTTATTCAAATTATTACAGGATTATTTCTCACAATATATTATTCAGCTAATATTAATTTAGCATTTTTTAGTGTAAATTATATTTGTCGAGATGTTAATTATGGTTGATTAATTCGAACTATTCACGCTAATGGAGCTTCTTTTTTTTTTATTTGCATTTATTTTCATATTGGACGAGGAATTTATTATGAATCATTTAATTTAAAATATACTTGATTAGTAGGAGTAATTATTTTATTTATTTTAATAGCAACAGCATTTATA…	ATAACTAAAATATTTTTATCATTAAATATAATTTTTATTTCAATTATTATACTTTTTATTAATCATCCTTTATCTATAGGAATATTAATTTTAATTCAAACATTTTTTTTATGTTTAATTTCAGGAATATTAATTAATACATACTGATTTTCTTATATTTTATTTCTTACTTTTTCAGGAGGTTTATTAGTATTATTTATTTATATATCTAGTATTGCTTCTAATGAATTATTCAAAATTTCTATTAAAAATAAATTATTTATAATATTTTATTTTATTTTAATTTTTTTAATATCTTTTATATTTTTAAATAATTTATATTGAATTAATATAATAATTAATGAAGAAATATTAAATTTTTTTAATTTATTTTTATTTAATAATTATAATAATATTAAT…	ATGATAATAATTATAGATATAATAAGTATTATTATTGGTATTTTGATTTTAATTATTGGAGTAATAATTAGTTTAGCTTTTTTAACATTATTAGAACGAAAAGTTTTAAGATATATACAAATTCGAAAAGGTCCAAATAAAATAGGATTTTTAGGTATATTACAACCTTTTTCAGATGGAATTAAATTATTTAATAAAGAAATAATTTATTTAAATTTATCAAATTATTTATTTTATTATTTATCACCAATTATTGGTTTTTTATTATCTTTAATAGTTTGAATATTAATTCCTTATTATTTTAATATAATTTCTTTTGAATTAGGAATTTTATTTTTTTTAAGATGTATTAGATTAGGGGTATATATTTTATTAATTATTGGTTGATCATCAAATTCA…
Anopheles funestus		TCGCGACAATGATTATTTTCNNNNNNNNNNNNNNNNNNNNNNNNNNNNNNNNNNNNNNNNNNNNNNNNNNNNNNNNNNNNNNNNNNNNNNNNNNNNNNNNNNNNNNNNNNNNNNNNNNNNNNNNNNNNNNNNNNNNNNNNNNNNNNNNNNNNNNNNNNNNNNNNNGTTACTGCTCATGCTTTTATTATAATTTTTTTTATAGTAATACCTATTATAATTGGAGGATTTGGAAATTGACTTGTACCTTTAATATTAGGAGCCCCTGATATAGCTTTCCCTCGAATAAATAATATAAGATTTTGAATACTTCCTCCTTCATTAACTTTACTTCTTTCTAGTAGTATAGTAGAAAATGGAGCAGGAACAGGATGAACAGTTTATCCCCCTTTATCATCAGGA…	ATGGCAACATGAGCAAATTTAGGTTTACAAGATAGATCATCTCCATTAATAGAACAATTAAATTTTTTTCATGATCACACACTATTAATTTTAACAATAATTACAATTTTAGTTGGCTATATTATAGGAATATTAATATTTAATCAATTTACTAATCGATACTTACTACATGGTCAAACTATTGAAATTCTTTGAACAGTATTACCTGCAATTATTTTAATATTTATTGCTTTTCCTTCTTTACGATTATTATACTTAATAGATGAAATTAATACTCCTTCTATTACTTTAAAATCAATTGGNNNNNNNNNNNNNNNNNNNNNNNNNNNNNNNNNNNNNNNNNNNNNNNNNNNNNNNNNNNNNNNNNNNNNNNNNNNNNNNTTAGAAACAAATGGATTC…				GTGAATATATTAATTAATTATTGTAAAATTAGATTTTATTTTTTAATTTTTATTAGGAGAAGATTATTTTTAATTAGATTAAAATTTTTATTAAATGATTTAGTTTATTTTATTGAGTGAGAAGTATTAAGCCTTCAATCTATATCAATTGTAATAACTTTTTTATTTGATTGAATAANNNNNNNNNNNNNNNNNNNNNNNNNNNNNNNNNNNNNNNNNNNNNNNNNNNNNNNNNNNNNNNNNNNNNNNNNNNNNNNNNNNNNNNNNNNNNNNNNNNNNNNNNNNNNNNNNNNNNNNNNNNNNNNNNNNNNNNNNNNNNNNNNNNNNNNNNNNNNNNNNNNNNNNNNNNNNNNNNNNNNNNNNNNNNNNNNNNNNNNNNNNNNNNNNNNNNNNNNNNNN…			ATATTAATACTATCAACAATAACTATAATTATTTTTATTATTACAATTGTTGTAATAATATTAGCAACTTTATTATCAAAAAAAACTTTATTAGATCGAGAAAAATGTTCTCCTTTTGAATGTGGATTTGATCCTATAAATTCTTCTCGTCTACCTTTTTCATTACGATTTTTTTTAATTGCAATTATTTTTTTAATTTTCGATGTTGAAATTGCTTTACTATTACCAATAATTTTAATTATTAAATCATCAAACTTAATAAATTGAACAATTACTAGATTATTTTTTATTTTTATTTTATTAATTGGACTTTATCATGAATGAAATCAAGGAGCTTTAGAATGAAATGAATAA	ATGTTTAAACCTATTCGAAAAACACACCCTTTAATTAGAATTGCTAACAACGCATTAGTAGNNNNNNNNNNNNNNNNNNNNNNNNNNNNNNNNNNNNNNNNNNNNNNNNNNNNNNNNNNNNNNNNNNNNNNNNNNNNNNNNNNNNNNNNNNNNNNNNNNNNNNNNNNNNNNNNNNNNNNNNNNNNNNNNNNNNNNNNNNNNNNNNNNNNNNNNNNNNNNNNNNNNNNNNNNNNNNNNNNNNNNNNNNNNNNNNNNNNNNNNNNNNNNNNNNNNNNNNNNNNNNNNNNNNNNNNNNNNNNNNNNNNNNNNNNNNNNNNNNNNNNNNNNNNNNNNNNNNNNNNNNNNNNNNNNNNNNNNNNNNNNNNNNNNNNNNNNNNNNNNNNNNNNNNNNNNNNNNNN…	ATTACAAAATTAATTATTATAATAATTTGCTTAATTATAAGATTTATTTTTATACAAATAAAACACCCTCTTTCTATAGGATTAATATTATTAATTCAAACATTTTTAACATGTTTAATTACAGGAATTTATGTTGAATCATTTTGATTTTCTTATGTATTATTTCTAATTTTTTTAGGGGGTATACTTATTTTATTTATTTATGTAACATCATTATCATCAAATGAAATATTTACTATATCATTTAAATTAACCATATTTAGATTATTTTTATTGTTATCAATAATTATAATTTTTATACTACTAGATAAAAGATTAATAGAACAATTTATTACAAATATAGAAATAAAAAAATTATCAATAAATATTAATTTAATTAATGAAAATATTTTATCTTTA…	TTGTTTATTATTGATAATTTAATACCTTTAATTGGAAGATTATTATTAGTTATTTGTGTAATAGTAGGAGTAGCTTTTTTAACTTTATTAGAGCGTAAAGTTTTAGGTTATATTCAAATTCGTAAAGGACCTAATAAAGTAGGGTTTAATGGATTATTACAACCATTTAGTTNNNNNNNNNNNNNNNNNNNNNNNNNNNNNNNNNNNNNNNNNNNNNNNNNNNNNNNNNNNNNNNNNNNNNNNNNNNNNNNNNNNNNNNNNNNNNNNNNNNNNNNNNNNNNNNNNNNNNNNNNNNNNNNNNNNNNNNNNNNNNNNNNNNNNNNNNNNNNNNNNNNNNNNNNNNNNNNNNNNNNNNNNNNNNNNNNNNNNNNNNNNNNNNNNNNNNNNNNNNNNNNNNNN…
Adoxophyes honmai	ATAAATTCTAATAAAATATTTTTTATATTCATTTTATTTTTTAGAACATTAATTTCAATTTCATCAAATTCATGATTTGGTTGTTGAATCGGTTTAGAAATTAATTTATTGAGTTTTATCCCCCTAATTTCAAACTCAAAAAATTTATTTTCTTCTGAAGCATCATTGAAATATTTTCTAATTCAATCTATCGCCTCTATTAATTTTCTTTTTATTATTTTAATAAAAATAATATTTATAAACTTAGAAATAAATAATATTATTCCTATTTTAATAAATTCAACATTATTAATAAAAATAGGATCAGCCCCTTTCCATTTTTGATTCCCTAATATTATAGAAGGTTTATCTTGAATAAATTGTTTTATCCTAATAACATGACAAAAAATTTCCCCTATA…	CGAAAATGACTTTATTCAACAAATCATAAAGATATTGGTACATTATATTTTATTTTTGGAATTTGAGCAGGAATAATTGGTACATCTTTAAGTTTACTAATTCGAGCTGAATTAGGTAATCCTGGTTCATTATTAGGAGATGATCAAATTTATAATACTATTGTAACAGCTCATGCTTTCATTATAATTTTTTTTATAGTGATACCTATTATAATTGGAGGATTTGGTAATTGATTAGTCCCTCTTATATTAGGAGCACCTGATATAGCTTTCCCCCGAATAAATAATATAAGTTTTTGATTATTACCTCCTTCTATTATACTACTAATTTCAAGTAGAATCGTAGAAAATGGAGCAGGTACTGGATGAACAGTTTATCCCCCACTTTCATCTAATATT…	ATGGCAACATGATCTAATTTTAATCTTCAAAATAGAACTTCCCCTTTAATAGAACAAATTATTTTTTTTCACGATCATACTTTAGTAATTTTAATTATAATTACTATTTTAGTAGGATATTTAATAATTAGCTTACTTTTTAATTCGTATATTAATCGATATTTATTAGAAGGACAAATAATTGAACTAATTTGAACAATTTTACCAGCTATTACTTTAATTTTTATTGCTTTACCTTCATTACGACTTCTTTATCTTTTAGATGAACTAAATAATCCTTTAATTACTTTAAAATCTATTGGTCATCAATGATACTGAAGATATGAATATTCAGATTTTAATAATATTCAATTTGATTCTTATATAATTCCAATAAATGAAATAAAAAATGATAATTTT…	ATCCCTCAAATAATACCTATTAATTGAATATTTTCTTTCTTTTTTTTTATTTGTATTTTTATTTTATTTAATATTATAAATTATTATATTTATAATTTAAAATCTAATAATATAAAGTCTAAAAAAAATATCTCTTTAAAAAATTTAAATTGAAAATGATAA	ATGATAAATAATTTATTCTCAATTTTTGACCCCATAACTAATTTATTTAATTTACCTATTAATTGAATTAGAACATTAATCGGTTTAATATTTTTACCTTATTCTTATTGATTAATCCCTAATCGATTTATAATATTATGAAATATAATTTTAAATACTTTACATAAAGAATTTAAAATCTTACTAGGAACAAATGGATTTAATGGATCAACTTTTATTTTTATTTCAATATTTTCTTTTATTTTATTTAATAATTTTTTAGGCCTATTTCCTTACATTTTTACTAGAACTAGTCATTTAACTCTTTCTCTCTCTATTTCTCTTCCTTTATGACTAAGATTTATATTATATGGATGAATTAATAATTCTCAACATATATTTGCCCATATAATCCCCCAA…	ATGATAAAATTTTTATTTATAATAATTTTTATAATTCCTTTATGTTTTATAAAAAATATATTTTGATTGGTTCAAATGTTTTTATTTATTTTAATATTTTTTTTTTTAAATTTAAATATTACATTAAATAATTTTAATAATTTAAGATATATATTTGGTTGTGATATAATTTCTTTTGGCTTAATTTTATTAAGAATTTGAATTTGTGGTCTTGTATTAATAGCAAGAGAAAATTTATTAAAAATTAAATTTTATATCAATTTTTTTCTTTTTAATATTATTTTTTTATTAATTATATTGTATTTAACTTTTTCTGTTTTAAATTTATTTATACTTTATTTATTTTTTGAAGGGAGTTTAATTCCAACTTTATTATTAATTATAGGATGAGGGTATCAA…	ATTTGTTTTTTAAGAATTTTTTTTCTTTTTTTTTTTAGTTTAATTAATTTTTTTTTTTTAATTTATTTTATTCATCAAGATATTATTTTTTTCTTAGAGTGGGAAATTATTTCTTTTAATTCAAATATAATTGTAATATCAATTTTATTAGATTGAATATCTTTGTTGTTTATAATATTTGTCTCTTTAATTTCTTCAGTAGTTATTTTTTATAGAATAAGATATATAAGTTCTGAAAAAAATTTAAATCGTTTTATTATTTTAGTTTTATTATTTGTCTTTTCTATAATTTTATTAATTATTAGTCCTAATATAATTAGAATTTTTTTAGGTTGAGATGGTTTAGGATTAGTTTCTTATTGTTTAGTAATTTATTATCAAAATATTAAGTCTTATAAT…	ATGAAAATTTTTAATATTGTTATAGTTATTATATTTATATATATTATTGGAAATTTAATTTTTGTTTCAAAACATAAACATTTATTAATTATTTTATTAAGATTAGAATTTTTAGTTTTAAGAATTTTTTTATTTATATTATTTATTATAAATTATATACATATAAATATATATATATTAATAGTTTTTTTAGTTTTTGCTGTATGTGAAGGGGCTTTAGGTTTATCTATTTTAGTTTCTATAATTCGCACTCATGGAAATGATTATTTTCAAAGTTCTAATTTACTATAA	ATGACAACACACCATAATCATCCATATCATTTAGTTGACTACAGACCTTGACCTTTGACCGGTGCAATTGGAGTTTTAACTTTAGTAACAGGCATAATTAAATGATTTCATAATTTTAATATAAATTTACTAATTTTAGGTTATATTATTACATTATTAACAATATACCAATGATGACGAGATATTTGTCGAGAAGGAACTATACAAGGTAAACATACAATTTTAGTATCAAAAGGATTACGATGAGGTATAATTCTNTTTATTATTTCAGAAATTTTTTTCTTTATTTCTTTTTTTTGAGCTTTTTTTCATAGAAGTTTGTCCCCTAATATTGAAATTGGAATAACATGACCTCCTGTTAATATTACCCCTTTTAATCCTTTCCAAATTCCTTTATTA…	ATTATTACTATTTTAATAATTTCCATTATTTTTATTATTTCATCTAATATTATAATATTTCTTTCTATAATTTTATCAAAAAAATCTTTCTCAGACCGAGAAAAATCTTCCCCATTTGAATGTGGATTTGATCCTAAATCTTCAGCTCGACTTCCTTTTTCATTACATTTTTTTTTAATTACAGTTATTTTTTTAATTTTTGATGTTGAAATCGCACTAATTTTCCCTATAATTTCTACTTTTTCATTTGTTAATATAATTATCTGAACAAAAATTAATTATTTTTTCATAATTGTTTTAATTTTAGGACTCTATCATGAATGAAATCAAAATATATTAAAATGAACTAATTAA	ATAAACAATTATAAGCCTTTGCGAAAAACTCACCCTATTTTTAAAATTATTAATGGATCTCTTATTGATTTACCTTCCCCATCTAATATTTCAACATGATGAAATTTTGGATCACTTTTAGGATTATGTTTAATAATTCAAATTATTACTGGTCTATTTTTAACAATATACTATACAGCAAATATTGAAATAGCCTTTTATAGAGTAAATTATATTTGCCGAAATGTAAATTATGGATGACTAATCCGAACAATACATGGTAATGGAGCATCATTTTTTTTCATTTGTGTTTATTTACATATTGGACGAGGAATTTATTATGAGTCATTTAATTTAAAATATACTTGAATAATTGGTGTAATTTTATTATTTTTATTAATAGGAACAGCATTCTTAGGT…	ATAAAAATTTTTCTATCATTAATAATAATAATAATATCCATTATAATATTTTTTTTAAATCATCCTTTATCAATAGGATTAATAATTTTAATTCAAACTATTTTTACCTGCTTAATTACAGGTATATTAATTAATACTTATTGATTTTCTTATATTTTATTTTTAACATTTTTAGGAGGATTATTAGTTTTATTTATTTATGTTTCAAGGATTGCTTCTAATGATATATTTAAAAATAATTTTTTTTTTTTAAAAATTATAATATTAAGAATTTTTTGCATTTTTACTGTTAGAATAATCTTTTATAATAATTTAAATTTATTAAATTCATTTTTTAATAACGAAATAGAAAATTTTTTTAATGAAAATTTATTTTTTAATAATGAAAATAAAATTAAT…	ATGTATATAAATGATTATATTTTAATTTTAATTGGGTTAGTAATATTAATTTTAGGGGTGTTAATTGGAGTTGCTTTTTTAACTTTATTGGAGCGTAAAGTTTTAGGTTATATTCAAATTCGAAAAGGACCTAATAAATTAGGATTTATAGGAATTTTACAGCCTTTTAGAGATGCTATTAAATTATTTACTAAAGAACAAACTTATCCTTTATTTTCTAATTATATAGCTTATTATTTTTCTCCTATTATTAGTTTTTTTTTATCTTTATTAATTTGAATAGTTATTCCTTATTATTTTAATATAATTAGATTTAATTTGGGATTTTTATTTTTTTTTTGTTGTACAAGTTTAGGAGTTTATACATTGATAGTTTCTGGTTGATCTTCTAATTCTAAT…
Anoplophora glabripennis	ATTATAAATTTTTATAAAATCCTATTTTTTTTAACTTTAATATTCGGCACTTTAATAGCAATTTCATCATATTCTTGATTAAGAATATGAATAGGACTAGAAATTAATCTTCTTTCAATTATCCCCTTGTGGAAAGATAGAAAAAATTTATATCCGGCGGAATCTGCCTTAAAATACTTTATTACTCAATCTTTAGCATCAAGAATTCTTTTATTAGCAATTATCTTATCATTAAATCTAAAAGAATTTTTTTTAGAAACATTTCAATTCCTATCTATTATCATAAACTCTGCTCTTTTAACTAAAATAGGTGCAGCCCCTTTCCATACCTGATTCCCCGAAGTTATGGAAGGATTAAATTGAATAATAAGATTATTAATATTAACATGACAAAAACTA…	ATTTTACCGAATAAGTGATTATTTTCTACCAATCATAAAGATATTGGAACACTTTACTTTATTTTTGGTGCATGAGCTGGAATACTTGGAACATCACTAAGATTAATGATTCGATCAGAATTAGGTACTCCTGGTTCATTAATTGGAGATGATCAAATTTACAATGTGATTGTAACAGCCCATGCATTCATCATAATTTTTTTTATAGTTATACCTGTTATAATTGGTGGATTTGAAAATTGATTAGTTCCATTAATACTAGGTGCCCCAGATATAGCATTTCCACGAATAAATAATATAAGATTTTGATTACTCCCGCCTTCATTATTACTACTACTAATAAGAAGAATTGTAGATAGAGGAGCAGGAACAGGATGAACAGTTTATCCTCCATTAGCA…	ATTGCTACATGAAAAACTCTTCTACTTCAAGATAGAGCCTCTCCTCTAATAGAACAACTTTCCTTTTTTCATGATCACACATTATTAATTCTTGTAATTATTACTGTTCTAGTAAGACAATTAATAATTACCCTTTTTTTTATTAAATTATCTCATCGATTACTATTAGAAGGACAATTTATTGAAATTGTATGAACTATTTTACCTGCAATTACATTAATTTTTATTGCTTTACCTTCTTTACGTTTAATTTATATTCTTGATGAAGTTAATAATCCCCTATTAACAATTAAATCTATTGGACATCAATGATATTTATCTTATGAATATTCAGATTTCAAAAATATTGAATTTGATTCTTATATAATTCCTGTTAATTCAATTAAATCTTTTCAATTT…	ATTCCTCAAATAGCACCACTAAATTGATTAATTCTTATATTTATACTTTTTAATAATTTTTTTATCTTTAATATTATTAATTTTTATTCATTTAATTATAACATTAAAATTTTCAAAAAAATAAAATCTTCATTAACTTATAATTGAAAATGATAA	ATGATAATAAATTTATTTTCATCATTTGACCCAAGAACTAATTTTAATTTTTCATTAAATTGACTTAGAACGATAATCGGATTATTAATTATTCCTTTTTCATTTTGATTAATTCCTTCTCGATTACATATAATTTGATTAAAAATTATTATTACACCTCATAAAGAATTTAAAATTTTAGTAGGATTTTATAAAACTCAGGGAAGAACACTTATTTTTATTAGTCTATTTTCTTTTATTTTATTTAATAATTTTCTAGGATTATTCCCCTATATTTTTACAAGAACTAGACATATATTATTAACTTTAACTTTAGCCTTACCTTTATGGTTAAGATTTATTTTATATGGATGATTAAATAATACTATTCATATATTTGCTCATTTAGTCCCTCAAGGA…	ATAAGATTTTTTTTTGGATTATTAATATTAATTCCTTTATGTTTTATTTCTAATTTTTGATTAGTACAATATATTTTTTTTATTTTTACTTTTCTATTTTTTTTTAATATTTCAATAACTTATTTATGAGTAAATATTTCTTATATATTAGGAAGAGATATATTATCTTATTCTTTAATTTTATTAAGATTTTGGATTTGTAGATTAATGATTTTAGCTAGAGAAAAAATTTTAAAATTAAAAAATTATAGTAATCTTTTTTTATTTATTATAGTAAATTTAATATTATTTTTATATTTAGCTTTTTCTTCTATAAATTTATTTTTATTTTATTTATTTTTTGAAATTAGTTTAATTCCTACATTAATTTTAATTATTGGATGGGGATATCAACCTGAA…	ATAATGAAAATTTGTAAAATTTATTCATTTATATTTATAATAATTTCAATCTTATTTTTTTCTTTAAYAATTAATTTTATAATTAAAGATTATAAAATAATTATTGAATATTCATTAATTAAATTAAATAGAAGAATTATTAGAATAATTATTTTATTAGATTGAATAAATTTATTATTTATAAGATTTGTTTTATTTATTTCTTCAATAGTAATTTATTATAGAGAGGAATATATGATAGGAGATTTAAATTTGAATCGATTTATTTTATTAGTAGTAATATTTGTATTATCAATAATATTAATAATTATTAGTCCTAATTTAATTTCTATTCTTTTAGGGTGAGATGGGTTAGGTTCAGTATCATATTGTTTAGTAATTTATTATCAAAATATTAAA…	ATGTTAATTTATATTATTTTATCTTTATTTTTAAGAGTATCAGGAATAATAGTTTTTTCTTTTAAACGTAAACATTTATTAATTATATCKTTAAGATTAGAATTTATTATAATTTCTTTATATTTTAATATTTTAATTTATTTATCTTATTTAAGATATGAATTTTTTTTTTCTATAATTTTTTTAACTATAAGAGTATGTGAAGGAGCTTTAGGTTTATCGGTTTTAGTTTTAATAATTCGTACTCATGGTAATGATTATATTATAACTTTTTCTTCATTATGATAA	ATGAATTTATATAAAAACCATCCTTTTCACTTAGTAGATGCTAGACCTTGACCTTTACTTGGATCTTTAGGAGCTATAACTACAATACTAGGCTTAATTAAATGGTTTCATTTATATGAAAATAATCTATTATTATTAGGATTAACTATTTTAATTTTAGTTATATATCAATGATGACGAGATATCATACGAGAAAGGACATATCAAGGCCATCATACATACAATGTAACAATAGGCCTTCGATGGGGAATAATTCTTTTTATTATTTCTGAAGTATTCTTTTTCATATCTTTTTTTTGAGGATTTTTTCATAGATCATTATCTCCTAGTATTGAACTAGGAATAATTTGACCCCCTAAAGGAATTCAAACTTTTAATCCAATAGAAATTCCATTATTA…	ATTTTAATTATTTTTCTATTAATTATTATAATTCTTTTAATTATTTTTATCTTAATTATTATATTAAATTTAATTTCTAAAAAAAGATTTTCAGACCGAGAAAAAAGCTCCCCATTTGAATGCGGGTTTGACTCTAAAAATTCAGCTCGATTACCCTTTTCATTACAATTTTTTTTAATTGCTGTAATTTTTTTAATTTTTGATGTAGAAATTACTTTATTATTTCCATTAATTATTACTTTAAAAATTTCTAATATAAATTATTCTATTATTTTTATCTTTTTTATTATAATCTTAATTTTTGGACTTTTTCATGAATGAAATCAAGGAGCTTTAAATTGAGCTTATT	ATGAAAATACTCATCCGTAAGACTTCACCCATTTTTAAAATTTTTAATAAATCCTTAATTGATTTACCTTCACCTTCTAATATTTCAACTATATGAAATTTTGGATCTCTTCTAGGACTTTGTTTAGGAATTCAAATAGTAACTGGATTATTTTTAGCAATACATTATTGCCCTAATATTGACTTAGCATTTAGAAGTGTAGCTCATATTTGTCGAGATGTAAATTATGGATGATTAATTCGAACTCTCCATGCTAATGGAGCCTCTTTTTTCTTTATTTGTATTTACATTCATATTGGACGAAGAATATACTATAGATCTTATAATTTAATTGAAACTTGAATAATTGGAGTTACTATTTTTTTTATTGTTATAGGAACAGCATTCCTAGGATATGTC…	ATAATCCTAATTATAAGTTCAATTATTATAAGAATTTCTTTTTTATTTATAAATCATCCTTTATCCTTTGGAATAATTTTACTAATTCAAACAATTTTAATTGCACTGATAACAGGTTTAATAAATTACAATTTTTGATTTTCTTATATTATTTTCTTAATTATAATTGGKGGTATATTAATTTTATTTATTTATATAACAAGAATTGCATCAAATGAAAAATTTAAATTTTCTTATAAACATATTATTTTAATTAGATTACTTTGTATAATTACTCTTATATTGCTACTTTTAGATTATTTCTTTTTTAATTTAAATTTAATAAATAACCTTTCAAATCAAAATATAAACTTATATTATAAACTCTCAATAAATAAAATTTTAATATGACCTATAAAT…	ATTTTTTTATCTAGGTTAATTTTAATTATTTGTGTTTTAGTGGGTGTAGCTTTTTTGACATTATTAGAACGTAAGGTGTTAGGTTATATTCAAATTCGTAAAGGTCCAAATAAGGTAGGATTTGTAGGGTTAATTCAACCATTTAGTGATGCTATTAAGTTATTTACTAAGGAACAAACTTATCCTTATATATCAAATATAAATTTATATTATTTTTCTCCTATTATAAATTTATTTTTATCTTTAGTTTTATGGATATGTGTTCCTTTTATTAGGGTAAATATTAGATTTGATTTGTCTATATTATATTTTTTAAGTGTATCAAGTTTAAGAGTATATGCAGTAATATTAGCTGGTTGATCTTCAAATTCAAATTATTCTTTATTGGGAAGATTACGT…
Campodea fragilis	ATAATAAAACTATTCCACCTCATTTCTTTAATATTTTTAATTTCTAGAACCTTCATTTCCATCTCAGCATCCTCCTGATTAGGAGCATGAGTAGGCTTAGAAATTAATTTATTATCAATTATCCCTATTTTAATCTTGAGAAAAAACATGCGATCCTCAGAAGCGACAATTAAATATTTTATTACTCAAATTGTAGCTTCCATTATAATTTTAGCCTTTATCTTATTGACAATAATGCAACTTCCAAACTCCTACTTCGGCACCCCCCTGTCGTATCAAGGAATTAGACTAGCATTAATGTTAAAAATAGGCGCTGCCCCCCTTCACTTCTGGTTCCCAAGTGTGATGGAGGGCTTATCTTGAGTCAGATGCTCAATTATTATGACCTGACAAAAAATT…	ATTGCATTGAAACGATGATTTTTCTCGACTAACCATAAGGACATTGGAACTATGTACTTAATTTTCGGAGCCTGAGCCGCTCTAGCGGGAACAGCTCTTAGTATATTAATTCGGGCTGAATTAGGACAAACAGGAAGTTTGATTGGAGATGACCAAATTTATAATGTCATCGTCACAGCTCATGCTTTTGTAATAATTTTCTTTGTTGTAATACCAATTATAATCGGAGGTTTTGGAAACTGATTAGTCCCACTTATATTAGGAGCCCCTGACATAGCATTTCCACGAATAAATAATATAAGCTTTTGATTATTACCACCCTCTTTAACATTACTATTGTCTAGTAGTATGGTGGAAAGAGGGGCAGGGACAGGTTGAACAGTCTACCCCCCTCTCTCC…	ATAAATACATGATCTCAAATTTCATTTCAAGATAGATCTTCACCGCTAATAGAACAATTACTATTTTTTCACGATCACACAATATTAATTATTATGATAATTACTGTTTTAGTTGGTTATATACTTTTCTCTATTCTATTTAATTCATTCACATATCGATATCTACTAGAAGGACAAAGAATTGAAGTAATTTGAACTATCTTACCTGCCATCATCTTAGTGTTTATTGCCCTTCCATCTCTCCACCTTCTTTACTTATTAGATGAAATTTACTCACCTTCTATAACTCTTAAAACTATTGGTCATCAATGATATTGGTCTTATGAATACTCAGATTTTAATAAAGTCGAATTTGACTCTTATATAACACCAATCACAGATTTACCAAAAATAGGATTT…	ATTCCTCAAATAATACCATTAAATTGACTTTTACTTTTTTTGTTATTTACACTCTCATGAATTATATTTTCTATTAAAATTTATTTTTCAGTAAAAAACTACTCATCATCTTCTTATAGTAAAATTAACTCAAATAAAATAAACTGATCATGATAA	ATGATAAACAATTTATTTTCAATTTTTGACCCCTCAAGCTCATTTTATATCCAAATTAATTGACTGGCTATCTTCTTAGGTGTTATTATTATGCCATTTTCATTTTGATTAATACCATCACGATTCTCAATTATTATTAATAAAGTAATTATAACACTACATAAAGAATTTAAGACTTTACTAGGACCCACTAAATTACCTAATATAACATTTATTCCAATCGCCTTCTTCATAGCAATTGCATTTAATAATTTTTTAGGCTTAATGCCATTTATTTTCACCGCCTCTAGCCATCTGGCATTTACCCTTACTTTAGCTCTCCCCATATGAATTTCATTTATACTATTTGGATGAATTAATTACTCAACTCATATATTTGCCCATTTAGTTCCCCAAGGA…	ATGTTAAAATTGTTTATAATATTATTATTTTTTTTACCTTTATTAATATTAGATTGGGGTGTTTTAATAGGTTCTTTTTTTTTGATTGTTTTTATTTTTATATTATCTTTTAGAGGTGAAAATTTTATTAGTAATCTTGGTTATGTTTTTGGTATAGATATCTATAGTTGATTATTATCAGTATTAACTTGTTGAATTTTACCTTTAATATTAATGTCTAGAATTCAGTTGAGGGTATTAAAAAAAAATTATATTTTTTTTATGTTTTTGTTAATCTTGATGGAGTTGGTGTTACTCTTTACTTTTAGAACTACTAATATAATTTTTTTTTATATTAGTTTTGAATCTTCTTTAATTCCTATTTTTATTTTAATTTTTGGTTGGGGGTATCAACCTGAG…	ATATTATTTAGGAATCATATTTGTTTTTTGAGAATATTATTTTTAGAGTTTTTTTCTTTTATGTTTTTTATATCTGGTTTATTAATGCTATGGGATGATAGGAGTTATTATTTAGAGTGAGTTATCTTTAGCTTAAACGGAGTAGATTTAATTGGTGTTTTGTTGTTAGACTACATGTCGTGCATTTTTTTAAGAGTTGTTATATTTATTTCTGGTATGGTGGTAATGTACAGTGATGAATATATGCATGGTGATAAAAATATCGTTCGTTTTATTATGGTGGTTTTATTGTTTGTTTTTTCTATGGCCATATTAATTATTAGTCCTAATATGATTAGTATTTTATTGGGTTGAGATGGGCTTGGTTTGGTTTCTTATGTCTTGGTTATTTACTATAAC…	ATGTTATTGTTAATAATGATTATTGGGGTTTTGATCGGGAGTTGAGGTTTAATATATAAACATAAACACATATTAATTATGTTATTAATAATTGAGTATTGTGTAGTAAATTTATTTGGGGTAATATGTTTAATGTTTTCTTTTTATAGAATAGACTTGTATTTTATGTTGATTTTTTTAACTTTTGGGGTCTGTGAAGGGGCGTTAGGTTTAGGTATTTTAATTTCTATGGCTCGAATGTTTGGCAATGATTATTTTATATTAATCAGAATTTTGGAATGTTAA	ATGAAAAAACAAGGATTTCATACTTTTCACTTAGTAGACCAAAGCCCGTGACCATTAACAGGGGCTATTAGAGCACTAACTTTAACTTCAGGGATAGTAAAATGATTCCATCAAAGATCAATCTATTTACTCACACTAGGTTTATCACTCATAATTTTAACAATATGACAATGATGACGAGATATTTCACGAGAAGCAACTTTTCAAGGACTTCACACATTAAAAGTAACCTTAGGAATACGATGAGGAGTAATTCTATTCATTGTCTCTGAAATTTTATTCTTTGTATCTTTCTTTTGAGCCTTTTTCCACAGAAGACTTTCACCAACAGTAGAAATTGGCATAATATGACCACCACAAGGAATTTTACCTTTTAACCCATTCGAAATCCCGCTTCTC…	ATAATTATTTTTATAACCTCTATATTCCTTCTTTATTTCTTAATTTCAATAATTGTTATGTTTTTAGCATCAATTTTAAGAAAAAAAAATATCATAGAACGAGAAAAAAATTCTCCATTTGAATGCGGATTTGACCCCAAAAAAACATCACGAATCCCATTTTCATTGCAATTCTTTTTACTAGCACTTTTATTCCTAATCTTTGATATTGAAATCGCGTTTATCCTACCTATACCAATCTCATCAACTTTAATTTCACCAATAACATGATTCTTAGCTTCATTCATTTTTATTACAATTTTAATCTTAGGACTATTCCACGAATGAAAACAAGGAATACTAAACTGATCTTATTAA	ATGAAAAATAATATTAAAAAAACTCATCCTTTAATTTCCATTGTCAATAGATCATTAATTGATCTCCCATCACCTTCAAATATTAATTTATTATGAAATATGGGATCTCTTCTAGGACTATGTCTTATTATTCAAATCATTACTGGGTTATTTTTAGCCATACATTTTTGCCCAAATGTAGAAATCGCCTTTTTAAGAACAATTCACATTTCACGAGATGTAAACTATGGATGAATCATCCGTAATATTCATGCTAACGGAGCCTCATTATTCTTCATCTGTCTTTATATTCACACAAGACGAGGAATTTACTTTAACTCTTACCTTCTTCTAGAAACATGATCTATTGGTGTTTTAATCCTTTTAATTACTATAATAACCGCCTTCATGGGGTATGTC…	ATTATTATAACAGTCCTTTTATCAACTTATTTTGTCAATACTCTCGTTATATTAATATTCTTCAACCCAACCCCAATTATTATTTCTATCATCTTACAAACAATTCTAATTGCCATTCTTTTATCAATTAAAATATTTTCAATTTGATTACCTGTTATTCTTCTCCTGATTATAATTGGAGGCATAATAATTTTATTTATGTATATAACATCAATAATCCCTAATAAGCATCATAGAATTAAAATTAACATTATAATTTTACCAGCTATTAACTTAACAATCATTACATTATTTATTATAAATTTTTTATTTCCATCAACTAACTTTAAAAGTGAAAGAATAATAACTAATAAATTTTTTAACTTAGAAAACTTCAACATAATAACAAATTTATTTTCA…	ATTTTATTATTAATCAATTTTATATCTTATTTAATTTTAATAATTTTTATTTTAGTAGGTGTAGCCTTTTTAACTTTATTAGAGCGCAGGGTTTTAGGTTATATTCAAATTCGTAAGGGTCCAAATAAGGTGGGCTATATGGGTATTTTACAGCCTTTTTCTGATGCTATTAAATTATTTAGTAGGGAAGTAAATAGCCCTACTATAAGAAATTTTTATATTTTTTATATGAGCCCAATCATTAGACTTATATTGTCTTTAATATTATGAATCTTGTTTCCTTTCTCATCAGAAATAATTGAGTTTAACATAGGGAGATTAATTCTAATGTGTTTAATGAGCTTTGGTGTGTATGGTATTTTAGGAGCTGGTTGATCTTCTAATTCTAAGTATGCTTTA…
Campodea lubbocki	ATTAATAAATCCTTTCAAATTCTTACACTTTCCATCCTCATTTTTAGAACAATAATCTCAATTTCAGCTTCATCTTGGATTAGAGCTTGAATAGGACTAGAAATAAATTTACTCTCTATTATTCCTTTATTAATTTTAATAAAAAACATCCGCACATCAGAATCTACTATTAAATATTTTATTACTCAAGTTTTAGCTTCAATAATTTTTATTACATTTATTATTCTTTTAATAATAAAAATACCCAATTCCTTTTATGGTTATTTCCCCCCATATATGAGGAATAAGAGTAGCATTATTATTAAAATAGGAAGTGCGCCATTGCATTTTTGGCTTCCTAGAGTAATAGAAGGTCTTTCATGACCGAGATGTTTAATTATTATAACCTGGCAAAAAATT…	ATATCGAACCGATGAATATTCTCAACTAACCATAAAGATATTGGAACACTTTATTTAATTTTTGGAGCATGAGCCGCCTTAGTTGGTACAGCTCTTAGACTTTTAATTCGTGCAGAACTAGGACAAACAGGAAGATTAATTGGAGATTACCAAATTTATAATGTTATTGTTACTGCTCATGCTTTTATTATAATTTTTTTTGTCGTTATACCTATTATAATTGGGGGATTCGGAAATTGATTAGTTCCCTTAATACTAGGAGCCCCCGACATAGCTTTTCCGCGAATAAATAATATAAGATTTTGACTTCTTCCTCCCTCACTCACTCTTTTACTATCAAGAAAAATAGTTGAAAGCGGAGCTGGAACTGGATGAACTGTTTACCCCCCTTTGTCCTCT…	ATAAATACATGATCTCAATTATTTTTTCAAGATAGAAGCTCCCCTTTGATAGAACAACTCCTCTTCTTCCACGATCATACTATATTAATTATTATAGTAATCACAATATTAATTAGTTATATATTAACTTCCGTTTTATTTAATTCATTTTCATTTCGATTTCTATTAGAAGGACAAAGAATTGAGATTATTTGAACTATTATACCAGCAATCATTTTAATTTTTATCGCTCTTCCTTCACTTCACCTTTTATACCTACTAGATGAAATTTATTCCCCATCTCTTACTATTAAAACCATTGGACATCAATGATATTGATCTTATGAATATTCAGATTTTAATAAAATTGAATTTGATTCTTATATAATTCCCTCTAATGAGATAGCTAACCAAATATTT…	ATCCCACAAATAATACCTTTAAATTGATTATACCTTCTTATTATTACCTCTGTATCATGAATATTTATGATAATGTTAATTTTCTTTCTTTTTAAAATTCCTTCCCGTCAATCCTCAAAATCAATAGACTTCAAAACATTTAATTGAATATGATAA	ATGATAAATAATTTATTTTCAATTTTTGACCCTTCAAGATTTTTACTCATTCAAATTAATTGAATTTCATTATTTGTTATCTTCTTAATTATCCCCCTTTCAATATGATTAATCCCAACCCGAAATTCTATTTTAATTAAAAATCTAATTTTAACTCTTCATAATGAATTTAAAAATCTATTAAGCCAAAAAATATTACCTAATATAACTATTATCCCTATTTCAATCTTTTTTACAATTCTTCTAAATAATTCATTAGGGTTATTCCCATTTATTTTTACAGCCTCAAGACATCTCACATTTTCATTAACTCTAGCTCTGCCTTTATGACTTTCATTTATAATTTTTGGTTGAATTTCAAGAACAAATCATATACTAGCCCATTTGGTCCCTCAGGGA…	ATGTTAGGTTTATTTGGTTTTTTGTTTTTTGGATTAGTTTTTATTGGGGATTGATTAATAATAATTTATATTTATATTGTTTTTTTGATTTTTATATTTATAATTAATTTTATGATAATATGGGCTTTATGGATAATGTTAGTTATATTTATTGGGTTAGATATTTTTAGTTGACTAATGATGGTGTTTACTTTATGAATTTTTCCTTTAATAATAATATCAAGTTTAATGGTGAGGAAGTTTAATGATAGAAGAATTTTATTGGTTTTTTTATTTTTAATAATAGAGATTTTTTTGTTATTAAGATTTAGAGTAACTAATATAATAATATTTTATATTAGTTTTGAATTTTCTTTAGTTCCTATTTTTATTTTAGTTTTTGGTTGGGGATATCAACCT…	ATCTTATTGCGTTATCATGTATGTTTTTTTAGAATAATAATTATGGAGTTCTTTTCTTTTATTTTTTTATTAGTCGGGGTTTATTTTTTATGGGAAGATAAAAGTTTTTATATTGAATGAGTATTAGTAGATTTCAATAGAATAAACCTGGTTTGGGTAATAATTTTTGATTATATATCTTGTTTATTTTTGGGTGTAGTAATACTAATTTCTGGTTTAGTATTAATATATAGAAAATCTTATATAAGAGGGGATAAGAGAGTAGTTCGTTTTATTTTAGTGGTATTATTATTTGTACTTTCTATAATAATATTAATTTTAAGTCCTAATATAGTAAGAATCCTATTAGGGTGGGATGGTTTAGGTTTAGTGTCTTATATTTTAGTAATTTATTATATT…	ATGTTGGCATTAATTTATTTATTAGGGGTTGTTATTGGAAGATGGGGTTTAGTTTATAAACATAAACATTTATTAGTTATGTTATTAATAATTGAATTTTGTGTAGTGAACTTATTTGGGTTAATATTTTTTATATTTAGATTAATAGAGATAGATATATTTTTTATAATAGTTTTTTTAACTTTAGGGGTTTGTGAAGGTGGGTTAGGGTTGGGTATTTTGGTTTTAATATTTTGTATATTTGGAAATGATTATTTTTTTTTAGTTAGGTTATTGGAATGTTAG	ATGAAAAAACACGGTTTCCATTCTTTCCATTTAGTAGATCAAAGACCCTGACCTCTTACTGGGGCCATTAGAGCTTTACTTATTCTCTCAGGAATAGTAAACTGATATCATCAAAATTCACCTTATCTTTTATTTATTGGATTTATTCTTATACTACTTTCTATATGGCAATGATGACGAGATATTTCACGAGAAGCTACTTTTCAAGGATTACATACATTAAAAGTTACATTAGGTATACGTTGAGGGATAATTTTATTTATTGTTTCCGAAATTTTATTTTTTGTATCTTTTTTTTGAGCTTTCTTTCATAGAAGTTTAGCACCAACCCATGAAATTGGAATACTATGACCTCCTCAGGGAATTAAACCTTTTAACCCTTTTGAAATTCCCCTTCTC…	ATCTATAAAATTTTTTTTTTATTAATAATTTATACAGCTATTTCTTCAATTACTATAACTTTAGCTACAATTCTAAGAAAAAAAAACATTTATGAACGAGAAAAATTTTCACCATTTGAATGTGGATTTGACCCTAAAAAAAGATCACGAATTCCCTTCTCTTTACAATTTTTCTTAATTTCTATTCTTTTTTTAATCTTTGACATCGAAATCGCATTTATTATTCCCATGGTAATCTCAATCAACTTTTCAACCCTAAAACTCTGATTAATTACTTCATTAGTATTCTTCATTATTCTAATTATTGATCTGTTACGAATGAAAACAGGATCATTAAATTGAACCTA	ATGAAAAATAATATCAAAAAAACAGATCCTATTATTTCTATTCTTAATAGATCTTTAATTGATCTTCCTTCACCATCTAACATTAATACTCTATGAAATTTAGGATCTTTACTAGGATTATGCTTAGTAATTCAAATTATTACAGGATTATTTCTTACTATACATTTCTGTCCTAATATTGAATTAGCATTTTATAGAACAGTTCATATTGCACGAGATGTAAACTATGGATGACTAATTCGAATTATTCATGCTAATGGAGCATCCTTATTTTTCACTTGTATATTTATTCATATTGGACGAGGCATTTTTTTTAATTCATTTATTCTTACTAGAACCTGAATAATTGGAGTAACTATCTTTTTATTAACCATAATAACAGCTTTTTTAGGTTATGTT…	ATTGTTTCACTGTATGTTATCTTGACATTAATAATTATAAATATATCCATTATATTAAAATTAACAAAACCCCTATCAATTATTATCTTAATTATTATTCAAACAACTACTTACTGCTTATCTATATCCTTACAACTTATATCCTCTTGATTACCTTTAATTTTATTAATCATCTTAATCGGAGGGATAAGAATTTTATTTCTATACATAACCTCCGTATCCCCTAATTTCCAAATTTCAACCCACTTTAATATAAAGACAACACTTATATTTATTATAATACTTTCTTTATGTTATATTATTATTATATATTTAATCCCAACAATGTCACATAAAATAGAAACCCTTCCACTTATATCCAATTTATTCTCAACAAATATACATTTATCAATCTATAAT…	ATATTGTTAAGTTTAATATTAATTTCTTATTTAATTTTATTAATTTTTATTTTGGTGGGAGTAGCTTTTTTAACATTATTGGAGCGAAAAGTATTAAGATATATTCAAGTCCGAAAAGGGCCTAATAAAGTGGGTTATTTAGGTTTATTACAACCCTTTTCTGATGCTATCAAATTATTTAGAAAGGAAATAAGTTTTCCCTCTATGGGAAATTATTATATTTTTTTATATAGACCTATTTTTAGTTTATTTTTAGCTTTAGGGTTATGAGTTGTGTTTCCTTTTTTAGGGGAGTTAATTGAAATAAATTTAGGAAGAATTTTTATAATATGTCTTATAAGATTTGGAGTTTATAGAGTAATTGGGGCTGGATGAGCATCAAATTCTAAGTATGCTTTA…
Vanhornia eucnemidarum	ATAATTAACATAAATAAACTCAATATAATGATTTTTCTTCCAATATTAATTTTAAGAACTATAATTTCACTATCCTCTAACAACTGAATAAATTCATGAATTGGAATAGAAATCAATCTTATATCATTTATTCCTATAATATTAACCAATAAAATTAATAAAAATGAATCATTCATAAATTATTTTATTATTCAAAGAATTTGTTCATCAATAATTTTATTCTCATCCTTATTAATCCTAAACTATCTTTACACTAATATATTATTTTATATAAATATTAATATTATTAACCTATCAATTTTAACAAAAATAGGATCAGCACCAATTTTTATATGATATATTAAACTAATAAAAAATCTCTCATGAAATAATTGTTTAATTCTATCAACATGACAAAAA…	TTGAAAAAATGATTATTTTCCACTAATCACAAAATTATTGGTACACTATATTTTATCTTCAGTATATGATCAGGAATTATAGGTATATCATTAAGAATAATTATTCGAATAGAGCTAAGTAGACCAGGATCAATCCTTAATAACAACCAACTTTATAACTCAATTATTACAATTCATGCCCTAACAATAATTTTCTTTTTCGNTATACCAGCAACTTTAGGAGGATTTGGAAACTGAATGATTCCCATAATAGTTACTTCCCCAGATATATCATTTCCACGAATAAATAATATAAGATTCTGAATACTAATTCCAAGAATAATTTTATTAATATTTAGATTTATAATTGATAGAGGTGTAGGAACAGGATGAACACTATATCCTCCATTATCTTCAATC…	ATAAATATTTGATCTAATTTAACTCTACAAAATGCTTGCTCACCTCTAATAGAAAATATAATTTTATTTCACGATCATGTAATAATTAACATTATTTCAATTATCACTCTTACTTTTATAATTATTATTAATCTTAATAAAATAAGATTTACCTACCGAAGATTTATAGATAATTTATTTCTAGAATCTATTTGAACTATTATTCCAATAGTAATTTTCTTACTCCTTGCCCTTCCTTCTTTAACATTCCTTTATCTAACAGAAAGTATAGATTCACCTTCTATAACTATCAAATCTATTGGACATCAATGATATTGAAGATATGAATACCCAGAATTTAATAATTTCAGATTCGACTCATTTATATTAAAAGATAACAGATCTACTAACAATTTCCGA…	ATACCACAAATATCACCTCTATTATGATTAATTTTATTCATCTTTACAATCAGATCTTTATTATTAACCTCTACATCTATCTATTTTAATTTCATTAAATTATTAAAAACTCAGAAAAAAAATAATAAAAGAATAATAAAAATATTCAAATGAAAATGATAA	ATGAAAATGATAACTAACTTATTCTCAACTTTCGACCCATCAACATCCATATCATTTTCATTAAATTGATTAAACTCAATTTTTTTTAACTTATACTTACCCAATATATTTTGATTAATCCCTTCACGATATAATATAATATGAATCACAATAAATTCCTTTGTAAAAAAAGAAATAAAAGTTAATCTAAATAAATTTATTAATAAAGTTAATATCATAATATTTAATACAATTTTCACATTTATTACATTAAACAACTTTATAGGACTATTTCCATATATTTTCACATCTTCAAGTCATATAACATTTTCACTAAGATTAGCTATATATATATGATGTAGATTCATAATATTCGGATGAATATTTAACTATAAATATATACTTATTCACTTAACTCCA…	ATGATAATATATTTAATAGTATTGTTAATATTATTTATTAGTGGTAAATTTATATTGAATAATGTAAAGTTGTTTATAATTCAAAATTTTTTCTTTTTTTTAAGGTTTGTGTTTATGATTAATTTTAGTACATTAAATTATAGATGAACTATAATTTATATATGTATAGGATTGGATAAATATTCTTTTGAGTTTATTTTATTATCTTTATGAATTATTGGTTTAATATTTATATCATCTATATCTTTAGGAATATCATTTTATAAGAATTTATTTATATATATATTGATTTTATTAATATTGTTATTGTATATAGTTTTTAGATTAATAGATTATTTTATATTCTATTTATTTTTTGAAATAAGTATGATTCCTATATTAATTATAATTTTAGGTTGG…	ATTATTATATTATATTATATTTTTTTTTTTTTTTTTTTTGGGATAGTTTATTTTATTTTAGGTATTTATTTTTTGTATAATCAGAATAGAATATTTATTGAGTGAAATTTATTTATGATTAATTCTATAGAGGTAAATATATTAGTTTTATTAGATATAATTTCTTTATTGTTTATTGTGTTGTTCCTATTAATTTCCTCGATAATTTTTTTGTATAGAAGTGAGTATATAATTGGGGATAATTTTATTGATCGTTTTGTTTATTTAATAATTATGTTTATTATTTCTATAATTATGATAATTTTGAGACCTAATTTATTTACTATTTTGTTGGGATGGGATGGTTTAGGTTTAATTTCTTATTGTTTAATTATTTATTATCAAAATTATAAGTCATTA…	ATATTAAATTTTAGAGTTAATATTTCTATAATTTTTTTTTTTATATCTTGTTCATTTTATTTTTATATATATAAGTATATTTTATTAACATTATTGAGATTAGAATTTATTTCGTTAAGATTAATTTTTAATATATATAATTTATTTATTCAAATAGACTCAAATATTATTATAATTTTGTATATAATGGTTTTTTCAATTTGTGAAGGAGTATTAGGTTTGTCTTTATTAGTAATGTATATTCGATTAGATGGTGAAGATATGTTGGATTTAATAAATTTAATTTTATGATAA	ATGAAATCATTAAATAATTACAATCATCCATTTCATATAACTTCAAATAGACCATGACCACTAATTATATCAACTAATGTAATAAACCTAATATTAAATATTTTTATTTGAATAAATTTTAGTAACTTTATCCCAATAATTATAGGAATATTCTCTATTTTATTAATCATATTCCAATGATGACGTGATCTAATTCGAGAAAGATTATTTCAAGGATCCTATACAACAATAATTTACAACAATATAAAATTTTGTATACTACTCTTTATTTCAAGAGAACTTATGTTCTTTATTTCATTTTTCTGAACTTACTTTCATAGATTTTTATCTCCAAACATTGAAATTGGAATACAATGACCTCCAATAAATATCTCACCTTTTAATCCATTCAATATCCCC…	ATGTTAATTTATCTAAATATAACTATCTTACTAATCATTACTGTTTCATTTATATCAATATCAAACTTACTAATTTCAAAAAAAATATTTAAAAATCAAGAAAAAATATCCCCCTTTGAATGTGGATTCGACCCAATCAGAAAATCCCGATTACCATTTTCTATTCAATTTTACCTAATCACTGTCATTTTTTTAATTTTTGATATTGAAATTGTTATAATAATTCCCATAATCAAATATATTTCAATAAAAAAATTGATTTTATGAAACTTAACTTCCAACACAATTATTATAATTTTAATTATTGGAATTTTAAAAGAATGAAAAGAAGGAGCTCTTAAATGATTTAAATATAGATTGAAAAAATCAATTTCGACTTGATATTATAGATTATTAAAA…	ATGAAATCATTTAAAAACATTAACTATCTAAGTAAAACTTTAAATAAATCAATTATTAACTTACCTTCACCAATTAACATCAACATATGATGAAATTTCGGTTCATTACTTGGATTATGTCTTATAATTCAAGTAATTAGAGGAATCTTCCTAACTATACATTATACTCCTAATGTACATATAGCTTTTGATAGAATTATTCACATTCATCAAAATGTTAATCTTGGATGACTAATTCGTCTAATGCATATAAATGGAGCCTCATATTCTTTATTTGTATATTCCATTCATATCGGTCGAGGAATATACTTCAACTCTTTTCTATTAAAAAATACATGATTAGTTGGATCAATCATCTTGCTCATAACTATAATAATCGCTTTCATAGGATATGTTCTT…	ATGAATACACCACTTTATCTAAATTTAATTATCTATTCAATTATGTCAATTTTAATAATCATTCCAACTAATAGAAAACATTTTCATCCAGTTACTATATCAATTTTACTAATTGTATACTCACTTTTCACATCTATTAACATAAGAATATTCAGTTCATCTTATCTTTATTCATTCTTAGTATTTTTAACCTTTATTGGAGGGATTCTAATTTTATTTATATATTTTACAAGATTATCTATAAATATAATTATGACAATTAATTTTAAATTTTTAATATCTTTATCATACAAAATAATATTAATAATATGAACTTTTATATTTATAAAAATTTAA	ATAAGTATTTCATGTTCTTTTATAATAATTTTATTGGTTTTGGTTTTGGAGATACTTTTAGATTTAATTAGAGTAGCTTTCTTAACTTTATTAGAACGTAAAATTTTATCATATATTCAATTACGTAAAGGACCCAACAAAGTTGGGTTTATTGGATTGTTACAACCTTTTAGGGATGCAGTTAAGTTATTTAGAAATGAATTTATTTTGATTTTAAAGATTAATCTTGTGTATTATTTAATTTCACCTATTTTTAGGATTTTTTTGATATTATTAATATGAATATTAATACCATATATATATATATTGATTTCTATGAATTTAGGTATTTTATTTTTTTTAAGTTGTTTAAGAATAGGGGTATATTCACTTATATTTGCTGGATGATCTTCAAATTCA…
Bactrocera dorsalis	ATTTTTAAATATTCAGCAAAAATTATATTTTTTTTTATCTTAATAACAGGAACCCTAATCACTGTATCCTCAAATTCTTGATTAGGAGCCTGAATAGGGCTAGAAATTAACTTGTTGTCATTTATCCCCCTAATAAATAATAACAATTTAACATCTACAGAAGCCTCATTAAAATATTTTTTAACCCAAGCCATAGCCTCAGCAGTTCTACTGTTTGCTATTATAATAATGTATTTAAATAATTACCCAATTATTCAAGATAATTCTTCTTATAGTAATCTAATAATTATTTCATCCTTATTACTGAAAAGAGGGGCAGCACCCTTTCATTTTTGATTCCCCAATGTTATAGAAGGACTTTCTTGAATAAATGCTCTTACCCTAATAACATGACAAAAA…	TCGCGACAATGGTTATTCTCAACAAATCATAAAGATATTGGAACTTTATATTTTATCTTCGGAGCCTGAGCAGGAATAGTAGGAACATCCCTTAGAATTTTAGTCCGAGCTGAACTCGGTCACCCAGGAGCTTTAATCGGTGACGATCAAATTTATAATGTAATTGTAACAGCTCATGCTTTCGTAATAATTTTCTTTATAGTTATACCAATTATAATTGGTGGATTTGGAAATTGACTTGTTCCTTTAATATTAGGAGCTCCCGATATAGCATTTCCACGAATGAATAATATAAGATTTTGATTATTACCTCCTTCCCTTACATTACTATTAGTAAGAAGTATAGTAGAAAACGGAGCTGGTACAGGTTGAACAGTTTACCCACCCCTATCATCTGTT…	ATGACAACATGAGCTGCCCTTGGCCTTCAAGATAGAGCCTCTCCTCTTATGGAACAACTTACCTTCTTTCATGATCACGCTTTAATAATTTTAGTAATAATTACAACATTAGTAGGTTATTTAATATTTATATTATTCTTTAATTCATATACTAACCGAAATCTTTTACATGGTCAAACTATTGAAATAATTTGAACGATTCTTCCAGCAATTGTACTACTATTTATTGCTTTCCCCTCCCTTCGATTGCTATATTTATTAGATGAAATTAATGAACCCTCGGTTACATTAAAGGCTATTGGACACCAATGATATTGAAGTTATGAATATTCAGACTTTATAAACGTGGAATTTGATTCATATATAGTTCCAACTAATGAATTAGCAACAGACGGATTC…	GTGCCTCAAATAGCCCCAATTGGTTGATTAAGTTTATTTATTATCTTTTCAATTACTTTTATCTTGTTTAGTATAATAAATTATTATTCTGTAATTCCTAAAACACCTAAATCAGAAATTTCAAGCAAGTATTCAACAACTTCTTTAAACTGAAAATGATAA	ATGATAACAAATCTATTCTCTGTATTCGACCCTTCATCAAGTATTTTCAATTTATCATTAAATTGAATAAGAACATTTTTAGGACTTCTTCTAATTCCTTCTGCCTACTGATTAATACCCTCACGATGACATATTTTTTGAAATTCAATTCTTATTACACTTCATAAGGAATTCAAAACTCTTCTTGGCCCATCAGGACATTCAGGATCAACTTTTATTTTTGTCTCTTTATTTTCATTAATTTTATTTAATAATTTTATAGGATTATTTCCTTATATTTTCACAAGAACAAGTCACTTAACACTTACACTTACACTAGCTCTACCCTTATGATTATGTTTCATACTTTATGGATGAATTAATCACACACAACACATATTCGCTCACCTAGTACCTCAA…	ATGTTAAAATTGATTTTTATAATACTTTTTATTAGTCCTATTTGTTTTATGAATGGTTTATTTTGAATGGTTCAGAATTTATTATTTATTGTAACTTTTGTTTTCATTATTTTAAATTATTGTACTAATTATTTTGTAAATATTTCATATTTTTTAGGATTTGACGTTATTTCTTATGGTCTTATTTTATTGAGATTTTGAATTTGTACACTTATAATTAGTGCTAGTGAGTCTGTTTATAAGTACAATAATTATAAAAATTTATTTTTATTTAATGTTTTGATTTTGTTGATTTTCTTGGTGTTAACTTTTAGAAGAATGAATCTGTTTATATTTTACTTATTTTTTGAAAGAAGATTAATTCCCACTTTATTTTTAATTTTGGGTTGAGGGTATCAG…	ATTTGTAGAATTAGATTTTTAATTCTAATTACTATTAGAATTAGTTTCTTTACTTCTAGATTAGTGTTTTTGTTAAACGATTATTCTTTATTTTTAGAGTGAGAAGTTGTCAGTTTAAATTCAACTAGAATTGTGATGACTTTTTTGTTTGATTGAATAAGACTATTATTTATATCGTTTGTTTTGTTAATTGCTTCTTTAGTAATTTATTATAGAAAGGAATATATGAGAGGAGATACAAATATTAATCGTTTTATTATATTAGTTTTAATGTTTGTATTGTCAATAATGTTATTAATTATTAGTCCTAATTTAATTAGAATTTTATTAGGATGAGACGGTTTAGGATTAGTGTCTTATTGTTTAGTTATTTATTTTCAAAATGTAAAATCTTACAAT…	ATGTTAATGAGTTTATATTGAGGATTACCTTGTTTTTTATTTTTAATGGGGATTTTTGTTTTTGTTTCTAATCGTAAGCATTTATTATCTATGCTTTTAAGTTTGGAATATATTGTATTAAGTTTATTTTTTCTTTTGTTCATTTACTTAAATTTAATGGATTATAGAAGATTTTTTAGTATAATATTTTTAACTTTTAGAGTATGTGAAGGTGCTTTGGGCCTTTCAATTTTAGTTTCTATAATTCGTACACATGGGAATGATTATTTTCAATCGTTTAATGTATTACAATGTTAA	ATGTCAACACACTCAAACCACCCATTTCATTTAGTAGATTATAGTCCCTGACCTTTAACAGGAGCAATTGGAGCTATAACCTCTGTCTCAGGATTAGTAAAATGATTCCATCAATACGATATTTCATTGTTTGCATTAGGAAATATTATTACTATTTTAACAGTTTATCAATGATGACGAGACGTATCTCGAGAAGGAACTTTTCAGGGACTACACACCTTACCTGTAACATTAGGATTACGGTGAGGAATAATTCTATTCATTTTATCAGAAGTTTTATTTTTTGTATCTTTCTTCTGAGCTTTTTTCCACAGAAGTTTATCTCCAGCCATTGAACTGGGAGCTATATGACCTCCTGCAGGAATTCAACCTTTTAATCCATTCCAAATTCCACTATTA…	ATTTTTTCAATTACTATTATAGCATCAATTCTAATTATCATCACCAGTGTAGTTATAACTCTAGCTTCCATTTTATCAAAAAAAGCACTAACAGATCGTGAAAAATGTTCCCCCTTTGAATGCGGATTTGATCCCAAGTCTTCTTCACGACTACCTTTTTCACTTCGATTTTTTTTAATTACAATTATTTTCTTAATTTTTGATGTAGAAATTGCCCTTATTTTACCTATAATTTTAATTATTTCAATTTCTAACATCATTATATGAACTACAACAAGTATTGTATTTATTATTATCTTAATTATTGGACTATACCATGAATGAAACCAAGGTATATTAAATTGATCAAATT	ATGAACAAACCTTTACGAACCCAACACCCCTTATTTAAAATTGCAAATAATGCACTAGTAGATCTTCCAGCCCCAATTAATATTTCAGCATGATGAAATTTCGGGTCATTACTAGGTCTATGTTTAATCATTCAAATTCTAACAGGATTATTTTTAGCTATACATTATACTGCAGACATCAACTTAGCATTCAATAGTGTAAATCACATTTGCCGTGATGTAAATTATGGATGATTATTACGAACTCTTCACGCCAACGGTGCATCATTTTTCTTCATTTGTATTTACCTACATGTTGGACGTGGGATCTACTACGGATCTTATTTATTCACTCCTACCTGATTAGTAGGAGTACTAATTTTATTCCTAGTGATAGCAACAGCATTCATAGGATACGTA…	ATTATACAACTCTTCTTATATTCTTCAACACTAATCTCAAGATTAATTTTTATTCAAATAAATCACCCCTTAGCAATAGGATTAATACTATTAATTCAAACATTACAAATTTGTTTAATTACTGGACTAATAGCTAAAAGATTCTGATTTTCATATGTCTTATTTTTAATTTTTTTAGGAGGTATACTAGTTCTATTCATTTATGTAACTTCCCTAGCATCAAATGAAATATTTTCACTTTCCATAAAATTAACAACTATCTGTATAATAATTATATTAACTACTACACTAATTGCCGCATTTTTAGATAAAATATCTACATCTTCATTTATCCAAAATTTAGAAATACAACCTTTATATAACTTTAACTTAACCGTCTCTGAAAACTCTTTAAGTCTC…	ATAGAATTTATTTTATCAATTATTGGGAGTTTAATTTTGGTAATTTGTGTTTTAGTTAGAGTGGCTTTTTTAACTCTTTTGGAACGGAAGGTTCTAGGTTATATTCAGATTCGTAAGGGACCTAATAAAGTAGGGTTGATAGGAATTCCTCAACCTTTTTGTGATGCGATTAAGTTATTTACTAAGGAACAAACTTATCCTCTTTTATCAAATTATATTTCTTATTATTTTTCTCCTATTTTTTCTTTATTTTTATCTTTGGTTGCTTGATTATGTATTCCTTTATTTGTTAAGCTGTTTTCATTTAATTTAGGTTTGTTATTTTTTTTATGCTGTACTAGTTTAGGCGTATACACTGTTATAATTGCTGGTTGATCTTCTAATTCTAATTATGCGTTA…
Simosyrphus grandicornis	ATTTTTAATAATTCTTCTAAAATTTTATTTATTTTTATTTTAATAATAAGAACAATAATTACTATTTCCTCTAATTCATGATTAGGTGCTTGAATAGGATTAGAAATTAATTTATTATCTTTTATCCCCCTAATAAGAGATAATAATTTAATATCTAATGAAGCATCATTAAAATATTTTTTAACTCAAGCTTTAGCTTCTTCAATTTTATTTTTTTCTTCAATTTTATTTTTATATCAAAATAATTTTATAAATCAAATATCTTATAATAATAACAATTATATTTGTATAATAATTCTATCAGCATTATTAATAAAAAGTGGAACAGCCCCTTTTCATTTTTGATTTCCTAATGTTATAGAAGGATTAAATTGAATAAATTCATTAATTTTAATAACT…	ATTATTAATTATTTTCAATTGTTATTGCAACAATGATTATTTTCTACTAATCACAAAGATATTGGAACCTTATATTTTCTATTCGGAGCTTGAGCTGGAATAGTAGGTACATCATTAAGTGTATTAATTCGTGCAGAACTTGGTCATCCTGGTGCTTTAATTGGAGATGACCAAATTTATAATGTTATTGTTACAGCTCATGCTTTTGTAATAATTTTTTTTATAGTAATACCTATCATAATTGGAGGATTTGGTAATTGATTAGTTCCATTAATATTAGGAGCTCCTGATATAGCATTTCCTCGTTTAAATAATATAAGTTTTTGACTATTACCTCCTTCTTTAACATTATTATTAGTAAGTAGTATAGTTGAAAATGGAGCTGGAACAGGATGAACA…	ATGGCAACATGAGCAAATTTAAATTTACAAGATAGTGCATCTCCTTTAATAGAACAACTTACATTTTTCCATGATCATACTATATTAATTTTAGTGATAATTACAGTTATAGTAGCTTATATAATAACTATAATATTTTTTAATAAATATAGAAATCGATATTTATTACATGGACAAACAATTGAAACAATTTGAACTATTTTACCAACATTCATTTTATTATTTATTGCTTTTCCTTCTTTACGATTATTATATTTAATAGATGAAATTAATGAACCTTCTATTACATTAAAATCAATTGGTCATCAATGATACTGAAGTTATGAATATTCAGATTTTTTAAATGTTGAATTTGATTCTTATATAATTCCTACAAATGAATTAACTACTAACAATTTT…	ATTCCTCAAATAGCCCCAATTAGATGATTATCTTTATTTGTTTTTTTCAGAATTATTTTTATTATATTTAATATAATAAATTATTTCATTTATTTTCCTTTAACTTCTAAATCTAAAACTTCAAAAAAAATTAATACAATTTCTATAAATTGAAAATGATAA	ATAACTAATTTATTTTCTGTATTTGACCCTTCTTCTAGTATTTTAAGTTTATCACTTAATTGATTAAGTACTTTTATTGGTTTATTAATAATTCCATCTATATATTGATTTATACCTTCTCGTTATCATATTATTTGAAATAATATTTTAACTACTTTACATAAAGAATTTACAGTTTTATTAGGAAATCCTAACCAAAAAGGAATAACACTTATTTTTGTTTCATTATTTTCTTTAATTTTATTTAATAATTTTATAGGATTATTTCCTTATATTTTTACTAGTACTAGTCATTTAACTTTAACATTAATATTAGCTTTACCTTTATGATTAGCTTTTATAATTTATGGATGATTAAATCATACTCAACATATATTTGCACATCTAGTTCCTCAAGGA…	ATGTTAAAAATTTTATTTATATTAATTATAATATTTCCTTTTTGTTTTATAACAAATATATTTTGAATGGTTCAAAATATATTATTTTTTATAATATTTATTTTAATTATTTATAATTATTATACTAATTATTGAATAATAATTTCTTATTTTATAGGAATAGATTTATTATCTTATGGAATAATTTTATTAAGTTTTTGAATTTGTGCTTTAATATTAATAGCAAGATATTCAGTAAATAAATATAAAAATTATGAAAAATTATTTTTATTAAATTTTTTAGTATTATTATTAATATTATTTCTAACATTTAGAAGAATAAATATATTTTTATTTTATTTATTTTTTGAATGTAGTTTAATTCCTACATTATTATTAATTTTAGGATGAGGGTATCAA…	ATTTGTTTAATAAATTTTATTATATTATTTATAATAAGAATTATTTTATTAATAAGTTCATTATATTTTCTTATAAATGAAATTATTTATTTTTTAGAATGAGAATTAGTTTCATTAAATTCTATAAGAATTGTTATAACTTTTTTATTTGATTGAATAAGTTTAATATTTATATCATTTGTTTTATTAATTTCTTCTTTAGTAATTTATTATAGAAAAGAATATATAATTCATGATATAAATATTAATCGTTTTATTATATTAGTATTAATATTTGTTTTATCAATAATATTTTTAATTATTAGACCAAATTTAGTAAGAATTTTATTAGGATGAGATGGATTAGGATTAGTATCTTATTGTTTAGTAATTTATTTTAATAATGTTAAATCTTATAAT…	ATGATAATATTAATTAATTGAGGATTACCTTTTTTTTTAATAATGATAGGTATTTTTATTTTTATTTCTAATCGAAAACATTTATTATCAATGCTTTTAAGATTAGAATATATTGTCTTATCATTATTTTATTTATTATTTATTTATTTAAATATATTAAATTATGAAAGTTATTTTAGTATAGTTTTTATAACATTTAGAGTTTGTGAAGGTGTTTTAGGGTTATCAGTTTTGGTTTCAATAATTCGTATATATGGAAATGATTATTTTCAATCTTTTAATATTTTACAATGTTAA	ATGTCAACACATTCAAATCACCCTTTTCATTTAGTAGATTATAGTCCATGACCTTTAACAGGAGCTATTGGAACAATAACTATAGTTTCAGGTTTAGTTAAATGATTTCATCAATATAATATATCATTAATAATATTAGGAACAGTAATTACTATCTTAACAGTTTATCAATGATGACGAGATGTATCACGAGAAGGTACTTTTCAAGGTTTACACACTCTTTCTGTAACGACAGGTTTACGATGAGGAATAATTTTATTTATTTTATCTGAAGTTTTATTTTTTTCTTCTTTTTTCTGAGCATTTTTTCATAGAAGTTTATCTCCATCAATTGAATTAGGAGCTATTTGACCTCCTTTAGGAATTACCCCTTTTAATCCTTTTCAAATTCCATTATTA…	ATTTTTTCTATTATTCTTATTTCTTTAATTTTAATAACATTATCTATAGTAGTAATAACATTAGCAACTATTTTATCTAAAAAATCTTTTAGAGATCGAGAAAAAAGTTCTCCATTTGAATGTGGGTTTGACCCAATATCTTCTTCTCGTTTACCATTTTCATTAAAATTTTTTTTAATTACAATTATTTTCTTAATTTTTGATGTTGAAATTGCTTTAATTCTACCTATAATTATAATTTTAAAATTTTCAAATTTAATATTATGAAGCATCACTTCAATTATTTTTATTTTAATTTTATTATTAGGATTATATCATGAATGAAACCAAGGTATATTAAACTGATCTAATTAA	ATGAATATACCTTTACGAACTCATCACCCAATTTTAAAAATTGCTAATAATGCATTAGTTGATTTACCTTCTCCTGCTAATATTTCTGTATGATGAAATTTTGGTTCTTTATTAGGTTTATGTTTAATTATTCAAATTTTAACAGGATTATTTTTAGCTATACATTATACAGCTGATATTAGTTTAGCTTTTAATAGTGTTGATCATATTTGTCGAAATGTAAATTATGGATGACTATTACGAACATTACATGCTAATGGTGCATCATTTTTTTTTATTTGTATTTATTTACATGTAGGACGAGGTATATATTATGGATCTTATTTATTTACACCAACTTGACTTTCAGGAACAATTATTTTATTTTTAGTAATAGCAACTGCTTTTATAGGATATGTT…	ATCATACAACTTATTTTATATATTATAATTTTAATACTAGCATTTATATTTTTACAAATAAATCACCCTTTAAGTATAGGAATAATATTACTAATTCAAACTATAATAATTTGTTGTATTTCAGGATTAATAGCAAAAAGATTCTGATTTTCTTATATTTTATTTTTAATTTTTGTTGGTGGTATACTTGTTTTATTTATTTATGTAACATCATTGGCATCAAATGAAATATTTACTTTATCTATAAAAATAATTACTTTATTATTTATTAATTTATTTATTTTAATAATTATAATAATTTTTATAGATAAAATAATTATTATATTTAATTCATTAAATAATGAAATAACTTCAATTTCTATATTAAACAATTACATTATAGAAAATACTTTAAATTTA…	ATAGAAATTGTTTTATTTTTAATTATAAGTTTAATATTAATTATTTGTGTTTTAGTGAGAGTTGCTTTTTTAACTTTATTGGAACGTAAGGTATTAGGATATATTCAAATTCGTAAAGGACCTAATAAAGTTGGATTAATAGGAATTCCTCAACCATTTTGTGATGCAATTAAATTATTTACAAAAGAACAAACTTATCCTTTAGTTTCTAATTATATTTCTTATTATTTTTCACCAATTTTTTCATTATTTTTATCTTTATTATTATGAATATGTATACCTTTTTTTATTAAATTATTTTCATTTAATTTAGGATTATTATTTTTTATATGTTGTACAAGATTAGGAGTTTATACAATAATAATTGCTGGATGATCTTCAAATTCTAATTATGCATTA…
Trichophthalma punctata	ATGTTTAAAAATTTATCTAAAATTGTATTTCTTTCCACTCTAATAAGAGGAACGTTACTAACAATTTCTTCTAATTCTTGAATAGGAGCATGAATAGGACTAGAAATTAATTTATTATCTTTTATCCCCCTAATAAATGATACAAATAATTTAATATCCTCCGAAGCTTCCCTAAAATATTTTTTAATTCAAGCCATTGCTTCATCTATTTTATTATTCGCAATCATAATTCTTCTTGTAAAAAATAATAAAATAGAAATAATATTAAAAAATAATTACGCATCCTGGGTCATATTTTCAACCCTACTCTTAAAAAGAGGTGCTGCCCCGTTCCATTTTTGATTTCCAGGAGTAATAGAAGGATTATCTTGAATTAATAACTTTACTTTAATAACCTGA…	CAACAATGGCTATTTTCAACTAACCATAAGGATATTGGAACTTTATATTTCATTTTTGGAGCATGATCAGGTATAGTAGGAACAGCTCTTAGAATTCTTGTACGAATAGAACTAGGTCACCCAGGAGCACTAATTGGTGATGATCAGATCTATAATGTAATTGTCACAGCTCACGCATTTGTCATAATTTTCTTTATAGTAATACCTATTATAATTGGAGGGTTTGGAAATTGATTAGTCCCCCTAATACTAGGAGCTCCGGATATAGCCTTCCCACGAATAAATAACATAAGATTTTGAATATTGCCCCCCTCTTTAACACTACTACTAGTCAGCAGAATAATCGAAAATGGAGCAGGTACAGGATGAACTGTATATCCCCCCCTTTCATCCAACATT…	ATGGCAACATGATCAAACTTTGGCCTCCAAGATAGTGCTTCCCCTTTAATAGAACAATTAGTATTCTTCCATGATCACACTATATTAATTCTAATTATAATTACCATTTTAGTAAGATATATAATAATTTTACTATTTTTTAACTCCTTCACTAACCGATTTCTTCTACATGGACAAACTGTCGAATTAATTTGAACTATTCTACCTACAATTGTTCTGCTATTCATTGCATTTCCATCATTACGACTATTATATATATTAGATGAAATTAATGAACCAGTTGTAACTCTAAAATCTATTGGACATCAATGATACTGAAGTTATGAATACTCTGATTTCCTAGATATCGAATTTGACTCCTATATAATCCCAACTAATGAATTAAACATAAGTAGATTT…	ATTCCTCAAATAGCTCCCATTAGTTGATTAAGTTTATTTATCTTATTCTGATTTATTTTATCATTATTTAGAATAATAAACTATTTCTCTTTTTTACCCCTATCCCCCAAAATTAAAACTAAAAAAGAAAAATTTATTAATTCATTAAATTGAAAATGATAA	ATAACAAATTTATTTTCTGTTTTTGATCCTTCTTCTAGAATCTTAAACATTTCATTCAATTGAATAAGAACATTTACTGGATTATTGATAATTCCTCCAATATACTGATTTATACCTTCACGTTATCAAATTATTTGAAACAATATTCTATTAACTTTACATAAAGAATTTAAAACTCTATTAGGCCCTACAGGCCACAAAGGAAGATCCTTCGTATTCATTTCAATATTTTCACTAATTCTATTTAATAATTTCATAGGGCTATTCCCTTACATCTTTACTAGAACAAGTCATTTAACTATAACACTTACTTTTGCTTTACCTTTATGATTAAGATTTATAATTTATGGATGAATTAACCACACCCAACATATGTTTGCCCATCTAGTACCTCAAGGA…	ATGTTAAAATTTTTATTAGTTATTTTTTTTCTTATTCCTTTGAGTTTTAATAAAAATAAGTTTTGAATGGTTCAGAATGTTATTTTTTTATTGAGATTTATATTCATTAGCTATAATTTCTATGAAAATTATTGAATAAGATTAAGATATTTTATAGGATGTGATTTATTTTCTTATGGTATAGTTCTTTTGAGATTGTGAATTTGTGGTTTAATATTAACTGCTAGAGAGTTAATTAAAAAGTATAAAAATTATGAAGAGTTTTTTGTTTTTAATATTATTATGTTACTTTTAATATTATGTTTAACATTTATGAGAATAAATTTATTTATATTTTATTTGTTTTTTGAGAGAAGTCTTATTCCTACCTTGTTTTTAATTTTAGGTTGAGGGTATCAG…	ATTTGTTATGTTAGATTTATTTGTTTAATTAGTTTGAGTTTGAATTTATTCTTAATTGGTATTAACTTTTTAATGATAGATTATGTTTTGTTTATTGAGTGAGATATTATTTCTTTAAATTCAGTTAGAGTTGTAATGACCTTTTTATTTGATTGAATAAGACTAATTTTTATATCATTTGTTTTGTTAATTTCTTCGTTAGTTATTTTTTATAGAACAGAGTATATAGAAGAAGATATTAATATTAATCGTTTTATTTTGTTAGTTCTTATATTTGTTTTATCTATAATACTACTTATTATTAGCCCTAATTTAATTAGAATTTTGTTGGGTTGAGATGGATTGGGACTTGTTTCTTATTGTTTAGTTATTTATTTTCAGAATGTTAAGTCGTATAAT…	ATGTTAATATATTTAAGTTGAGGGTTTCTTTTTTTTTTGTTTGTTATTGGTATCGTTATTTTTGTATCTAATCGTAAGCATTTACTTTCAATATTGTTGAGATTAGAGTTTATTATATTATGTCTGTTTTTTTTTTTATATATTTATTTAAATTTATATAGATTTGAAATGTTTTTTACTATATTATTTTTAACTTTTAGTGTTTGTGAAGGAGCCCTAGGTCTATCTATTTTGGTTTCAATAATCCGTACTCATGGGAATGATTATTTTCAGTCTTTTAGAATTCTTCAATGTTAA	ATAATGTCCACACACTCAAATCACCCATTTCATTTAGTAGATTACAGCCCATGACCTTTAACAGGAGCTATTGGAGCTATAACAACAGTATCTGGATTAGTAAAATGATTTCATCAATTTGATATTATTCTATTTTCACTAGGTACTTTCATCACAACTTTAACAGTATATCAATGATGACGAGATGTTTCACGAGAAGGAACTTTCCAAGGACTTCATACATACCAAGTAACCATTGGATTGCGTTGAGGAATAATTCTATTCATTACATCAGAAATTTTATTCTTTGTATCATTCTTTTGAGCTTTTTTTCACAGCAGATTATCCCCCTCAATCGAATTAGGAACTAATTGACCCCCCCAAGGGATTAGTTCATTTAATCCATTTCAAGTACCTTTA…	ATTCTATTAGTATTATTTATAGCTCTAACAATCTTAACAGTTTCAATCATTGTAATATTATTAGCATCATCAATTTCAAAAAAAGCATTAACAGATCGAGAAAAAACATCAGCATTTGAATGTGGGTTTGACCCATTTTCTTCTTCCCGAATTCCTTTTTCCCTTCGATTTTTTCTAATCACAATTATTTTCCTAATTTTTGATGTAGAAATTGCTCTTATTTTACCTATAATTGTTATTATAAAAAGATCAAATATTATACCATGAACTTTTACTAGAATAATTTTTATTATAATCCTATTAATAGGATTATATCATGAATGAAATCAAGGAGCTCTTAATTGATCAGAAT	ATGAACAAACCTTTACGATCAAGACACCCACTTATTAAAATTGCAAATAATGCTCTAGTAGACTTACCAACCCCCTCTAATATTTCTATATGATGAAACTTTGGCTCATTATTAGGAATATGCTTAATTATTCAAATCATAACTGGATTATTTTTAGCCATACACTACACAGCCGATATTAACATAGCATTTAACAGAGTAACACATATTTGCCGAGATGTAAATTACGGTTGATTACTGCGAACACTGCATGCAAATGGAGCATCTTTATTCTTTATCTCGATTTACCTACATGTAGGACGTGGTATATATTATGGATCTTATTTATTTACCTATACTTGACTAATCGGAGTAGTTATCTTATTTTTAGTAATAGCAACAGCTTTTATAGGATACGTC…	ATTATTCAACTTATATTTTTAATATACACTTTAATTTCAAGCATTATTTTCCTTCAAATCAATCATCCCCTGGCTATAGGTATAATATTATTAATTCAAACAGTTTTAATTTCTATTATTACAGGATTATTATCAAAATCATTTTGATTTTCATACGTACTATTTTTAATTTTTATAGGAGGAATATTAGTATTATTTATCTATGTAACATCTCTAGCATCAAATGAAATATTTTCTATATCTATAAAAATTATTATAGCTACAACCTTTATTACAATAATAGCTATAGTAATTATATATATACTAGATATAACAATAATTATCCCGATAATTAACAACAATGAAATTACAGAAATATTAAATATTACATATTCAATTAATAGCACTAGATTAAACTTA…	ATGTTTTATTTTGACTTAATTTTGTCTTTTATTGGTAGATTATTATTAATTATTTGTGTAATAGTTGGGGTTGCTTTTTTAACTTTACTGGAACGTAGGGTTTTAGGCTATATTCAAATTCGTAAGGGGCCTAATAAAGTGGGGTTTGCGGGTATTCCTCAGCCGTTTTGTGATGCAATTAAACTATTTACTAGGGAACAGACTTATCCTGTTTTGTCAAATTACTTATCTTATTATTTTTCACCTATTTTTTCTTTATTTTTATCTCTTTTAGTTTGATTATGTGTACCTTTATTAATTAAGTTATTTTCTTTTAATTTGGGGTTATTATTTTTTTTATGTTGTACTAGATTAGGTGTGTATACTGTTATAATTGCTGGATGGTCTTCTAATTCTAAT…
Cydistomyia duplonotata	ATTTTTAAAAATTCTTCTAAAATTTTATTTTTTAGAACTTTAATAATTGGGTCATTAATTACTATTTCATCAAACTCATGATTAAGAGCTTGAATAGGATTAGAAATTAATTTATTATCATTTATTCCCTTAATAATTGATACTAATAATTTAATATCTACCGAAGCATCTTTAAAATATTTTTTAACCCAAGCTTTAGCCTCTGCTATTTTATTATTTGCAGTTATTATATCAATATTAAAATTTAATTTTATTTCACAATTAAATTTTAATTATAATTATTCTGATTTAATTATTTTATCTTCTCTTATATTAAAATCAGGAGCTGCTCCTTTTCATTTTTGATTTCCTGGAGTTATAGAAGGATTATCTTGAATTAATAATTTAATTTTAATAACT…	TCGCGACAATGATTATTTTCAACAAATCATAAAGATATTGGAACATTATATTTTATCTTCGGGGCATGAGCTGGAATAATTGGAACTTCATTAAGAATTCTAATTCGAGCCGAACTAGGACACCCAGGTTCATTAATTGGAGATGATCAAATTTATAATGTAATTGTAACTGCCCATGCTTTTGTAATAATTTTCTTTATAGTAATACCCATTATAATTGGAGGATTTGGAAATTGACTAGTTCCTTTAATATTAGGAGCACCAGATATAGCATTTCCTCGAATAAATAATATAAGTTTTTGACTACTTCCTCCCTCATTAACACTTTTATTAGCTAGTAGTATAGTGGAAAATGGAGCTGGAACTGGATGAACTGTTTACCCCCCCTTATCAGCAGCT…	ATGTCAACATGAGCAAATCTTGGACTACAAGATAGTACTTCTCCTTTAATAGAACAATTAACATTCTTTCATGATCATGCACTATTAATTTTAGTTATAATTACAGTTTTAGTTGGATATTTAATATTTATATTATTTTTTAATTCATATACTAATCGATTTTTACTTCATGGACAAACTATTGAAGTAATTTGAACTATTCTTCCAGCTTTTGTTCTTTTATTTATTGCATTTCCTTCATTACGATTATTATATTTACTTGATGAAATTAATGAACCAATTATTACCTTAAAAACAATTGGACATCAATGATATTGAAGTTATGAATATTCTGATTTTCTAAATATTGAATTTGATTCCTATATAATTCCCACAAATGAATTAAATCTTGATGGATTC…	ATTCCACAAATAGCACCAATCAGATGATTATTATTATTCCTTATTTTTTCAATTACATTTATTTTATTTAATATTATAAATTATTATTCATATCTACCCTCTTCTCCTAAATTAAGAAAAACAACTTCTTTATCAACTAATTCATTCAATTGAAAATGATAA	ATAACTAATTTATTTTCTGTTTTTGACCCTTCATCAAGTTTATTTAATTTATCATTAAATTGATTAAGAACATTTATTGGATTATTAATAATTCCTTTAACATACTGATTCATACCTAATCGTTATCAAATTATTTGAAATAATATTTTATTAACATTACATAAGGAATTCAAAACTTTATTAGGTCCTACAGGACACCCAGGAAGTACTTTTATTTTTATTTCATTATTTTCATTAATCTTATTTAATAATTTTATAGGATTATTTCCTTATATTTTTACAAGAACTAGTCATTTAACTTTAACATTAACATTAGCTTTACCTTTATGATTATGCTTTATAATTTATGGATGAATCAATCACACTCAACATATATTTGCTCATTTAGTTCCTCAAGGA…	ATGTTAAAATTTTTATTAGCTATTTTTTGTTTAATTTTAATTAGTTTTATAAACAAAATATTTTGAACGGTTCAAAATATTTTGTTTGTGTTATCTTTTTTATTTATTATTATTAATTATAGAAGTAATTATTTTTTAAATTTAAGTTATTTTATGGGATGTGATATAATTTCTTATGGTTTAATTTTATTAAGTTTTTGAATTTGTTCTTTAATATTATTGGCAAGTGAATCAGTAGAAAAGTATAGAAATTATATTAATTTTTTTGTAATTAATATTTTATTTTTATTATTATTTTTATATTTAACATTTAGAAGAATAGGATTATTTCAATTTTATTTATTTTTTGAAAGAAGATTAATTCCAACTTTATTTTTAATTATAGGATGAGGGTATCAA…	ATTTGTTTAATTAGTTTTATTAGTTTAATTAGTTTAAGAATTTCATTATTTATATTAGGAATTAATTATTTACTAAGAGATTATATAGTTTTTATTGAATGAGAGGTTGTAAGTTTATATTCTTCAAGAATTGTTATAACTTTTTTATTTGATTGAATAAGTCTAATATTTATGTCTTTTGTTTTATTAATTTCATCATTAGTAATTTTTTATAGAAAAGAATATATATCTTCTGATATAAATATTAATCGATTTATTATATTAGTATTAATATTTGTTTTATCTATAATATTATTAATTATTAGTCCTAATTTAATTAGAATTTTATTAGGATGAGATGGGTTAGGGTTAGTTTCTTATTTATTAGTTATTTATTTTCAAAATGTAAAATCTTATAAT…	ATGTTAATATTTGTTTATTGAGGAATTCCTTTATTTATATTTATTATAGGGGTAATTGTATTTGTGTCAAATCGTAAGCATTTACTTTCTACTTTATTAAGTCTAGAATTTATAGCTTTAAGATTATTTTTATTATTATTTATTTATTTAAATTTATATAATTTTGAAAGATTTTTTAGTATAATATTTTTAACTTTTTGTGTTTGTGAAGGAGCTTTAGGATTATCTGTGTTAGTTTCTATGATTCGAACTCATGGTAATGATTATTTTCAAACTTTTAGAATTCTACAATGTTAA	ATGTCAACTCATTCAAATCACCCCTACCATCTAGTTGATTATAGCCCATGACCATTAACTGGAGCAATTGGAGCAATAACAACAGTATCTGGATTAGTTAAATGATTCCATCAATATGATGTTTCACTATTTTTATTAGGAAATATTATTACACTATTAACAATATATCAATGATGACGAGATATTTCACGAGAAGGAACTTTTCAAGGATTACATACTTACCCAGTAACATTAGGATTACGATGAGGAATAATTTTATTTATTGTTTCAGAAGTATTTTTTTTCGTCTCATTTTTCTGAGCTTTCTTTCATAGAAGTTTATCACCAACTATTGAATTAGGAATTAATTGACCCCCTGCTGGTATTGTACCTTTTAACCCTTTCCAAATTCCCTTATTA…	ATTTTTTCATTATTCATTATAGGATCTATTATCATAATTATTTCAATAATTGTTATATTATTAGCAACTATTTTATCTAAAAAATCAATTATTGATCGAGAAAAAGCTTCTCCATTCGAATGTGGATTTGATCCAATAAGATCTTCTCGTCTTCCATTTTCTCTACAATTTTTTTTAATTGCTATTATTTTTTTAATTTTTGATGTAGAAATTGCTTTAATTTTACCAATAATTATAATTATAAAATTTTCTAATTTAATAATTTGATCATTTACAAGAATTTTTTTTATTATTATTCTATTATTAGGACTTTATCATGAATGAAATCAAGGAGCCCTTGAATGAACTTCTTAA	ATGAATAAACCTTTACGACAAGAACACCCCTTATTTAAAATTATAAATAATGCATTAGTAGATTTACCAGCTCCTGTAAATATTTCAAGTTGATGAAATTTTGGATCACTATTAGGATTATGTTTAGTAATTCAAATTTTAACCGGACTATTTCTTGCTATACACTATACAGCAGATATTACTATAGCTTTTGACAGAGTAACACATATTTGCCGAGATGTAAATTATGGTTGATTATTACGAACATTACATGCTAATGGAGCTTCTTTTTTCTTTATTTGTATTTATTTACATGTAGGACGAGGAATTTATTATGGTTCTTATTTATTTGAACCTACATGACTTGTAGGAGTTGTAATTTTATTTTTAGTAATAGGAACAGCTTTTATAGGATATGTG…	ATTTACCAAATTATACTTTATTTAATAAGATTTATTTCTAGTATTATTTTTTTACAAATAAATCACCCTCTAGCAATAGGACTTTTATTGTTAATTCAAACATTTTTAATTTGTTTATTAACTGGATTATTTGCTAAAACTTTCTGATTTTCTTATATTCTATTTTTAACTTTTCTAGGAGGAATACTTGTATTATTTATTTATGTAACTTCCTTAGCATCTAATGAAATATTTTCTTTATCTATAAAATTAACAATGTCTACTTTATATTTTATTGGTTTAATTTTTATTATTTCTTTATTTATTGATAAATCATCATTAATATCATTTTTTTTTAATAATGAAACAATTCAAATTTCTCAAATAAACTCATATATTTTAGAAAATTCATTAAGACTT…	ATAGATTTAATTTTACCTTTAATTGGAAGTTTATTATTAGTTATTTGTGTAATAGTAGGGGTTGCTTTTTTAACATTATTAGAACGAAAGGTTTTAGGATATATCCAAATTCGTAAAGGTCCTAATAAGGTTGGATTAATAGGTTTACCTCAACCATTTTGTGATGCAATTAAATTATTTACTAAGGAACAAACTTATCCTTTATTATCAAATTATATTTCATATTATTTTTCTCCTATTTTTTCATTATTTTTAGCTTTATTAGTATGAATATGTATTCCTTTATTGATTAAGTTATATTCATTTAATTTGGGTATTTTATTTTTTTTATGTTGTACTAGATTAGGAGTTTATACAGTTATAATCGCTGGTTGATCATCTAATTCAAATTATGCTTTA…
Reticulitermes flavipes	ATGCCCAGTAACTCAACCAAAATCCTATTACTAACTACACTAGTAAGAGGTGTGTTAGTGGCCGTGTCCTCCAACTCATGATTTGGTGCATGAATAGGACTAGAGGTCAACTTAATATCATTTATTCCACTGATATCTAACACCAAAAATATATACAACACAGAAGCCTCACTAAAATACTTTATTGTCCAAGTATTGGCCTCAGCAACACTACTATTCATAGTAGTAATAAAAACAATAGCAGAAGATCTATTTACACTCGCCTTTATAGAAACTTCATATACACCAATAATCATTTGCACCCCCTTAATATTAAAGAGAGGTGCAGCACCATTTCACTGGTGATTCCCAGGAGTAATAGAGGGGCTGAGATGAGAAAACTGTGGACTATTAATAACA…	ATTATTAACCGATGGTTATTCTCAACAAATCACAAAGACATTGGAACACTATACTTTGTATTCGGTGCCTGATCAGGAATGGTCGGAACATCACTTAGAATACTAATTCGAACAGAACTAGGACAACCTGGATCTCTAATTGGAGATGACCAGATCTACAACGTTATCGTTACTGCTCATGCATTCGTCATAATTTTCTTTATGGTCATACCAATCATGATTGGTGGATTCGGAAACTGACTAGTACCACTTATATTAGGAGCCCCAGACATAGCATTCCCACGAATAAACAACATAAGATTTTGATTACTCCCACCATCATTAACACTACTACTTACTAGCAGAACAGTAGAAAGTGGAGCAGGGACAGGATGAACAGTTTACCCCCCTCTTGCGAGA…	ATGACAACATGATTAAACATAACACTACAAGACGGAGCATCTCCCATCATAGAACAATTGATCTTCTTCCACGATCATACATTAATAATTATATTAATAATCATCACAACCGTTATATACATAATAACCACCCTACTTTGAAATAAACACACCAGACGATTCATACTAGAAGGACAACTAATTGAAACTACATGAACAATTGCACCAGCAATTATCCTAGTATTCATTGCAATACCATCCTTACGACTTCTATATCTAATAGACGAAATCCACAACCCAACAATAACCCTAAAGGCAGTAGGACATCAATGATACTGAAGATATGAATACTCAGACTTCACAAAATTAGAATTCGACTCTTATATAATCCCACAAGAGGAAAATCAAGCAAGAACTTTC…	ATACCACAAATAATACCTATAGAATGAACAATCCTATACATTACATTCCTAGCAACACTCCTAATATTCAACATCATAAACTACTTCATACAATCACCAAATAAAAACAGCACAACAAAACCCACCATCAACGTTAACAATATAAACTGAAAATGATAA	ATAAGAAATCTATTCTCAATCTTCGACCCAACAACAGAAATCAACAGACTACCCATAAACTGAACAAGAACAATAGTTGGGCTCCTATTAATCCCAACAAGAATTTGACTAACGCCATCACGAAACAGAATAGCATTAAACTTACTAATAAATAAACTCCACGCAGAAATAAAAACGATTTTGAGAAAAGGAAACCAAAACAAGGGAAACTCATTTATTTTCACCTCATTGTTCCTCATAATTCTAATAAATAACTTCCTAGGATTATTCCCATACATCTTCACTAGAACAAGACACTTAACACTAACGTTAACACTAGCACTACCACTATGAATAACATTTATATTATTCGGATGAATCAAAAATACAAATCACATATTTGAACACCTAGTACCACAA…	ATGTTAAGGTTTCTTTGCTTTTTATTCTTTTTAACCCCTTTGTGTATTTTTCCGGGTTCTTGGTGATTGGTTTGTTCTTTGTTGTTTTTTGTCTCTTTTATTTTTTTATTCTCTTTTCCTTATTTTTTCTGTTGGGGTAATTTGGGCTATTTTTTTGGGTGTGATGTGATTTCTTATGGGCTTGTTTTATTAAGTTTGTGGATTTGTGTTCTTATGGTTTTGGCTAGAGAGTCTGTGCTTCGTTCTGGTTACTTTTCTGGTCTTTTCCTTTTTGTTGTTATTTTTCTTGCTGTTATGTTGTATTGTACTTTCAGAAGAGTTAGTTTACTTTCGTTTTATATTTTCTTTGAGAGTAGATTAATCCCTACTTTACTTCTTATTTTGGGCTGGGGTTATCAA…	ATGATACCGATTTCTATTTGTTTTGCTAGATTTATCTTTTTATTTGGATTGGGCTGGGTTTGTTGTTTTTTGGGGGTCTATCTTGTTTTGAGCGATTTGGTTTATTTTGTTGATTGGGGGATTGTTAGATTGAATGGTAGATCAGTTATTATAACTTTTTTGTTTGATTGAATATCTTTATTATTTTTGGGTTTTGTTTTTATTATTTCTTCGTTGGTTATTTTGTATAGTGATGATTATATGTCTGGTGATTTTAACATTTTTCGTTTTATTATATTGGTTTTGATGTTTGTGGTTTCTATAATGTTTTTGATTATTAGTCCTAATATGATTAGAATTTTGTTAGGTTGGGATGGTTTAGGTTTGGTGTCTTATTGTTTGGTAATTTATTATCAGAAT…	ATGTCAATATGATTTTATCTTTTTGTTCTTTATTTTTGTGGTATTTGGTCATTTTCTTCTAGTCGTAAGCATTTGTTGGTTACTTTGTTGAGTTTGGAGTTTATTGTTTTGGTTCTTTATCTTTCAGTTTATTTTTACTTGTGCGGGTTGAATTATAGCTTATTTTTTGTTGTTTATTTTTTGGTTTTTTCTGTTTGTGAGGGTTCACTAGGGCTGTCAATTTTGGTTTCTATAATTCGCAGTCACGGTAATGATTATTTTCGTTCTTATAGAGTTCTTCAATGTTAA	ATGTCAACTCAAGAAAACCACTCATTCCACATAGTAAACAAAAGACCATGACCACTCACAGGAGCTATTGGAGCAATAGTAACACTGATAGGACTAATTAAATGATTTCATCAATACAACAACAGCCTATTAGGAGTAGGAACAGTAATCACCCTACTAACAATAATTCAATGATGACGAGACGTAACACGAGAAGGAACCTACCAAGGACTACACACTAAGACAGTTACAAGAGGACTACGATGAGGGATAATCTTATTCATTATTTCAGAAGTCCTATTCTTTGCATCGTTCTTCTGAGCATTTTTCCACAGAAGACTATCGCCCACAATTGAACTAGGATCAGCTTGACCGCCCACAGGAATCCAACCATTTAATCCTATACAAATCCCACTACTA…	ATATCAACAATCATAACGATATCAACAATAACAATTATAATCTCAACTATCGTAATAATAGTAGCAACACTAATTTCAAAAAAAACTCACGAAGAACGAGAAAAGAGATCACCCTTCGAATGCGGATTTGACCCAAAAAACTCAGCACGACTACCATTCTCATCACGATTCTTCCTAATCGCAGTTATCTTCATAATCTTTGATGTAGAAATTGCACTACTACTACCCATGCCAATTACTATAACAACATCAAACATAAAATCATGAATGCTAATTAGATCCATGTTCCTACTAATTCTAATCATCGGACTTTACCACGAATGAAATCAAGGATCACTAGAGTGAAGAAATTAA	ATGAACAAACCCATACGAAATAGACACCCACTAATCAAAATTGCAAACGGGGCCCTAGTAGACTTACCAACCCCATCAACAATTAGAGGATGATGAAACTTCGGATCACTATTAGGCATTTGCCTAATCATACAAATCATAACAGGATTATTCCTAGCCATACATTACTGCCCAGATATCAACATAGCATTCTCCAGAGTAAGACATATTTGTCGAGACGTCAATAATGGGTGGCTACTACGAACACTACACGCAAACGGAGCCTCATTATTCTTCACATGCATTTTCATACATACAGGACGAAACATATACTACGGCTCATATAAATTCACACACACATGATCAGTAGGAGTCCTACTCCTAGTCCTAACCATAGCAGCCGGATTCCTAGGATACGTA…	ATAACTAAACTATTAATATCAACAAGAATAATAACAAGAATAATATCGACACAAATAAAACACCCACTAGCAATAGGAATAATATTACTCCTACAAACCATAATAACATGTATAATCAGAGGAACCATATACAAAAGATTTTGATTCTCATACATCCTATTCATAATCATAATCGGAGGAATACTTGTACTATTTATATACATAACAAGACTGGCATCAAACGAGATATTTTACCCAACAAGTAAAATAATAATAACCGCAATAATCATATCACCAACAATAATATACCTCATACCAGATAAAACAAACAACAAAGAAATAAACACCCACGAATACACATCGGAAGACGAAATCATAACAACAACGACAATAATATACAATCAAATCACAGGAATAATA…	ATGTTGGGTTATTTATTTTTTGTTGTAGTTTTTTTGTTGTTGATTTTGTTTGTTTTGGTTGGTGTCGCCTTTCTTACTCTTTTAGAACGGAGGGTTTTAGGTTATGTTCATATTCGAAAGGGTCCGAATAGGGTAGGATTTGTTGGTATTCTCCAACCTTTTAGAGATGCCATTAAGTTATTTTCTAGGGAGCAATATTTTCCTTTATTTTCTAATTATTTGGTTTATTATTTTTCTCCTGTCTTTGGTTTATTCCTTTCTTTGTTGGTTTGGTTGTTAATTCCTTATTTGAGAGGTTTTATTTCCTTTGAGTTGGGGTTATTGTTTTTTTTGGCTTGTACTAGATTGGGTGTTTATACTGTAATGGTTGCTGGTTGGTCTTCTAATTCTAGATATTCT…
Reticulitermes santonensis	ATGCCCAGTAACTCAACCAAAATCCTATTACTAACTACACTAGTAAGAGGTGTGTTAGTGGCCGTGTCCTCCAACTCATGATTTGGTGCATGAATAGGACTAGAGGTCAACTTAATATCATTTATTCCACTGATATCTAACACCAAAAATATATACAACACAGAAGCCTCACTAAAATACTTTATTGTCCAAGTATTGGCCTCAGCAACGCTACTATTCATAGTAGTAATAAAAACACTAGCAGAAGATCTATTTACACTCGCCTTTATAGAAACTTCATATACACCAATAATCATTTGCACCCCCTTAATATTAAAGAGAGGGGCAGCACCATTTCACTGGTGATTCCCAGGAGTAATAGAGGGGCTGAGATGAGAAAACTGTGGACTATTAATAACA…	ATTATTAACCGATGGTTATTCTCAACAAATCACAAAGACATTGGAACACTATACTTTGTATTCGGTGCCTGATCAGGAATGGTCGGAACATCACTTAGAATACTAATTCGAACAGAACTAGGGCAACCCGGATCTCTAATTGGAGATGACCAGATCTATAACGTCATCGTTACTGCTCATGCATTCGTCATAATTTTCTTTATGGTCATACCAATCATGATTGGTGGATTCGGAAACTGACTAGTACCACTTATATTAGGGGCCCCAGACATAGCATTCCCACGAATAAACAACATAAGATTTTGATTACTCCCACCATCATTAACTCTACTACTTACTAGCAGAACAGTAGAAAGTGGAGCAGGGACAGGATGAACAGTTTACCCCCCTCTTGCGAGA…	ATGACAACATGATTAAACATAACACTACAAGACGGAGCATCTCCCATCATAGAACAATTAATCTTCTTCCACGATCATACATTAATAATCATATTAATAATCATCACAACCGTTATATACATAATAACCACCCTACTTTGAAATAAACACACCAGACGATTCATACTAGAAGGACAACTAATTGAAACTACATGAACAATTGCACCAGCAATCATCCTAGTATTCATTGCAATACCATCCTTACGACTTCTATATCTAATAGACGAAATCCACAACCCAACAATAACCCTAAAGGCAGTAGGACATCAATGATACTGAAGATATGAATACTCAGACTTCACAAAATTAGAATTCGACTCTTACATAATCCCACAAGAGGAAAATCAAGCAAGAACTTTC…	ATACCACAAATAATACCTATAGAATGAACAATCCTATACATTACATTCCTAGCAACACTCCTAATATTCAACATCATAAACTACTTCATACAATCACCAAACAAAAACAGCACAACAAAACCCACCATCAACGTTAACAATATAAACTGAAAATGATAA	ATAAGAAACCTATTCTCAATCTTTGACCCAACAACAGAAATCAACAGACTACCCATAAACTGAACAAGAACAATAGTGGGGCTCCTACTAATCCCAACAAGAATTTGACTAACGCCATCACGAAACAGAATAGCATTAAACTTATTAATAAATAAACTCCACGCAGAAATAAAAACGATTTTGAGAAAAGGAAACCAAAACAAAGGAAACTCATTTATTTTCACCTCATTGTTCCTCATAATTCTAATAAATAACTTCCTAGGGTTATTCCCATACATCTTCACTAGAACAAGACACTTAACACTAACGTTAACACTAGCACTACCACTATGAATAACATTTATATTATTCGGATGAATCAAAAACACAAATCACATATTTGAACATCTAGTACCACAA…	ATGTTAAGGTTTCTTTGCTTTTTATTCTTTTTAACCCCTTTGTGTATTTTTCCGGGTTCTTGGTGATTGGTTTGTTCTTTGTTGTTTTTTGTCTCTTTTATTTTTTTATTCTCTTTTCCTTATTTTTTCTGTTGGGGTAATTTGGGCTATTTTTTTGGGTGTGATGTGATTTCTTATGGGCTTGTTTTATTAAGTTTGTGGATTTGTGTTCTTATGGTTTTGGCTAGAGAGTCTGTTCTTCGTTCTGGTTATTTTTCTGGTCTTTTCCTTTTTGTTGTTATTTTTCTTGCTGTTATGTTGTATTGTACTTTCAGAAGAGTTAGTTTACTTTCGTTTTACATTTTCTTTGAAAGTAGATTGATCCCTACTTTACTTCTTATTTTAGGCTGGGGTTATCAA…	ATGATACCGATTTCTATTTGTTTTGCTAGATTTATCTTTTTATTTGGATTGGGCTGGATTTGTTGTTTTTTGGGGGTCTATCTTGTTTTGAACGATTTGGTTTATTTTGTTGATTGGGGGATTGTTAGATTGAATGGTAGATCAGTTATTATAACTTTTTTGTTTGATTGAATATCTTTGTTATTTTTGGGTTTTGTTTTTATTATTTCTTCGTTGGTTATTTTGTATAGTGATGATTATATGTCTGGTGATTTTAATATTTTTCGTTTTATTATATTGGTTTTGATGTTTGTAGTTTCTATAATGTTTTTGATTATTAGTCCTAATATGATTAGAATTTTGTTAGGTTGGGATGGTTTGGGTTTGGTGTCTTATTGTTTGGTAATTTATTATCAGAAT…	ATGTCAATGTGATTTTATCTTTTTGTTCTTTATTTTTGTGGTATTTGGTCATTTTCTTCTAGTCGTAAGCATTTGTTGGTTACTTTGTTGAGTTTGGAGTTTATTGTTTTGGTTCTTTATCTTTCAGTTTATTTTTACTTGTGCGGGCTGAATTATAGCTTATTTTTTGTTGTTTATTTTTTGGTTTTTTCTGTTTGTGAGGGTTCACTAGGGCTGTCAATTTTGGTTTCTATAATTCGCAGTCACGGTAATGATTATTTTCGTTCTTATAGAGTTCTTCAATGTTAA	ATGTCAACTCAAGAAAACCACTCATTCCACATAGTAAACAAAAGACCATGACCACTCACAGGAGCTATTGGAGCAATAGTAACACTGATAGGACTAATTAAATGATTTCATCAATATAACAACAGCCTATTAGGAGTAGGAACAGTAATCACCCTACTAACAATAATTCAATGATGACGAGATGTAACACGAGAAGGAACCTACCAAGGACTACACACTAAGACAGTTACAAGAGGGCTACGATGAGGGATAATCTTATTCATTATTTCAGAAGTCCTATTCTTTGCATCGTTCTTCTGAGCATTTTTCCACAGAAGACTATCGCCTACAATTGAACTAGGATCAGCTTGACCGCCCACAGGAATTCAACCATTCAACCCTATACAAATCCCACTACTA…	ATATCAACAATCATAACGATATCAACAATAACAATTATAATCTCAACTATCGTAATAATAGTAGCAACACTAATTTCAAAAAAAACTCATGAAGAACGAGAAAAGAGATCACCCTTCGAATGTGGATTTGACCCAAAAAACTCAGCGCGGCTACCATTCTCATCACGATTCTTCCTAATCGCAGTTATCTTCTTAATCTTTGATGTAGAAATTGCACTATTACTACCCATGCCAATTACTATAACAACATCAAACATAAAATCATGAATGCTAATTAGATCCTTGTTCCTATTAATTCTAATCATCGGACTTTACCACGAATGAAATCAAGGATCACTAGAATGAAGAAATTAA	ATGAACAAACCCATACGAAATAGACACCCACTAATCAAAATTGCAAACGGGGCCCTAGTAGACTTACCAACCCCATCAACAATTAGAGGATGATGAAACTTCGGATCACTATTGGGCATTTGCCTAATCATACAAATCATAACAGGATTATTCCTAGCAATACATTACTGTCCAGATATCAACATAGCATTCTCCAGAGTAAGACATATTTGCCGAGACGTCAATAATGGGTGGCTACTACGAACACTACACGCAAACGGGGCCTCATTATTCTTCACATGCATTTTCATACATACAGGACGAAACATATACTACGGCTCATATAAATTCACACACACATGATCAGTAGGAGTCCTACTCCTAGTCCTAACCATAGCAGCCGGATTCCTAGGATACGTT…	ATAACTAAATTGTTAATATCAACAAGAATAATAACAAGAATAATATCGACACAAATAAAACACCCACTAGCAATAGGAATAATATTACTCCTACAAACCATAATAACATGTATAATCAGAGGAACCATATACAAAAGATTTTGATTCTCATACATCCTATTCATAATCATAATCGGAGGAATACTTGTACTATTTATATACATAACAAGACTGGCATCAAACGAGATATTTTACCCAACAAGTAAAATAATAATAACCGCAATAATCATATCACCAACAATAATATACCTCATACCAGATGAAACAAACAACAAAGAAATAAACACCCACGAATACACATCAGAAGACGAAATCATAACAACAACGACAATAATATACAATCAAATCACAGGAATAATA…	ATGTTGGGTTATTTATTTTTTGTTGTAGTTTTTTTGTTGTTGATTTTGTTTGTTTTGGTTGGTGTCGCCTTTCTTACTCTTTTAGAACGGAGGGTTTTAGGTTATGTTCATATTCGAAAAGGTCCGAATAGGGTGGGATTTGTTGGTATTCTCCAACCTTTTAGAGATGCCATTAAGTTATTTTCTAGGGAGCAGTATTTTCCTTTAGTTTCTAATTATTTGGTTTATTATTTTTCTCCTGTCTTTGGTTTATTCCTTTCTTTGTTGGTTTGGTTGTTAATTCCTTATTTGAGAGGTTTTATTTCCTTTGAGTTGGGTTTATTATTTTTTTTGGCTTGTACTAGATTGGGTGTTTATACTGTAATGGTTGCTGGTTGGTCTTCTAATTCTAGATATTCT…
Reticulitermes virginicus	ATGCCCAGTAACTCAACCAAAATCCTATTACTAACTACACTAGTAAGAGGTGTGTTAGTGGCCGTGTCCTCCAACTCATGATTTGGTGCATGAATAGGACTAGAGGTCAACTTAATATCATTTATCCCACTGATATCTAACACTAAAAATATATACAATACAGAAGCCTCACTAAAATACTTTATCGTCCAAGTATTGGCTTCAGCAACACTGCTATTTATGGTAGTAATAAAAACGCTAGCAGAGGACTTATTCTCACTCGCCTTTATAGAAACCTCATATACACCAATAATCATTTGCACCCCCTTAATATTAAAAAGAGGTGCAGCACCATTTCACTGGTGATTCCCGGGGGTAATAGAAGGACTGAGATGAGAAAACTGTGGGTTATTAATAACA…	ATTATTAACCGATGGTTATTCTCAACAAATCATAAAGACATTGGAACACTGTACTTTGTATTCGGTGCTTGATCAGGAATGGTCGGAACATCACTCAGAATACTAATTCGAACAGAATTAGGACAACCTGGTTCTCTGATTGGAGACGATCAGATCTACAACGTCATCGTTACCGCCCACGCATTCGTTATAATCTTCTTTATGGTTATACCAATCATAATTGGTGGATTCGGAAACTGACTAGTACCACTTATATTAGGAGCCCCAGATATGGCATTCCCACGAATAAACAACATAAGATTTTGATTACTCCCACCATCATTAACTCTACTACTCACTAGTAGAACTGTAGAAAGTGGAGCAGGGACGGGATGAACAGTTTATCCCCCTCTTGCAAGA…	ATGACAACATGATTAAACATAAGACTTCAAGACGGAGCATCCCCCATCATAGAACAACTAATCTTCTTCCACGACCATACATTAATAATTATATTAATAATCATTACAACCGTAATGTACATAATAACCACCCTACTCTGAAATAAGCACACTAGACGATTTATATTAGAAGGACAACTAATTGAAACCACATGAACAATTGCACCGGCAATCATCCTAGTATTCATTGCGATACCATCTTTACGACTTCTATATCTAATAGACGAAATCCATAACCCAACAATAACCCTAAAAGCAGTGGGACACCAATGATACTGGAGATACGAATACTCAGACTTCACAAAATTAGAATTTGACTCTTACATAATTCCACAGGAGGAAAATCAAATAAGAACCTTC…	ATACCACAAATAATACCTATAGAATGAACAATACTATACATTACATTTCTAGCAACACTCCTAATGTTCAACATTATAAACTACTTCATACAATCACCAAACAAAAACAGCACGACAAAACCCACCATCAACGTTAACAATATAAACTGAAAATGATAA	ATAAGAAATCTATTCTCAATCTTTGATCCAACAACAGAAATCAACAGAATACCCATAAACTGAACAAGTACAATAGTAGGACTCTTATTAATTCCAACAAGAATTTGACTAACACCATCACGAAATAGAATAGCACTAAACTTACTAATAAATAAACTCCATGCAGAAATAAAAACGATTTTAAGAAGGGGGAATCAAAACAAAGGGAATTCATTCATTTTCACCTCATTGTTCCTCATAATTCTAATAAATAACTTCCTGGGACTATTCCCATACATCTTCACTAGAACAAGACACTTAACACTCACACTAACACTAGCATTACCACTATGAATAACATTTATATTATTCGGATGAATCAAAAACACAAATCACATATTCGAACATCTAGTACCACAA…	ATGTTAAGGTTTCTTTGTTTTTTATTTTTTTTAATCCCGTTGTGTGTGTTTCCGGGCTCTTGGTGGTTGGTTTGTTCTCTATTGTTTTTTATTTCTTTTGTTTATTTTTTTTCTTTCCCTTATTTTTTCTGTTGGGGTAATTTGGGTTATTTTTTTGGGTGTGATGTGATTTCTTATGGGCTTGTTTTATTAAGTTTGTGGATTTGTGTTCTTATAGTTTTGGCTAGAGAGTCTGTATTTCGTTCTGGATATTTTTCTGGTCTTTTCCTTTTTGTTGTCATTTTTCTTGTTGTCATGTTGTATTGTACTTTCAGAAGAGTTAGTTTGCTTTCGTTTTATATTTTCTTTGAAAGTAGATTGATTCCTACTTTGCTTCTTATTTTGGGTTGAGGGTATCAG…	ATGATACCGATTTCTATTTGTTTTGCTAGATTTGTCTTTTTGTTTGGCATGGGTTGATTTTGTTGTTTTTGTGGGGTTTATCTTGTTTTGAGTGATTTGGTTTATTTTGTTGATTGGGGTATTGTTAGATTGAATGGTAGATCAATCGTTATAACTTTTTTGTTTGATTGGATATCTTTATTATTTTTAGGGTTTGTTTTTATTATTTCTTCATTGGTTATTCTGTATAGTGATGATTATATGTCTGGTGATTTTAATATTTTTCGTTTTATTATGTTGGTTTTAATGTTTGTGGTTTCTATGATGTTCTTGATTATTAGCCCTAATATGATTAGAATTTTGTTGGGTTGGGATGGTTTAGGTTTGGTGTCTTATTGTTTGGTAATTTATTACCAGAAT…	ATGTCAATATGGTTTTATCTTTTTGTTCTTTATTTTTGTGGTATTTGGTCATTTTCCTCTAGTCGTAAGCATTTGTTGGTTACTTTGTTGAGTTTGGAGTTTATTGTTTTGGTTCTTTATCTTTCGGTTTATTTTTATTTATGTGGGTTGAATTATAGCTTGTTTTTTGTTGTTTATTTTTTAGTTTTTTCTGTTTGTGAGGGTTCACTGGGCCTATCAATTTTGGTTTCTATGATTCGTAGTCATGGTAATGATTATTTTCGTTCTTATAGAGTTCTTCAATGTTAA	ATGTCAACTCAAGAAAACCACTCATTCCACATAGTAAACAAAAGACCATGACCACTCACAGGAGCTATCGGAGCAATAGTAACTCTAATAGGACTAATTAAATGATTTCACCAATACAACAACAGCCTACTAAGAGTAGGGATAGTAATCACTCTATTAACAATAATCCAATGATGACGAGACGTAACACGAGAGGGAACCTACCAAGGATTACACACTAAAACAGTTACAAGAGGATTACGATGAGGAATAATCCTATTCATTATTTCAGAAGTCCTATTCTTTGCATCATTCTTCTGAGCCTTTTTCCACAGAAGACTATCACCCACAATCGAACTAGGATCAGCATGACCGCCCACAGGAATCCAACCATTCAACCCTATACAAATCCCTTTATTA…	ATATCAACAATTATAACAATATCAGCAATAACAATTATAATTTCAACCATCGTAATAATAGCGGCAACACTAATTTCAAAAAAAATTCACGAAGAACGAGAAAAGAGATCCCCCTTCGAATGTGGGTTCGACCCAAAAAACTCAGCACGACTACCATTTTCATCACGATTCTTCCTAATCGCAGTCATCTTCATAATCTTTGATGTAGAAATTGCATTACTACTACCAATACCAATTACTATAGCAACATCAAACATAAAATCATGAATGCTAATTAGATCTATATTCCTACTAATCCTAATCCTTGGACTTTACCACGAATGAAACCAGGGGTCACTAGAATGAAGAAATTAA	ATGAACAAACCCATACGAAATAAACACCCACTAATCAAAATTGCAAACGGGGCCCTAGTAGATTTACCAACCCCATCAACAATTAGAGGATGATGAAACTTCGGATCACTATTAGGGATCTGCCTAATCATACAAATCATAACAGGATTATTCCTAGCTATGCATTACTGCCCAGACATCAACATAGCATTCTCCAGAGTTAGACACATTTGTCGAGACGTCAACAACGGATGACTACTACGAACGTTACACGCAAATGGAGCCTCGCTATTTTTCACGTGCATTTTCATACATACAGGACGAAATATATACTACGGCTCATACAAATTCACACACACATGATCAATCGGAGTTCTGCTCCTAATCCTAACCATAGCAGCAGGATTCCTAGGATACGTC…	ATAACTAAATTACTAATATCATCAAGAATAATAACAAGAGTAATATCAACACAAATAAAACACCCGCTAGCAATAGGAATAATACTACTCCTACAAACCATAATAACATGTATAATCAGAGGAACCATATACAAAAGATTTTGATTCTCATACATCCTATTCATAATCATAATCGGAGGAATACTCGTATTATTCATATACATAACAAGACTAGCATCAAATGAAATATTTTACCCAACAAGCAAAATAATAATAACTGCAATAATTATATCACCAACAATAATATACCTAATACCAGACCAAACAAACAACAAAGAAATAAATACCCACGAATACACATCAGAAGACGAAATCATAACAACAACGACAATAATATATAATCAAATCACAGGAATAATA…	ATGTTGAGTTATTTATTTTTTGTTGTAATTTTTTTGCTGTTAATTTTGTTTGTTCTGGTTGGTGTGGCTTTTCTTACTCTTTTAGAGCGGAGGGTTTTGGGTTATGTTCACATTCGAAGGGGTCCAAATAAGGTAGGGTTTGTTGGAGTTCTTCAACCTTTTAGAGATGCTATTAAGTTATTTTCTAGGGAGCAGTCTTTTCCTTTGGTTTCTAATTACTTAGTTTATTATTTTTCTCCTGTCTTCGGCTTATTCCTTTCTTTATTGGTTTGGTTGTTGATTCCTTATTTGAGAGGGTTTATTTCATTTGAGTTGGGTTTATTATTTTTTTTGGCTTGTACTAGATTGGGCGTTTATACTGTAATGGTTGCTGGTTGGTCTTCTAATTCTAGATACTCT…
Reticulitermes hageni	ATGCCCAGTAACTCAACCAAAATCCTATTACTAACTACACTAGTAAGAGGTGTGTTAGTGGCCGTGTCCTCCAACTCATGATTTGGTGCATGAATAGGACTAGAGGTCAACTTAATATCATTTATCCCACTGATATCTAACACTAAAAATATATACAATACAGAAGCCTCACTAAAATACTTTATCGTCCAAGTATTGGCTTCAGCAACACTACTATTTATAGTAGTAATAAAAACGCTAGCAGAGGACCTATTCTCACTCTCCTTTATAGAAACTTCATATACACCAATAATCATTTGTACTCCCTTGATATTAAAGAGAGGTGCAGCACCATTTCACTGGTGATTCCCAGGAGTAATAGAAGGACTGAGATGAGAAAACTGTGGGCTATTAATAACA…	ATTATTAACCGATGGTTATTCTCAACAAATCATAAAGACATTGGAACACTATACTTTGTATTCGGTGCCTGATCAGGAATGGTCGGAACATCACTCAGAATACTAATTCGAACAGAATTAGGACAACCTGGATCTCTAATTGGGGATGACCAGATCTACAATGTTATCGTTACTGCCCACGCATTTGTTATGATTTTCTTTATGGTTATACCAATCATAATTGGTGGATTCGGGAACTGACTAGTACCACTTATGCTAGGAGCCCCGGATATGGCATTCCCACGAATAAACAACATAAGATTTTGATTACTCCCACCATCACTAACACTACTACTTACTAGTAGAACAGTAGAAAGTGGGGCGGGGACTGGATGAACAGTTTACCCCCCTCTTGCAAGA…	ATGACAACATGATTAAACATAAGACTACAAGACGGAGCATCTCCCATCATAGAACAACTGATCTTCTTCCACGACCACACATTAATAATTATACTAATAATCATCACAACCGTAATATACATAATAACCACCCTACTTTGAAACAAACACACTAGACGATTTATATTAGAAGGACAGCTAATTGAGACCACATGAACAATTGCACCAGCAATCATCCTAGTATTCATCGCGATACCATCCTTACGACTTCTATATCTAATAGACGAAATCCACAACCCAACAATAACCCTAAAAGCAGTAGGACACCAATGATATTGAAGATATGAATATTCAGACTTCACAAAATTGGAATTTGACTCTTACATAATTCCACAAGAGGAAAATCAAACAAGAGCCTTC…	ATACCACAAATAATACCTATAGAATGAATAATCCTGTACATTACATTTCTAGCAACACTCCTAATATTCAACATTATAAATTACTTCATACAATCACCAAACAAAAATAACACGACAAAACCTACCATCAACGTTAACAACATAAACTGAAAATGATAA	ATAAGAAACCTATTCTCAATCTTTGATCCAACAACAGAAATCAACAGACTACCCATAAACTGAACAAGTACAGTGGTGGGACTCCTATTGATTCCAACAAGAATTTGACTAACACCATCACGAAATAGAATAGCACTAAACTTACTAATAAATAAACTCCATGCAGAAATAAAAACGATCTTAAGAAAGGGAGACCAAAACAAAGGAAATTCATTCATTTTCACCTCATTATTCCTCATAATCCTAATAAATAACTTCCTGGGACTATTCCCGTACATCTTCACCAGAACAAGACACTTAACACTAACACTAACACTAGCACTGCCGCTATGAATAACATTCATACTATTCGGATGAATAAAAAACACAAATCACATATTTGAACATCTAGTACCACAA…	ATGTTAAGGTTTCTTTGTTTTTTGTTCTTTTTAATCCCGTTGTGTATTTTTCCGGGTTCTTGGTGATTAGTTTGTTCTCTGTTGTTTGCTGTTTCTTTTGTTTATTTTTTTTCTTTCCCCTATTTTTTCTGTTGGGGCAATTTGGGTTATTTTTTTGGGTGTGATGTGATTTCTTATGGTCTTGTTTTATTAAGTTTGTGGATTTGTGTTCTTATGGTTTTGGCTAGAGAGTCTGTATTTCGCTCTAGGTATTTTTCTGGTCTTTTCCTTTTTGTTGTTATTTTTCTTGTTGTCATGTTGTATTGTACTTTCAGAAGAGTTAGTTTACTTTCGTTTTATGTTTTCTTTGAAAGTAGATTGATCCCTACTTTGCTTCTTATTTTGGGTTGAGGCTATCAA…	ATGATACCGATTTCTATTTGTTTTGCTAGATTTGTCTTTTTGTTTGGTATGGGTTGATTTTGTTGTTTTTGTGGGGTCTATCTTGTTTTGAGTGATTTGGTTTATTTTGTTGATTGGGGGATTGTTAGATTGAATGGTAGATCAGTCGTTATGACTTTTTTGTTTGATTGAATATCTTTGTTATTTTTGGGCTTTGTCTTTATTATTTCTTCGTTGGTTATTTTGTATAGTGATGACTATATGTCTGGTGATTTTAATATTTTTCGTTTTATTATGTTGGTTTTAATGTTTGTGGTTTCTATAATGTTTTTGATTGTTAGTCCTAATATAATTAGAATTTTGCTGGGTTGGGATGGCTTAGGCTTGGTGTCTTATTGTTTGGTAATTTATTATCAGAAT…	ATGTCAATGTGATTCTATCTTTTTGTTCTTTATTTTTGTGGTATTTGGTCATTTTCCTCTAGTCGTAAGCATTTGTTGGTTACTTTGTTGAGTTTGGAGTTTATTGTTTTGGTTCTTTATCTTTCGGTTTATTTTTATTTGTGTGGTTTGAATTATAGCTTGTTTTTTGTTGTTTATTTTTTAGTTTTTTCTGTTTGTGAGGGTTCACTGGGCCTGTCAGTTCTGGTTTCCATGATTCGTAGTCATGGAAATGATTATTTTCGTTCTTATAGAGTTCTTCAATGTTAA	ATGTCAACCCAAGAAAACCACTCATTCCACATAGTAAATAAAAGACCATGACCACTCACAGGAGCTATCGGAGCAATAGTAACCCTGATAGGACTAATTAAATGATTTCACCAATACAACAACAGCCTACTAGGAGTCGGAACAGTAATTACTCTATTAACAATAATCCAATGATGACGAGACGTAACACGAGAGGGAACCTATCAAGGATTACACACTAAAACGGTTACAAGAGGGCTACGATGAGGAATAATCCTATTCATTATTTCAGAAGTCCTATTCTTTGCATCATTCTTCTGAGCCTTTTTCCACAGAAGATTATCACCCACAATCGAACTAGGATCAGCATGACCTCCTACAGGAATCCAACCATTTAATCCTATACAAATCCCATTATTA…	ATATCAACAGTTATAACGATATCAGCAATAACAATTATAATTTCAACCATCGTAATAATAGTAGCAACACTAATTTCAAAAAAAACCCACGAAGAACGAGAAAAGAGATCCCCCTTCGAATGCGGATTCGACCCAAAGAACTCAGCACGACTGCCATTCTCATCACGATTCTTCCTAATTGCAGTCATCTTCATAATCTTTGATGTAGAAATTGCATTACTACTACCAATACCAATTACTATAGCAACATCAAACATAAAATCATGAATACTAATTAGATCTATATTCCTACTAATCCTAATCCTCGGACTTTATCACGAATGAAACCAGGGGTCACTAGAATGAAGAAATTAA	ATGAACAAACCCATACGAAATAAACACCCACTAATCAAAATTGCAAACGGGGCCCTAGTAGACCTACCAACCCCATCAACAATCAGAGGATGATGAAACTTCGGATCGCTATTGGGAATCTGCCTAATCATACAAATCATAACAGGATTATTCCTAGCTATACATTACTGCCCAGACATCAATATAGCATTTTCCAGAGTAAGACACATTTGCCGAGACGTCAATAACGGGTGACTACTACGAACACTACACGCAAATGGGGCCTCACTATTCTTCACATGCATTTTCATACATACAGGACGAAACATATACTACGGCTCATACAAATTCACACATACATGATCGATTGGGGTCCTACTCCTAATCTTAACCATAGCAGCCGGATTCCTAGGATATGTG…	ATAACTAAACTATTAATATCAACAAGAATAATAACAAGAATAATATCAACACAAATAAAACACCCATTAGCAATAGGAATAATATTACTCCTACAAACCATAATAACATGTTTAATCAGAGGAACCATATACAAAAGATTTTGGTTCTCATACATCCTATTTATAATCATAATCGGGGGAATACTCGTACTATTTATATACATAACAAGACTAGCATCAAATGAAATATTTTACCCAACAAGCAAAATAATAATAACTGCAATAATCATATCACCAACAATAATATACCTCATACCAGATCAAACAAACAACAAGGAAATAAACACCCACGAATACACGTCAGAAGACGAAATCATAACGACAACAACAACAATATACAACCAAATCACAGGAATAATA…	ATGTTGAGTTATTTATTTTTTGTTGTAGTTTTTTTGCTGTTGGTTCTGTTTGTTCTGGTTGGTGTGGCTTTTCTTACCCTTTTGGAGCGGAGGGTTTTGGGTTATGTTCATATTCGAAGGGGTCCTAATAGGGTGGGATTTGTTGGTATTCTTCAACCCTTTAGAGATGCTATTAGGTTATTTTCTAGGGAGCAGTATTTTCCTTTGGTTTCTAATTACTTGGTTTATTATTTTTCTCCTGTCTTCGGTTTATTCCTTTCTTTGTTGGTTTGGTTGTTGATTCCTTATTTGAGAGGTTTTATTTCCTTTGAGTTGGGCTTGTTGTTTTTTTTGGCTTGTACTAGATTGGGTGTTTATACTGTAATGGTTGCTGGTTGGTCTTCTAATTCTAGATATTCT…
Lucilia sericata	ATTTTTAATAATTCATCAAAAATTATATTTTTCGGAATTTTAATAATAGGAACATTAATTTCTATTTCTGCTAATTCATGGTTAGGTGCTTGAATAGGGTTAGAAATTAATTTATTAGCTTTTATCCCCCTAATAAGAGATGATAAATTAATATCAACAGAAGCCTCATTAAAGTATTTCTTAACTCAAGCATTAGCATCTTCAGTATTTCTATTCGCAGTGATTCTGTTTTTACTAAATTCAAGTAAAACAAATTCAAATTATTTTATAGAAATAATAATCTTTTCTTCTCTTCTTTTAAAAAGAGGTTCTGCTCCATTTCATTTTTGATTCCCTAATGTAATAGAAGGACTTTCATGAACAAATGCATTAATTTTAATGACTTGACAAAAAATTGCA…	TCGCAACAATGGTTATTTTCAACTAATCATAAAGATATTGGAACTTTATATTTTATTTTTGGAGCTTGATCCGGAATAATTGGAACTTCTTTAAGAATTCTAATTCGAGCTGARTTAGGACATCCTKGAGCTTTAATTGGAGATGATCAAATTTATAATGTAATTGTTACAGCTCATGCTTTTATTATAATTTTTTTTATAGTAATGCCAATTATAATTGGAGGATTTGGAAATTGATTAGTTCCATTAATACTAGGAGCTCCAGATATAGCATTCCCTCGAATAAATAATATAAGTTTTTGACTTTTACCTCCTGCATTAACTTTATTATTAGTTAGTAGTATAGTAGARAACGGAGCTGGAACAGGATGAACAGTTTACCCTCCTCTATCTTCTAAT…	ATGTCAACATGAGCAAATTTAGGTTCACAAGATAGTTCTTCTCCTTTAATAGAACAATTAATCTTTTTCCATGATCACGCACTTTTAATTTTAGTAATAATTACTGTACTTGTAGGATACTTAATGTTTATATTATTTTTTAACAAATATGTAAATCGATATTTATTACACGGACAAACTATTGAAATTATTTGAACAATTTTACCTGCAATTATTTTATTATTTATTGCTTTCCCTTCTCTTCGACTTTTATATTTACTTGATGAAATTAATGAACCTTCAATTACTTTAAAGGCAATTGGTCATCAGTGATATTGAAGTTATGAATATTCAGATTTTGCAAATATTGAATTTGATTCATATATAATTCCTACTAACGAATTATCAATTGATAGCTTT…	ATTCCTCAAATAGCACCTATTGGTTGATTAAGCTTATTTATTATTTTTTCAATTGCTTTTGTAATTTTTAATGTAATAAATTACTATTCATTTATTCCTTCTATACCTAAATCAAATTTAATTAATAAAACACAATCTACAAATTCATTAAATTGAAAATGATAA	ATGATAACAAATTTATTCTCAGTATTTGACCCTTCTTCTAGTATTTTTAATTTATCATTAAATTGATTAAGAACATTTTTAGGAATTTTAATAATTCCTTCTAGATATTGATTAATACCTTCTCGTTACCATATTTTTTGAAATAATATTTTACTAACTCTTCATAAAGAATTCAAAACTCTTTTAGGACCTATAGGAGCTAATGGATCAACTTTTATTTTCGTTTCATTATTTTCTATAATTCTTTTTAATAATTTTATGGGATTATTCCCTTACATTTTTACAAGTACAAGTCATTTAACTTTAACTCTTACTTTAGCTCTTCCTTTATGATTATGTTTTATATTATTTGGATGAATCAATAATACACAACATATATTTGCTCATTTAGTACCTCAA…	ATGTTAAAAATTATTATTAGAATTTTGTTTTTATTTCCGTTGTGTTTAATATATAATACTTATTGAATGGTGCAAAGTTTATTATTTTTATTAAGTTTTGTTTTTATTTTAATAAATATGTATAGAAATTATTTTATATCAATTTCTTATTTATTTGGATGTGATATAATTTCTTATGGATTAATTTTATTAAGATTATGAATTGTATCTTTAATATTAATGGCTAGTGAATCTATTTATAAGTATAGAAATTATACTAATTTATTTTTATTAAATATTATTTTATTATTAATTTTATTAGTATTAACTTTTAGTAGAATGAGATTATTTATATTTTATTTATTTTTTGAAAGTAGATTAATTCCTACTTTGTTTTTAATTTTAGGGTGAGGTTATCAA…	ATTTGTACAATTAGTTTTGTAAGATTATTTTTTTTTAGATTGTTTTCCTTTTTTATAGGACTTGTTTTTATTATAAATGATTATAGAATTTTTATTGAGTGGGAAGTTGTTTCGATGAATTCAATAAATATTGTTATAACTTTATTATTTGATTGAATAAGTTTAATTTTTATATCTTTTGTTTTAATAATTTCTTCATTAGTTATTTTTTATAGTAAGGAATATATAGAAAGTGATTATAAAATTAATCGATTTATTATATTAGTATTAATATTTGTTACTTCTATAATATTATTAATTATTAGTCCTAATTTAATTAGTATTTTATTAGGATGAGATGGTTTAGGATTAGTTTCATATTGTTTAGTAATTTATTTTCAAAATGTTAAGTCTTATAAT…	ATGATAGCAATTTTAAATTGAAGCTTACCAAGTATTTTATTTATTATAGGAGTATTTACTTTTGTTTCTAATCGAAAGCATTTATTATCTATATTGTTAAGATTAGAATATATTGTTTTAAGATTATTTCTTTTATTATTTATTTATTTAAATATATTAAATTATGAAAATTTTTTTAGAATAATATTTTTAACTTTTAGTGTATGTGAAGGAGCATTAGGTCTTTCAATTTTAGTATCAATAATTCGTACTCATGGAAATGATTATTTTCAAAGATTTAATATTTTACAATGTTAA	ATGTCAACTCACTCAAACCACCCATTTCACTTAGTAGATTATAGTCCATGACCATTAACAGCTTCAATTGGAGCTATAACAACTGTCGCTGGAATAGTAAAGTGATTCCATCAATATGATGTTTCATTATTCTTATTAGGTAATATTATTACTATCTTAACTGTTTACCAATGATGACGAGATGTTTCTCGAGAAGGAACTTTTCAAGGTCTTCATACTGACGCAGTAACTACAGGTTTACGATGAGGAATAATTTTATTTATTTTATCAGAAGTTTTATTTTTTGTTTCATTCTTTTGAGCTTTTTTTCATAGTAGTCTTTCTCCATCAATTGAATTAGGAGCTATATGACCTCCTATAGGAATTACTCCATTTAATCCATTCCAAATTCCTTTATTA…	ATTTTATCAATTTTAACAATTAGTTCAATTATTTTATTAATTTCAATTGTAGTAATATTACTAGCCTCAATTCTTTCAAAAAAAACATTAGCTGATCGAGAAAAAGCATCCCCATTTGAATGTGGATTTGATCCAAAATCATCTTCTCGATTACCTTTTTCACTTCGATTTTTTTTAATTACAATTATTTTTCTTATTTTTGATGTAGAAATTGCTTTAATTCTTCCTATTATCTTAATTATTAAATTTTCTAATTTAATAATATGAACAATTACATCAATTATTTTTATTTTAATTTTATTACTAGGTCTTTATCATGAATGAAATCAAGGAATATTAAACTGATCAAATTAA	ATGAACAAACCTTTACGAATCAAACACCCAATCTTTAGAATTGCTAATAGTGCTTTAGTAGATTTACCAGCACCTATTAATATTTCAGCTTGATGAAATTTTGGATCTTTATTATTTTTATGTTTAATAATTCAAATTTTAACTGGTTTATTTTTAGCAATACATTATACTGCAGATATTAATTTAGCTTTTAATAGAGTTAATCATATTTGTCGAGATGTAAATTATGGATGATTACTACGAACTATACATGCTAATGGTGCATCATTTTTCTTTATTTGTATTTATTTACATGTAGGACGAGGAATTTATTACGGATCATACTTATTTACTCCAACTTGATTAGTAGGAGTAATTATCTTATTTTTAGTTATAGGAACAGCATTTATAGGATATGTT…	ATTATACAATGAATTTTATTAACTCTTTTAATTATTTTTAATTTTATTTTTATAAATATAAAACATCCATTAGCAATAGGATTAACTCTATTAATCCAAACTACATTAGTAACTTTAACATCAGGTCTTATAACTAAAAGATTTTGATTTTCATATATTTTATTTTTAGTATTCTTAGGAGGTATATTAGTTTTATTTATTTATGTAACTTCTTTAGCATCAAACGAAATATTTTCATTTTCAATTAAATTATTATTTATTTCATTAATAATATTTTCTGTAATAATAATTACATTATTTTTTATAGACAAAAATATTTTACTACAATACCAAAATTTAGAAATTAAATCTATTTATGATATAAATTCTTACTTAATAGAAAATTCTTTATCTCTTAAT…	ATAGAAAATTTATTATTTATTATTGGAAGATTATTATTAATTATTTTTGTATTAGTAAGAGTAGCATTTTTAACTCTTTTAGAACGAAAGGTTTTAGGATATATTCAAATTCGTAAGGGACCTAATAAGGTTGGAATTGCAGGAATTCCTCAGCCTTTTTGTGATGCAATTAAATTATTTACTAAGGAACAAACTTATCCTTTATTGTCTAATTATATTTCTTATTATTTTTCACCAATTTTTTCATTATTTTTGTCTTTATTGGTTTGGATATGTATACCTATATTTGTTAAACTTTTTTCGTTTAATTTAGGGTTGTTATTTTTTCTTTGTTGTACAAGTTTAGGTGTTTATACAGTAATAATTGCAGGTTGATCTTCAAATTCAAATTATGCTTTA…
Bactrocera papayae	ATTTTTAATAATTCAGCAAAAATTATATTTTTTTTTATCTTAATAACAGGAACCCTAATCACTGTATCCTCAAATTCTTGATTAGGAGCCTGAATAGGGCTAGAAATTAACTTGTTGTCATTTATCCCCCTAATAAATAGTAACAATTTAACATCTACAGAAGCCTCATTAAAATATTTTTTAACCCAAGCCATAGCCTCAGCAGTTCTACTGTTTGCTATTATAATAATGTATTTAAATAATTACCCAATTATTCAAGATAATTCTTCTTATAGTAATCTAATAATTATTTCATCCTTATTACTGAAAAGAGGGGCAGCACCCTTTCATTTTTGATTCCCCAATGTTATAGAAGGTCTTTCTTGAATAAATGCTCTTACCCTAATGACATGACAAAAA…	TCGCGACAATGGTTATTCTCAACAAATCATAAAGATATTGGAACTTTATATTTTATCTTCGGAGCCTGAGCAGGAATAGTAGGAACATCTCTTAGAATTTTAGTCCGAGCTGAACTCGGTCACCCAGGAGCTTTAATCGGTGACGATCAAATTTATAATGTAATTGTAACAGCTCATGCTTTCGTAATAATTTTCTTTATAGTTATACCAATTATAATTGGTGGATTTGGAAATTGACTTGTTCCTTTAATATTAGGAGCTCCCGATATAGCATTTCCACGAATGAATAATATAAGATTTTGATTATTACCTCCTTCCCTTACATTACTATTAGTAAGAAGTATAGTAGAAAACGGAGCTGGTACAGGTTGAACAGTTTACCCACCCCTATCATCTGTT…	ATGACAACATGAGCTGCCCTTGGCCTTCAAGATAGAGCCTCTCCTCTTATGGAACAACTTACCTTCTTTCATGATCACGCTTTAATAATTTTAGTAATAATTACAACATTAGTAGGTTATTTAATATTTATATTATTCTTTAATTCATATACTAACCGAAATCTTTTACATGGTCAAACTATTGAAATAATTTGAACGATTCTTCCAGCAATTGTACTACTATTTATTGCTTTCCCCTCCCTTCGATTACTATATTTATTAGATGAAATTAATGAACCCTCGGTTACATTAAAGGCTATTGGACACCAATGATATTGAAGTTATGAATATTCAGACTTTATAAACGTGGAATTTGATTCATATATAGTTCCAACTAATGAATTAGCAACAGACGGATTC…	GTGCCTCAAATAGCCCCAATTGGTTGATTAAGTTTATTTATTATCTTTTCAATTACTTTTATCTTGTTTAGTATAATAAATTATTATTCTGTAATTCCTAAAACACCTAAATCAGAAATTTCAAGCAAGTATTCAACAACTTCTTTAAACTGAAAATGATAA	ATGATAACAAATCTATTCTCTGTATTCGACCCTTCATCAAGTATTTTCAATTTATCATTAAATTGAATAAGAACATTTTTAGGACTTCTTCTAATTCCTTCTGCCTACTGATTAATACCCTCACGATGACATATTTTTTGAAATTCAATTCTTATTACACTTCATAAGGAATTCAAAACTCTTCTTGGCCCGTCAGGACACTCAGGATCAACTTTTATTTTTGTCTCTTTATTTTCATTAATTTTATTTAATAATTTTATAGGACTATTTCCTTATATTTTCACAAGAACAAGTCACTTAACACTTACACTTACACTAGCTCTACCCCTATGATTATGTTTCATACTTTATGGATGAATTAATCACACACAACACATATTCGCTCACCTAGTACCTCAA…	ATGTTAAAATTGATTTTTATAATACTTTTTATTAGTCCTATTTGTTTTATGAATGGTTTATTTTGAATGGTTCAGAATTTATTATTTATTGTAACTTTTGTTTTTATTATTTTAAATTATTGTACTAATTATTTTGTAAATATTTCATATTTTTTAGGATTTGACGTTATTTCTTATGGTCTTATTTTATTGAGATTTTGAATTTGTACACTTATAATTAGTGCTAGTGAGTCTGTTTATAAGTACAATAATTATAAAAATTTATTTTTATTTAATGTTTTGATTTTGTTGATTTTCTTGGTGTTAACTTTTAGAAGAATGAATCTGTTTATATTTTACTTATTTTTTGAAAGAAGATTAATTCCTACTTTATTTTTAATTTTGGGTTGAGGATATCAG…	ATTTGTAGAATTAGATTTTTAATTTTAATTACTATTAGAATTAGTTTCTTTACTTCTAGATTAGTGTTTTTGTTAAATGATTATTCTTTATTTTTAGAGTGAGAAGTTGTCAGTTTAAATTCAACTAGAATTGTGATGACTTTTTTGTTTGATTGAATGAGACTATTATTTATATCGTTTGTTTTGTTAATTGCTTCTTTAGTAATTTATTATAGAAAGGAATATATGAGAGGAGATACAAATATTAATCGTTTTATTATATTAGTTTTAATATTTGTATTGTCAATAATGTTATTAATTATTAGTCCTAATTTAATTAGAATTTTATTAGGATGAGACGGTTTAGGATTAGTGTCTTATTGTTTAGTTATTTATTTTCAAAATGTTAAATCTTACAAT…	ATGTTAATGAGTTTATATTGAGGATTACCTTGTTTTTTGTTTTTAATAGGGATTTTTGTTTTTGTTTCTAATCGTAAGCATTTATTATCTATGCTTTTAAGTTTGGAATATATTGTATTAAGTTTATTTTTTCTTTTGTTCATTTACTTAAATTTAATGGATTATAGAAGATTTTTTAGTATAATATTTTTAACTTTTAGAGTATGTGAAGGTGCTTTGGGCCTTTCAATTTTAGTTTCTATAATTCGTACACATGGGAATGATTATTTTCAATCGTTTAATGTATTACAATGTTAA	ATGTCAACACACTCAAACCACCCATTTCATTTAGTAGATTATAGCCCCTGACCTTTAACAGGAGCAATTGGAGCTATAACCTCTGTATCAGGATTAGTAAAATGATTCCATCAATATGATATTTCATTGTTTGCATTAGGAAATATTATTACTATTTTAACAGTTTATCAATGATGACGAGACGTATCTCGAGAAGGAACTTTTCAGGGACTACACACCTTACCTGTAACATTAGGATTACGGTGAGGAATAATTCTATTCATTTTATCAGAAGTTTTATTTTTTGTATCTTTCTTCTGAGCTTTTTTCCACAGAAGTTTATCTCCAGCCATTGAACTGGGAGCTATATGACCTCCTGCAGGAATTCAACCTTTTAATCCATTCCAAATTCCACTATTA…	ATTTTTTCAATTACTATTATAGCATCAATTCTAATTATCATCACCAGTGTAGTTATAACCCTAGCTTCCATTTTATCAAAAAAAGCACTAACAGACCGTGAAAAATGTTCCCCCTTTGAATGCGGGTTTGATCCCAAGTCTTCTTCACGACTACCTTTTTCACTTCGATTTTTTTTAATTACAATTATTTTCTTAATTTTTGATGTAGAAATTGCCCTTATTTTACCTATAATTTTAATCATTTCAATTTCTAACATCATTATATGAACTACAACAAGTATTGTATTTATTATTATCTTAATTATTGGACTATACCATGAATGAAACCAAGGAATATTAAATTGATCAAATTAG	ATGAACAAACCTTTACGAACCCAACACCCCTTATTTAAAATTGCAAATAATGCACTAGTAGATCTTCCAGCCCCAATTAATATTTCAGCATGATGAAATTTCGGGTCATTACTAGGTTTATGTTTAATCATTCAAATTCTAACAGGATTATTTTTAGCTATACATTATACTGCAGACATCAACTTAGCATTCAATAGTGTAAATCACATTTGCCGTGATGTAAATTATGGATGATTATTACGAACTCTTCACGCCAACGGTGCATCATTTTTCTTCATTTGTATTTACCTACATGTTGGACGTGGAATCTACTACGGATCTTATTTATTCACTCCTACCTGATTAGTAGGAGTACTAATTTTATTCCTAGTGATAGCAACAGCATTCATAGGATACGTA…	ATTATACAACTCTTCTTATATTCTTCAACACTAATCTCAAGATTAATTTTTATTCAAATAAATCACCCCTTAGCAATAGGGTTAATACTATTAATTCAAACATTACAAATTTGTTTAATTACTGGACTAATAGCTAAAAGATTCTGATTTTCATATGTCTTATTTTTAATTTTTTTAGGAGGTATACTAGTTCTATTCATTTATGTAACTTCCCTAGCATCAAATGAAATATTTTCACTTTCCATAAAATTAACAACTATCTGTATAATAATTATATTAACTACTACACTAATTGCCGCATTTTTAGATAAAATATCAACATCTTCATTTATCCAAAATTTAGAAATACAGCCTTTATATAACTTTAACTTAACCGTCTCTGAAAACTCTTTAAGTCTC…	ATAGAATTTATTTTATCAATTATTGGGAGTTTAATTTTGGTAATTTGTGTTTTAGTTAGAGTGGCTTTTTTAACTCTTTTGGAACGGAAGGTTCTAGGTTATATTCAGATTCGTAAGGGACCTAATAAAGTAGGGTTGATAGGAATTCCTCAACCTTTTTGTGATGCGATTAAGTTATTTACTAAGGAACAAACTTATCCTCTTTTATCAAATTATATTTCTTATTATTTTTCTCCTATTTTTTCTTTATTTTTATCTTTGGTTGCTTGATTATGTATTCCTTTATTTGTTAAGCTGTTTTCATTTAATTTAGGTTTGTTATTTTTTTTATGCTGTACTAGTTTAGGTGTATACACTGTTATAATTGCTGGTTGATCTTCTAATTCTAATTATGCATTA…
Bactrocera philippinensis	ATTTTTAATAATTCAGCAAAAATTATATTTTTTTTTATCTTAATAACAGGAACCCTAATCACTGTATCCTCAAATTCTTGGTTAGGAGCCTGAATAGGGCTAGAAATTAACTTGTTGTCATTTATCCCCCTAATAAATAGTAACAATTTAACATCTACAGAAGTCTCATTAAAATATTTTTTAACCCAAGCCATAGCCTCAGCAGTTCTACTGTTTGCTATTATAATAATGTATTTAAATAATTACCCAATTATTCAAGATAATTCTTCTTATAGTAATCTAATAATTATTTCATCCTTATTACTGAAAAGAGGGGCAGCACCCTTTCATTTTTGATTCCCCAATGTTATAGAAGGACTTTCTTGAATAAATGCTCTTACCCTAATAACATGACAAAAA…	TCGCGACAATGGTTATTCTCAACAAATCATAAAGATATTGGAACTTTATATTTTATCTTCGGAGCCTGAGCAGGAATAGTAGGAACATCCCTTAGAATTTTAGTCCGAGCTGAACTCGGTCACCCAGGAGCTTTAATCGGTGACGATCAAATTTATAATGTAATTGTAACAGCTCATGCTTTCGTAATAATTTTCTTTATAGTTATACCAATTATAATTGGTGGATTTGGAAATTGACTTGTTCCTTTAATATTAGGAGCTCCCGATATAGCATTTCCACGAATGAATAATATAAGATTTTGATTATTACCTCCTTCCCTTACATTACTATTAGTAAGAAGTATAGTAGAAAACGGAGCTGGTACAGGTTGAACAGTTTACCCACCCCTATCATCTGTT…	ATGACAACATGAGCTGCCCTTGGCCTTCAAGATAGAGCCTCTCCTCTTATGGAACAACTTACCTTCTTTCATGATCACGCTTTAATAATTTTAGTAATAATTACAACATTAGTAGGTTATTTAATATTTATATTATTCTTTAATTCATATACTAACCGAAATCTTTTACATGGTCAAACTATTGAAATAATTTGAACGATTCTTCCAGCAATTGTACTACTATTTATTGCTTTCCCCTCCCTTCGATTACTATATTTATTAGATGAAATTAATGAACCCTCGGTTACATTAAAGGCTATTGGACACCAATGATATTGAAGTTATGAATATTCAGACTTTATAAACGTGGAATTTGATTCATATATAGTTCCAACTAATGAATTAGCAACAGACGGATTC…	GTGCCTCAAATAGCCCCAATTGGTTGATTAAGTTTATTTATTATCTTTTCAATTACTTTTATCTTGTTTAGTATAATAAATTATTATTCTGTAATTCCTAAAACACCTAAATCAGAAATTTCAAGCAAGTATTCAACAACTTCTTTAAACTGAAAATGATAA	ATGATAACAAATCTATTCTCTGTATTCGACCCTTCATCAAGTATTTTCAATTTATCATTAAATTGAATAAGAACATTTTTAGGACTTCTTCTAATTCCTTCTGCCTACTGATTAATACCCTCACGATGACATATTTTTTGAAATTCAATTCTTATTACACTTCATAAGGAATTCAAAACTCTTCTTGGCCCATCAGGACATTCAGGATCAACTTTTATTTTTGTCTCTTTATTTTCATTAATTTTATTTAATAATTTTATAGGACTATTTCCTTATATTTTCACAAGAACAAGTCACTTAACACTTACACTTACACTAGCTCTACCCCTATGATTATGTTTCATACTTTATGGATGAATTAATCACACACAACACATATTCGCTCACCTAGTACCTCAA…	ATGTTAAAATTGATTTTTATAATACTTTTTATTAGTCCTATTTGTTTTATGAATGGTTTATTTTGAATGGTTCAGAATTTATTATTTATTGTAACTTTTGTTTTCATTATTTTAAATTATTGTACTAATTATTTTGTAAATATTTCATATTTTTTAGGATTTGATGTTATTTCTTATGGTCTTATTTTATTGAGATTTTGAATTTGTACACTTATAATTAGTGCTAGTGAGTCTGTTTATAAGTACAATAATTATAGAAATTTATTTTTATTTAATGTTTTGATTTTGTTGATTTTCTTGGTGTTAACTTTTAGAAGAATGAATCTGTTTATATTTTACTTATTTTTTGAAAGAAGATTAATTCCTACTTTATTTTTAATCTTGGGTTGAGGATATCAA…	ATTTGTAGAATTAGATTTTTAATTCTAATTACTATTAGAATTAGTTTCTTTACTTCTAGATTAGTGTTTTTGTTAAATGATTATTCTTTATTTTTAGAGTGAGAAGTTGTCAGTTTAAATTCAACTAGAATTGTGATGACTTTTTTGTTTGATTGAATAAGACTATTATTTATATCGTTTGTTTTGTTAATTGCTTCTTTAGTAATTTATTATAGAAAGGAATATATGATAGGAGATACAAATATTAATCGTTTTATTATATTAGTTTTAATGTTTGTATTGTCAATAATATTATTAATTATTAGTCCTAATTTAATTAGAATTTTATTAGGATGAGATGGTTTAGGTTTAGTGTCTTATTGTTTAGTTATTTATTTTCAAAATGTTAAATCTTACAAT…	ATGTTAATGAGTTTATACTGAGGATTACCTTGTTTTTTATTTTTAATAGGGATTTTTGTTTTTGTTTCTAATCGTAAGCATTTATTATCTATGCTTTTAAGTTTGGAATATATTGTATTAAGTTTATTTTTTCTTTTGTTCATTTACTTAAATTTAATGGATTATAGAAGATTTTTTAGTATAATATTTTTAACTTTTAGAGTATGTGAAGGTGCTTTGGGCCTTTCAATTTTAGTTTCTATAATTCGTACACATGGGAATGATTATTTTCAATCGTTTAATGTATTACAATGTTAA	ATGTCAACACACTCAAACCACCCATTCCATTTAGTAGACTATAGTCCCTGACCTTTAACAGGAGCAATTGGAGCTATAACCTCTGTCTCAGGATTAGTAAAATGATTCCATCAATATGATATTTCATTGTTTGCATTAGGAAATATTATTACTATTTTAACAGTTTATCAATGATGACGAGACGTATCTCGAGAAGGAACTTTTCAAGGACTACACACCTTACCTGTAACATTAGGATTACGGTGAGGAATAATTCTATTCATTTTATCAGAAGTTTTATTTTTTGTATCTTTCTTCTGAGCTTTTTTCCACAGAAGTTTATCTCCAGCCATTGAACTGGGAGCTATATGACCTCCTGCAGGAATTCAACCTTTTAATCCATTCCAAATTCCACTATTA…	ATTTTTTCAATTACTATTATAGCATCAATTCTAATTATCATCACCAGTGTAGTTATAACCCTAGCTTCCATTTTATCAAAAAAAGCACTAACAGACCGTGAAAAATGTTCCCCCTTTGAATGCGGATTTGATCCCAAGTCTTCTTCACGACTACCTTTTTCACTTCGATTTTTTTTAATTACAATTATTTTCTTAATTTTTGATGTAGAAATTGCCCTTATTTTACCTATAATTTTAATCATTTCAATTTCTAACATCATTATATGAACTACAACAAGTATTGTATTTATTATTATCTTAATTATTGGACTATACCATGAATGAAACCAAGGAATATTAAATTGATCAAATTAG	ATGAACAAACCTTTACGAACCCAACACCCCTTATTTAAAATTGCAAATAATGCACTAGTAGATCTTCCAGCCCCAATTAATATTTCAGCATGATGAAATTTCGGGTCATTACTAGGTTTATGTTTAATCATTCAAATTCTAACAGGATTATTTTTAGCTATACATTATACTGCAGACATCAATTTAGCATTCAATAGTGTAAATCACATTTGCCGTGATGTAAATTATGGATGATTATTACGAACTCTTCACGCCAACGGTGCATCATTTTTCTTCATTTGTATTTACCTACATGTTGGACGTGGAATCTACTACGGATCTTATTTATTCACTCCTACCTGATTAGTAGGAGTACTAATTTTATTTCTAGTGATAGCAACAGCATTCATAGGATACGTA…	ATTATACAACTCTTCTTATATTCTTCAACACTAATCTCAAGATTAATTTTTATTCAAATAAATCACCCCTTAGCAATAGGATTAATACTATTAATTCAAACATTACAAATTTGTTTAATTACTGGACTAATAGCTAAAAGATTCTGATTTTCATATGTCTTATTTTTAATTTTTTTAGGGGGTATACTAGTTCTATTCATTTATGTAACTTCCCTAGCATCAAATGAAATATTTTCACTTTCCATAAAATTAACAACTATCTGTATAATAATTATATTAACTACTACACTAATTGCCGCATTTTTAGATAAAATATCTACATCTTCATTTATCCAAAATTTAGAAATACAACCTTTATATAACTTTAACTTAACCATCTCTGAAAACTCTTTAAGTCTC…	ATAGAATTTATTTTATCAATTATTGGGAGTTTAATTTTGGTAATTTGTGTTTTAGTTAGAGTGGCTTTTTTAACTCTTTTGGAACGGAAGGTTCTAGGTTATATTCAGATTCGTAAGGGACCTAATAAAGTAGGGTTGGTAGGAATTCCTCAACCTTTTTGTGATGCGATTAAGTTATTTACTAAGGAACAAACTTACCCTCTTTTATCAAATTATATTTCTTATTATTTTTCTCCTATTTTTTCTTTATTTTTATCTTTGGTTGCTTGATTATGTATTCCTTTATTTGTTAAGCTGTTTTCATTTAATTTAGGTTTGTTATTTTTTTTATGCTGTACTAGTTTAGGTGTATATACTGTTATAATTGCTGGTTGATCTTCTAATTCTAATTATGCATTA…
Bactrocera carambolae	ATTTTTAATAATTCAGCAAAAATTATATTTTTTTTTATCTTAATAACAGGAACCTTAATCACTGTATCCTCAAATTCTTGATTAGGAGCCTGAATAGGGCTAGAAATTAACTTGTTGTCATTTATCCCCCTAATAAATAGTAACAATTTAACATCTACAGAAGCCTCATTAAAATATTTTTTAACCCAAGCCATAGCTTCAGCAGTTCTACTGTTTGCTATTATAATAATGTATTTAAATAATTACCCAATTATTCAAGATAATTCTTCTTATAGTAATCTAATAATTATTTCATCCTTATTACTGAAAAGAGGGGCAGCACCCTTTCATTTTTGATTCCCCAATGTTATAGAAGGACTTTCTTGAATAAATGCTCTTACCCTAATAACATGACAAAAA…	TCGCGACAATGGTTATTCTCAACAAATCATAAAGATATTGGAACTTTATATTTTATCTTCGGAGCCTGAGCAGGAATAGTAGGAACATCCCTTAGAATTTTAGTCCGAGCTGAACTCGGTCACCCAGGAGCTTTAATTGGTGACGATCAAATTTATAATGTAATTGTAACAGCTCATGCTTTCGTAATAATTTTCTTTATAGTTATACCAATTATAATTGGTGGATTTGGAAATTGACTTGTTCCTTTAATATTAGGAGCTCCCGATATAGCATTTCCACGAATGAATAATATAAGATTTTGATTATTACCTCCTTCCCTTACATTACTATTAGTAAGAAGTATAGTAGAAAACGGAGCTGGTACAGGTTGAACAGTTTACCCACCCCTATCATCTGTT…	ATGACAACATGAGCTGCCCTTGGCCTTCAAGATAGAGCCTCTCCTCTTATGGAACAACTTACCTTCTTTCATGATCACGCTTTAATAATTTTAGTAATAATTACAACATTAGTAGGTTATTTAATATTTATATTATTCTTTAATTCATATACTAACCGAAATCTTTTACATGGTCAAACTATTGAAATAATTTGAACGATTCTTCCAGCAATTGTACTACTATTTATTGCTTTCCCCTCCCTTCGATTACTATATTTATTAGATGAAATTAATGAACCCTCGGTTACATTAAAGGCTATTGGACACCAATGATATTGAAGTTATGAATATTCAGATTTTATAAACGTGGAATTTGATTCATATATAGTTCCAACTAATGAATTAGCAACAGACGGATTC…	GTGCCTCAAATAGCCCCAATTGGTTGATTAAGTTTATTTATTATCTTTTCAATTACTTTTATCTTGTTTAGTATAATAAATTATTACTCTGTAATTCCTAAAACACCTAAATCAGAAATTTCAAGCAAGTATTCAACAACTTCTTTAAACTGAAAATGATAA	ATGATAACAAATCTATTCTCTGTATTCGACCCTTCATCAAGTATTTTCAATTTGTCATTAAATTGAATAAGAACATTTTTAGGACTTCTTCTAATTCCTTCTGCCTACTGATTAATACCTTCACGATGACATATTTTTTGAAATTCAATTCTTATTACACTTCATAAGGAATTCAAAACTCTTCTTGGCCCATCAGGACATTCAGGATCAACTTTTATTTTTGTATCTTTATTTTCATTAATTTTATTTAATAATTTTATAGGACTATTTCCTTATATTTTCACAAGAACAAGTCACTTAACACTTACACTTACACTAGCTCTACCCCTATGATTATGTTTCATACTTTATGGATGAATTAATCACACACAACACATATTCGCTCACCTAGTACCTCAA…	ATGTTAAAATTGATTTTTATAATACTTTTTATTAGTCCTATTTGTTTTATGAATGGTTTATTTTGAATGGTTCAGAATTTATTATTTATTGTAACTTTTGTTTTCATTATTTTAAATTATTGTACTAATTATTTTGTAAATATTTCATATTTTTTAGGATTTGACGTTATTTCTTGTGGTCTTATTTTATTGAGATTTTGAATTTGTACACTTATAATTAGTGCTAGTGAGTCTGTTTATAAGTACAATAATTATAAAAATTTATTTTTATTTAATGTTTTGATTTTGTTGATTTTCTTGGTGTTAACTTTTAGAAGAATGAATTTGTTTATATTTTATTTATTTTTTGAAAGAAGATTAATTCCTACTTTATTTTTAATTTTGGGTTGAGGGTATCAG…	ATTTGTAGAATTAGATTTTTAATTCTAATTACTATTAGAATTAGTTTTTTTACTTCTAGATTAGTGTTTTTGTTAAATGATTATTCTTTATTTTTAGAGTGAGAAGTTGTCAGTTTAAATTCAACTAGAATTGTGATGACCTTTTTGTTTGATTGAATAAGACTATTATTTATATCATTTGTTTTGTTAATTGCTTCTTTAGTAATTTATTATAGGAAGGAATATATGAGAGGAGATACAAATATTAATCGTTTTATTATATTAGTTTTAATGTTTGTATTGTCAATAATGTTATTAATTATTAGTCCTAATTTAATTAGAATTTTATTAGGATGAGACGGTTTAGGATTAGTGTCTTATTGTTTAGTTATTTATTTTCAAAATGTTAAATCTTACAAT…	ATGTTAATGAGTTTATACTGAGGATTACCTTGTTTTTTATTTTTAATAGGGATTTTTGTTTTTGTTTCTAATCGTAAACATTTATTATCTATGCTTTTAAGTTTGGAATATATTGTATTAAGTTTATTTTTTCTTTTGTTCATTTATTTAAATTTAATGGATTATAGAAGATTTTTTAGTATAATATTTTTAACTTTTAGAGTATGTGAAGGTGCTTTGGGCCTTTCAATTTTAGTTTCTATAATTCGTACACATGGGAATGATTATTTTCAATCGTTTAATGTATTACAATGTTAA	ATGTCAACACACTCAAACCACCCATTTCATTTAGTAGATTATAGCCCCTGACCTTTAACAGGAGCAATCGGAGCTATAACCTCTGTCTCAGGATTAGTAAAATGATTCCATCAATATGATATTTCATTGTTTGCATTAGGAAATATTATTACTATTTTAACAGTTTATCAATGATGACGAGACGTATCTCGAGAAGGAACTTTTCAAGGACTACACACCTTACCTGTAACATTAGGATTACGGTGAGGAATAATTCTATTCATTTTATCAGAAGTTTTATTTTTTGTATCTTTCTTCTGAGCTTTTTTCCACAGAAGTTTATCTCCAGCCATTGAACTGGGAGCTATATGACCTCCTGCAGGAATTCAACCCTTTAATCCATTCCAAATTCCACTATTA…	ATTTTTTCAATTACTATTATAGCATCAATTCTAATTATCATCACCAGTGTAGTTATAACCCTAGCTTCCATTTTATCAAAAAAAGCACTAACAGACCGTGAAAAATGTTCCCCCTTTGAATGCGGATTTGATCCCAAGTCTTCTTCACGGCTACCTTTTTCACTTCGATTTTTTTTAATTACAATTATTTTCTTAATTTTTGATGTAGAAATTGCCCTTATTTTACCTATAATTTTAATCATTTCAATTTCTAACATCATTATATGAACTACAACAAGTATTGTATTCATTATTATCTTAATTATTGGACTATACCATGAATGAAACCAAGGAATATTAAATTGATCAAATT	ATGAACAAACCTTTACGAACCCAACACCCCTTATTTAAAATTGCAAATAATGCACTAGTAGATCTTCCAGCCCCAATTAATATTTCAGCATGATGAAATTTCGGGTCATTACTAGGTTTATGTTTAATCATTCAAATTCTAACAGGATTATTTTTAGCTATACATTATACTGCAGACATCAACTTAGCATTCAATAGTGTAAATCACATTTGCCGTGATGTAAATTATGGATGATTATTACGAACTCTTCACGCCAACGGTGCATCATTTTTCTTCATTTGTATTTACCTACATGTTGGACGTGGGATTTACTACGGATCTTATTTATTCACTCCTACCTGATTAGTAGGAGTACTAATTTTATTCCTAGTGATAGCAACAGCATTCATAGGGTACGTA…	ATTATACAACTCTTCTTATATTCTTCAACACTAATCTCAAGATTAATTTTTATTCAAATAAATCACCCCTTAGCAATAGGATTAATACTATTAATTCAAACATTACAAATTTGTTTAATTACTGGACTAATAGCTAAAAGATTCTGATTTTCATATGTCTTATTTTTAATTTTTTTAGGAGGTATATTAGTTCTATTCATTTATGTAACTTCCCTAGCATCAAATGAAATATTTTCACTTTCCATAAAATTAACAACTATCTGTATAATAATTATATTAACTACTACACTAATTGCCGCATTTTTAGATAAAATATCTACATCTTCATTTATCCAAAATTTAGAAATACAACCTTTATATAACTTTAACTTAACCGTCTCTGAAAACTCTTTAAGTCTC…	ATAGAATTTATTTTATCAATTATTGGAAGTTTAATTTTGGTAATTTGTGTTTTAGTTAGAGTGGCTTTTTTAACTCTTTTGGAACGGAAGGTTCTAGGTTATATTCAGATTCGTAAGGGACCGAATAAAGTAGGGTTGATAGGAATTCCCCAGCCTTTTTGTGATGCGATTAAGTTATTTACTAAGGAACAAACTTACCCTCTTTTATCAAATTATATTTCTTATTATTTTTCTCCTATTTTTTCTTTATTTTTATCTTTGGTTGCTTGATTATGCATTCCTTTATTTGTTAAGCTGTTTTCATTTAATTTAGGTTTGTTATTTTTTTTATGTTGTACTAGTTTAGGTGTATACACTGTTATAATTGCTGGTTGATCTTCTAATTCTAATTATGCATTA…
Culicoides arakawae	ATAAACTATATTTCAAAATTTATTTTTATATTTACATTAATCAGAGGAACTTTGATTACAATATCCTCATCTTCATGAATTGGCATATGAATAGGATTAGAATTAAATTTATTATCTTTTATCCCTCTTATAATTAGACCTAATAATATTTCTTCTAACGAATCAGCCATTAAATACTTTTTAATCCAAGCTTTTGCTTCTTTAGTATTTTTATTTTCTTCTATTATTTATATTATAAAATTTTCTAGTTTTAATTTTTTATTTTTTAACTACGAAACTTTAATTATCAATTCTTCAATAATATTAAAATTAGGGGGTGCCCCATTTCATTTTTGATTTCCTAACATTATTGATGGTCTTACATGAATTAATTGTTTAATTATTTTGACTTGACAAAAA…	CCGCAACAATGATTATTCTCCACAAATCATAAAGATATTGGTACTTTATATTTTATTTTCGGGGCATGAGCAGGGATAGTAGGAACTTCCTTAAGTATTCTTATTCGAGCTGAACTTGGCCACCCTGGGGCCCTTATCGGAAATGATCAAATTTATAATGTAATCGTAACGGCCCATGCTTTTGTTATAATTTTTTTTATAGTTATACCTATCATAATTGGTGGGTTTGGTAATTGATTAGTTCCATTAATATTAGGAGCCCCCGATATAGCTTTCCCGCGAATAAATAACATAAGTTTTTGAATATTACCACCTTCTCTTTCTTTACTTTTAATTAGAAGCCTTGTAGAAAATGGGGCAGGGACAGGTTGAACTGTATACCCCCCTCTTTCAGCTAAT…	ATGGCAACTTGAGGCTCGATCTCTCTCTTAGATAGAAATTCACCTTTGATAGAACAATTAAATTTTTTTCACGATCATACACTAATAATTCTTATTTTAATCACAGTATTAGTAAGATATATTATAATCAGATTGTTTTTTAATCATTTTACTAATCGATTTTTATTATCAGGCCAAATAATTGAAATTATTTGAACAATCTTACCTGCTTTAATCCTATTTTTTATTGCTTTTCCTTCTTTACGTTTATTATACCTATTAGACGAACTTTATAAACCTTCTGTTACTATTAAAGCTATCGGGCACCAATGGTATTGAAGTTATGAATACTCAGACTTTAAAACACTTGATTTTGATTCTTATATAATTCCTACAAATGAATTAGAAACAGATGGTTTT…	ATCCCACAAATAGCCCCAATTAACTGGATCTTTTTATTTATTATTTTTATTGCGACTTACTTATTATTTAATATCATAAATTATTTTATTTTTATCCCTAAAATTAAAAAAACATCATTAAAATCTAAAAAATTTAAATTTTTAAACTGAAAATGATAA	ATAAATTTATTTTCAGTTTTTGACCCCACTTCTTCAATCTTTTCTTTTTCTTTAAATTGACTAAGTACTTTTATTGGTATTTTAATTTTACCCATGTCATTCTGACTAATTCCCTCTCGATTTTATTTTATTTGACAAACTATTCTTATTACCCTTCACAAAGAATTTAAAAATCTTTTAGGGAATAATGCATTTAATGGAAGTACCTTTTTATTTATTAGATTATTTACGATAATTTTATTTAATAATTTTTTAGGACTTTTTCCATACATTTTTACCAGCTCTAGCCATTTAACATTTACTTTAACCTTAAGTTTACCTTTATGATTAAGATATATACTTTATGGATGAATTAATAATACACAACATATATTCTGTCATCTTGTCCCCCAAGGGACC…	ATGTTAATAATTTTATTCATAATAATTGGGGTGATAATTTTTAGATTTTTTAAAAAATCTTTTTGATTGGTTCAAAATTTAATTTTTTTATTATTTTTTTTATTTATAGCAAGATATAATTTAGGCACTTACCCGGTTAAAATTTCTTATTATTTAGGGATAGATGTTATTTCTTTTGGGTTGATTTTATTGAGTTTTTGAGTAACTGGTTTAATGATTATGTCTAGTGAAAAAATTTATAAATATAAGAATAAAATTAATTGGTTTATACTTATAGTGACATTTTTATTGTTGATGTTAATTTTAACTTTTAGTTCATTAGATTTATTTATATTTTATTTATTTTTTGAGAGAAGCTTAATTCCAACTTTTTTTTTAATTTTAGGTTGAGGTTATCAA…	ATGATTAATTTATCTATTTGTTTAATTTCTTTTATGTTTTTATTAGTTTTTAGTATTAGAGTTTTTAACTTAGGTTTATATTGCTTATTAATAGAAATATCTTATTTTTTTGAGATCGAATTATTATCAATTAATTCATCAATAATTGTTATAACTGTTTTAATTGATTGAATATCTTGTTTTTTTTTATCTTTTGTAACTTTAATTTCTTCTTTAGTAATTTTATATAGAATAGACTATATATTAGGGGATAAGTATCTAACTCGTTTTATTATACTAGTATTAATATTTGTTTTATCAATAATTTTATTAATTATTAGCCCTAACTTAATTAGAATTTTATTAGGTTGAGATGGTTTAGGGTTAGTGTCTTATTGTTTGGTAATTTATTATCAAAAT…	ATGTTAATTTTTTTAAATTTATGAGTTTATTTGATATTATTTATTTTTTCTTTAATAGTATTTGTGTCTAATCGTAAGCATTTATTAATGACTTTAATTAGTTTAGAGTTTATTGTTTTAATTTTGTACGGTATTATTTTCATTTGTTTGAATTTAATAAATTATGAATATTATTATAGAATAGTTTTTTTAACTTTTAGTGTATGTGAGGGTTCTTTAGGTTTATCCATTTTAGTATCATTAATTCGTACACATGGGAATGATTGTTTTCAAACGTATAATATTTTGCAATGTTAA	ATGTCAACACATAGTAACCACCCATTCCACTTAGTAGACTATAGCCCATGACCTCTTACAGGAGCCATTGGAGCTTTATGCACTGTCTCAGGATTAATTCAATGATTCCATCAATATAATTTAAATCTTTTCATTATTGGTAATATTATTACATTAATAACAATATATCAATGATGACGAGACATTTCTCGAGAAGGAACTTTTCAAGGACTTCATACATTTAATGTAACTATCGGGTTACGATGAGGAATAATTTTATTTATTATCTCAGAAGTATTTTTTTTTATTTCTTTTTTTTGAGCATTTTTCCACAGAAGCTTATCTCCTACTATCGAATTAGGAACTTTATGACCCCCAATTAATATTATACCATTTAATCCATTTCAAATTCCTCTCCTT…	ATAATTTCAATTCTGCTAATTTTAATAATTATAATTTTAATTATCGCAACGATAGTAATAATCTTAGCCTCCCTAATTTCAAAAAAATCTTTTTACGACCGAGAAAAAATATCTCCTTTTGAATGCGGGTTTGAACCTTTAAATTCAGCTCGACTACCTTTTTCTTTACGATTTTTTTTAATTGCAATTATTTTTTTAATTTTTGATGTAGAAATTGCTCTAATATTCCCCATGATCTTTTCTTTAAAAATTAATTCATTATTTAATTGAATATTAACTTCTATTATTTTTATTTCTATTCTAATTTTAGGGTTATTTCATGAATGAAACCAAGGAGCTTTAGAATGAAGTAACTAA	ATGCATAAACCTTTACGAGTAAAACACCCTCTTTTTAAAATTATAAATAATTCTCTAATTGACTTACCCGCCCCCTCAAATATTTCTATATGATGAAATTTTGGATCTTTATTAGGGCTATGCCTAATCATTCAAGTAATAACAGGGTTATTTTTAGCTATACATTATACAGCTGACATTCAAACTGCTTTTAATTCTGTAAATCATATTTGCCGAGACGTAAATTATGGGTGACTTTTACGGACACTTCATGCAAATGGAGCTAGATTTTTTTTTATTTGTATTTATTTGCATATCGGCCGAGGCTTATATTATAAATCATATACTTACATATATACATGAAATATTGGAGTAATTCTTCTATTTCTAACAATAGGAACTGCATTTATAGGTTATGTG…	ATTAACCAATTAATTACAATTTTAATAATTATTAATTCAATTTTATTTACTCAAACAATACACCCCATATCTATAGGATTAATTCTTTTAATTCAAACACTACTTACCTGTATATTTACAGGATTTATAACTAAAAGTTTCTGATTTTCTTATATCTTATTTCTAATTTTTATCGGAGGAATATTAATTCTATTTATTTACATATCATCTTTGGCATCTAATGAAAAATTTAAATTCTCTTTTTCTACTGGTATAAAAATTTTTATACTTATATTTATTTTATTATTAATATTGTTCATTGATAACTTTTGATTTTCTCCTAACACTTTTAATAATGAACTAATTAATTTATCAAATAATTTATGTTTAATAAAAGAAAATTTTTTACCCGTATCTAAA…	ATGATATATATTGATTTATTACTTCCATTATTTGGTTCTTTAATTTTAATTATTTGTGTTATAGTAGGAGTGGCTTTTTTAACATTATTTGAGCGAAAAATTTTAGGGTATATTCAAATTCGTAAAGGTCCTAATAAATTAGGAATTACAGGTATTTTTCAGCCTTTTAGAGATGCTATTAAATTATTTACTAAAGAACAAGTGTACCCGTATATTTCTAATTATTTAATTTATTATTTATGCCCGGTATTTTCTTTATTTTTAATTTTATTTATATGATTATGTGTTCCTTTTATAATTAAGTTGTATTCTTTTAATTTAGGTGTACTATTTTTTTTGGCTTGTACAAGTTTAGGAGTGTACAGAATTATAGTTGCTGGGTGATCTTCTAATTCAAGA…
Ruspolia dubia	ATTTACTTAAATCCTTCAAAGATACTTTTTATTTCTTGTTTAATATTAGGAACCCTTATTTCTATTTCAGCAAATTCATGGCTAGGAGTTTGAATAGGATTAGAAATTAACCTACTTTCCTTTATTCCTTTGATAACAGACCAAAAAAATATTTTAACTACAGAAGCCTCTCTAAATTACTTCTTAATTCAAGCCTTTGCATCAGCTATTCTTTTATTTTCCATCATTTCATCTTATATTCTTTCATCTTTAACATTTCAATTCCATATTGATTTTCCTTTTTTAACTTTAATTAGTTCCGCCTTATTATTAAAATGGGAGCAGCCCCCTTTTAATTTTTGATTTCCAGGAACTATAGAAGGACTAAATTGACGAAATTGTTTTATTTTAATAACCTGA…	TTACCGCACAAATGATTATTTTCAACCAATCACAAGGACATTGGAACTTTATACTTCATCTTTCGAGCATGAGCAGGAATAGTTGGAACTTCTTTAAATCTACTTATTCGTGCCGAATTAGGACAACCCGGATTTTTAATTGGCGATGATCAGATTTATAATGTAATTGTTACTGCCCACTCTTTTATAATAATTTTCTTCATAGTAATACCTATTATAATTGGAGGATTCGGTAATTGATTAGTTCCTTTAATGTTAGGAGCTCCTGATATAGCATTCCCTCGAATAAATAATATAAGTTTTTGATTACTCCCACCATCGCTAACCCTTTTACTCGCCAGAAGATTAGTGGAAAGTGGCGCGGGTACAGGTTGAACGGTTTATCCTCCGCTTTCTGCA…	ATGGCAACCTGATCAGATTTAAATTTACAAAATAGAGTTACCCCTTTAATAGAACAATTAACTTTCTTTCACGATCATGCATTAATAATTCTTTTAATTATTACTGTTCTTGTAGCTTATATTATGGGTAGATTATTCTTTAATAAATACACACACCGATTCCTTTTAGAAGGCCAAACAATTGAAGTAATTTGAACAATTCTCCCTGCAGTTACTCTTATTTTTATTGCTTTACCTTCTTTACGACTACTTTACCTTCTAGATGAATCTATAGACCCTATAATTACTGTTAAAACAATTGGTCATCAATGATATTGAAGTTATGAATATACAGACTTTAATAACCCCTATGAATTTGATTCTTACATGACCCCCTATAATGAACTCCCTACAAATGGA…	ATTCCTCAAATAGCGCCAATAAGATGATTAATCCTATTTATCCTCTTTTCATTCTCCCTAATCCTCTTTACTATATTAAACTATCCCTTATTATCACAATCTAACCCTTCAGAAAGTTCTTCTATTCCGTTAACTTCACCTTCATTAAATTGAAAATGATAA	ATGATAACAAATCTTTTCTCAGTTTTTGACCCCTCTACAAATATTATAAATTTATCACTAAATTGAATCAGTACTTTTTTAGGTGTTACAATATTACCTATAACATTTTGGTTATTACCTTCACGGTTTAATTACATTTGACATTCTATTACAAATACTCTTCATAATGAATTCAAAACATTAATTGGACCTTCAAATAAGGGTAGAACATTTATCTTTGTTTCCCTATTTACATTAATCTTATTTAATAATTTCTTAGGTTTATTCCCTTACATTTTTACTAGTTCAAGTCACCTTGCAATAACCTTAGCCCTAGCTCTTCCCCTTTGATTAAGTTTTATAATTTATGGGTGAATTAACCATACACAACATATATTTGCTCATTTAGTTCCACAAGGA…	ATGTTAAAATTTGCATTTATGTTAATATTTTTAATCCCTTTATGTTTTTTACAGAATTTTTGATGAGTGGTTCAGTCTTTAATATATTTAATAGTATTTGTATTTATATTAAGAAGAAGAATATTTTCTATGCCTTGTAATTTAGGATATTTATTTGGTTGTGATATTTTATCCTATGGACTTATTCTTTTAAGATTTTGAATTTGTGCATTAATAGTGACGGCTAGAGAGTCAGTGTATCGACATAAGTATTTTGAAAAGATGTTTTTATTTTTAGTGGTAATATTGTTGTTAATATTATATTTTACGTTTAGAAGCATGAGTCTTTTCTTTTTTTATTTATTTTTTGAAGCAAGTTTAATCCCAACCTTATTTTTAATTTTAGGTTGGGGGTATCAG…	ATTTTATGACCTTTGTCTATTTGTTTATTAAGATTTGTATTTTTAATATCTATTTCTTTAAGATTAATATTTTTAGGAATATATTATATCTTTTTTGATATAGTTGTATTTATTGAATGAGAATTATTTAATTTAAACGGTTCTTCAGTAGTAATAACCTTTTTATTTGATTGAATATCTTTAATATTTATAAGATTTGTTTTATTTATTTCTTCTCTAGTAATTTATTACAGTGATGAATACATACACGGGGATATTTATATTAATCGTTTTATTATTTTGGTTTTAATATTTGTCTTGTCTATAATATTTTTGATTATTAGACCAAATTTAATTAGTATTTTATTAGGATGAGATGGCTTAGGATTAGTATCTTACTGTTTGGTAATTTATAACCAA…	ATGATAATAAATATTAATAGGTTAGTAGCTATTTTTATATTCTTTAGAGGTGCGTGAGGGTTTTGCTCGAATCGTAAACATCTATTGGTAATGTTGTTGGCTTTAGAATTTATAGTTTTAGGTTTATTCTTCTTTTTATTTTTATTTTTTAATTTTTTTGAGGTGGAATTATACTTTAGAATAATTTTTTTAATTTTTTTTGTTTGTGAAGGTGCTTTAGGATTATCAGTATTAGTTTCAATAATTCGAACACATGGTAATGATTTTTTTCAAACTTTTAGAATTTTGCAATGTTAA	ATGACAACACACTCTAATCACCCTTATCATCTTGTCAACCCAAGCCCGTGACCTCTAACCGGAGCTCTTGGAGCTTTAACCTTAGTTAGTGGATTAGTAAAATGATTCCATCAATATGATATATCTCTTCTAATTTTAGGGAATTTAATTATAATCTTAACTACAATCCAATGATGACGAGATGTAACTCGTGAAGGAACATATCAAGGATTACATACACTCCCAGTTAATTATGGGTTACGATGAGGTATAATCCTATTTATTGCATCAGAAGTATTTTTCTTTGTCTCCTTCTTTTGAGCCTTCTTTCATAGTAGTCTTTCACCTGCTATTGAATTAGGTGCAATATGACCCCCTTCAGGTATTCACCCATTTAACCCTCTTCAAATTCCTCTTTTA…	ATAATTTGACTTATATTTACTATTTCAGCAATTATTTTAGCCCTCTCTATTGTAGTAATAACTTTGGCAACAATTCTATCAAAAAAAACTATTAATGATCGAGAAAAAACTTCACCATTCGAGTGTGGCTTTGATCCTAAAAGTTCAGCTCGGCTACCATTTTCCTTACGATTTTACCTAATTGCTGTAATTTTCTTAATTTTTGATGTAGAAATTGCCCTTCTTCTTCCTATAACTATTATTATACAATGATCAAATATTATATCATGAAGAATTATTAGCGTCATTTTCCTATTAATTCTTCTTATTGGTCTATTTCTTGAATGAAATCAAGGAGCTTTAGAATGAGCTTCTTAA	ATGAATAAACCCATACGAACATCTCATCCATTATTTAAAATTGCTAATAATGCTTTAGTAGATTTACCAGCCCCTTCTAATATTTCAGCTTGATGAAACTTTGGATCCCTTTTAGGAGTTTGTTTAATGATTCAAATTTTAACGGGCTTATTTTTAGCTATACATTACACGGCACATATTGATTTAGCCTTTTCAAGCGTAGCCCACATTTGCCGAGACGTAAACTTTGGTTGATTCCTTCGAACACTACATGCTAACGGGGCATCATTTTTCTTTATTTGCTTATATCTTCATGTAGGACGAGGAATATATTATGGTTCCTATAATTTTTTTTACACTTGAATAACAGGAGTTCTTATTTTATTCTTAGTAATAGGAACAGCCTTTATAGGTTATGTT…	ATACTAAATTTTAATATTCTAATAATAAACACATTTAATAGTATAATCTTTACTCAAATTAATCATCCCTTAGCTATAACTTTAATAATTATTTTACAAACCTTATTAGTCTGTTTATTTACTGGATTAAGAACATCCTCATTTTGATTCTCATACGTTTTATTTTTAGCATTCCTAGGAGGCATACTAGTTTTATTTATTTATATTACCAGTTTAGCTTATAACGAAATATTTTCTATCCCTATTAAATCCCTTCTAATTTCATTAACTTTAATTATGATATCTCTATTAATTTTAATAATCCTAGATCACTCCTTCCAATTCAATTTTAGAAAATGATATAATAAATTAATCAATATCTATTTTATATATATGCAAACAGACACCACTTTCCTTTTA…	ATAGTAGTGTGAGTGGAATTAATCTCTACAATTGTAGGTATAATTTTTTTGGTAGTTTGTGTTTTAATCGGGGTTGCGTTTTTAACTTTGTTAGAGCGTAAGGTCTTAGGTTATATTCAAATTCGTAAGGGTCCTAATAAAGTAGGATTTGTTGGGTTACCTCAGCCATTTGCTGATGCAATTAAATTATTTACTAAGGAATCTACAACACCTATTATATCAAATTTTTTCTTATATTATTTTTCACCTGTTATTAGATTATTCTTAGCATTATTAGGCTGAATAGTTTTTCCTTTTGTTACTATATTAATTTCTTTCAATCTAGGATTACTTTTCTTTTTAGCTTGTACTAGTATAGGGGTTTATACAGTAATAATTGCGGGGTGATCTTCTAATTCT…
Pyrophorus divergens	ATAACAAAAATATACAAAATATTATTTCTAACCCTAATCTTCTCAAGAACACTGATCTCAATTTCCTCCTACTCATGACTCGGTATATGGCTTGGTCTAGAAATCAATCTTCTGTCTATTATGCCCCTAATACAGAACACAAAAAGAATTCTTTCATCCGAATCAGCCATCAAATACTTTATTGTTCAAGCAATTGCATCAACAATCATTATAGCATCAATAATTTCCTTAATAACGAAAACTATACTGACGAGAAACATTAACATCCAATCCACATTCCTGATAATAATAAACTCTGCCTTACTAACCAAAATAGGAACCGCCCCATTCCATTTTTGATTTCCTGAAGTAATAGAAGGCTTAGATTGAATAAATTGCTTAATTGTACTGACATGACAA…	ATCTCACTGAACAAATGATTATTTTCAACAAACCATAAAGACATTGGAACTCTTTACTTCCTCTTCGGAGCATGAGCTGGAATGCTAGGGACATCATTGAGATTATTGATTCGGGCCGAACTCGGAAACCCAGGATCACTAATTGGAAATGATCAAATCTACAACGTAATTGTTACTGCACACGCATTTATCATAATTTTCTTCATAGTAATACCTATTATAATTGGTGGTTTTGGAAACTGGCTAGTCCCATTGATACTTGGAGCCCCGGATATAGCCTTCCCTCGAATAAACAACATAAGCTTCTGATTCCTTCCCCCTTCTCTGTCCCTTTTACTAATAAGAAGAATTGTAGAAAACGGAGCAGGTACAGGATGAACCGTTTACCCTCCTCTTTCA…	ATGGCAACCTGGCTAAATATCAATACTCAAGATAGATCGTCCCCATTAATAGAACAACTAGTATTTTTCCATGACCACGCCATGATAATCCTAGTAATAATTACTCTAATTGTAAGATACATCATAATTTTACTTTTCAAAAACAGGTACACCTATCGTTTCCTTCTTGAAGGACAAACAATTGAACTAATCTGGACGATTGCCCCAGCTATTACATTAATTTTCATTGCTCTTCCATCTCTTCGACTTTTATACCTATTAGATGAAATCAATTTTCCCCTATTGACAGTAAAAACAATTGGACATCAATGATACTGATCTTACGAACTCTCAGATTTCAAAAACATCGAATTTGACTCTTACATAACACCTATCAACGAACTAAAGTCGAGAGATTTC…	ATTCCGCAAATAGCTCCATTAAGATGATTAAATCTACTTATTTCATTCGTAACGATATTTATAATTATAAGAACCCTTAACTATTTCTCATTCGCCTACGACAATTCACAAAAATCAACTGAGAAAAAATTAATTAAATTTAACTGAAAATGATAA	ATGATAACAAATCTATTCTCAACATTTGACCCAGCAACTAGAACAAACCTGTCATTAAATTGAATCAGAGTATCACTAGGAATTTTATTCCTCCCTTCTATATTCTGATTAATCCCGTCACGAATCAACCTTGCATGAATTAAAATCACATCAACATTACACAATGAGTTCAAGATCCTACTTAAAATCAATAAAATAAAGGGAAGAACACTAATTTTTATTTCACTTTTTTCCCTAATTCTATTTAATAACTTCCTATCCCTGTTCCCTTATGTATTTTCAAGAACAAGACACCTGGCCTTAACTCTAACACTAGCTCTGCCCTTATGACTAAGATTTATAATTTATGGGTGAATCAATAACACAATCCATATACTAGCCCACCTAGTGCCTCAAGGA…	ATGATAAAGTTTTTGTTTTTTATAGTTTTTATGATTCCTTTAGGATTTTTTTCTTCTTTTTATTGATTAAATCAATTGTTTTATTTTGTTCTCTTTTTTTTGTTTCTTTTTAGTTATTGTGGTTCAAGAATTTTTTCTGATTTAAGTTATTTTTTGGGGTGCGATTATATTTCTTATTTATTAATTTTGCTTAGGATCTGAATTTGTGGTTTAATGGTTATGGCAAGAGAGAAGATTAATAAGGAAAAGTTTTTCAGAGGATTCTTTCTTGTTGTTATAGTAGCTTTGTTGTTTTCTTTATTCGTTACTTTTTCTTCTTTAAATTTGTTTATTTTTTATTTGTTTTTTGAGGTTAGGCTTATTCCTACATTAATTTTGATTTTGGGGTGAGGGTATCAA…	ATAATTTTATCTATTTGTGTGGTTTATTTTGTTGTTCTTCTTTTTTTTAGATTAATTAGGTTTTTTTCAAGAATTTATTTTATGGTTTTTGATTATAGTGTTATGATTGAATATGAATTGTTTACTTTGAATTCCGGTGTCGTTTATATGTCTATTTTGTTAGATTGAATGTCATTACTTTTTATAAGTTTTGTTTTATTTATTTCTTGTATGGTTATTTTTTATAGAGATGAATATATAGGGGGGGATTTGAACATGATTCGGTTTATTTTATTGGTAGTTATGTTTGTTGCTTCAATGATGTTTTTGATTATTAGTCCAAATCTTATTAGAATTTTGTTAGGGTGAGATGGTTTAGGTTTAGTTTCTTATTGTTTGGTAATTTATTACCAAAATGTA…	ATGTCAATTATAAATTTTTATTTTCCTTTTTTTATGTATTTTGTTGGAGTTGGGGTTTTTTGTTTTAAATGTAAACATTTACTTGTTATACTTTTGAGTCTTGAATTTGTGGTTCTTTCACTTTATTTTGGTCTTTATTTGAGTATAATAGTTTATGGATACGAGTATTACTTTGGAATGGTTTTTCTTACTATAAGAGTTTGTGAGGGGGCTCTTGGCTTAGCATTATTAGTTTCTATGATTCGTTCTTATGGTAATGATTATTTTCAGTCTTTTAGAGTTTTATGATAA	ATGAGTTCACACAAAAATCACCCTTATCATTTAGTAGAAGTAAGCCCATGACCAATTCTTGGAGCATTTAGAGCAATAGTTATAATAATAGGACTTATCAAATGATTTCACATATACACACCAAATCTATTTCTTCTTGGATTTGTAAATACCCTCCTTATCATATACCAATGATGACGAGACATCACACGAGAAGGAACATTTCAAGGATTACACACTATACCGGTAGCACTAGGACTACGCTGAGGAATAATTCTATTTATTACTTCAGAAGTTCTGTTCTTCGTATCGTTTTTCTGAGGATTTTTCCACAGAAGTCTTTCCCCATCAATTGAACTAGGAATAACATGACCCCCAAAAGGAATCGAAACATTTAATCCCATACAAATTCCTTTACTA…	ATAGTTTTAGTATCCCTTTCAACAATAATTTTCCTAATCAGCACAATCATAATCATTTTAGCAACACTGATCTCAAAAAAAACTTTCTCAGACCGAGAAAAAAGATCTCCATTCGAATGCGGATTTGATCCAAAATCATCAGCACGAATCCCATTTTCACTACAATTCTTTTTAATCGCCGTAATTTTTCTTATCTTTGACGTCGAAATTACCCTTTTATTACCACTAATTGTTACAATAAAAACAACAAACACCTTAAGATTCCTAATTATTACCTCAACATTCATTATCATTCTACTAGGAGGACTTTATCACGAATGAAAGCAAGGAGCCCTAAACTGAGCCT	ATGAAAATTATAAAATCACACCCAATTCTAAAAATTATAAACCATGCACTAATTGACCTACCAAGACCTTCAAACATTTCAGCATGATGAAACTTCGGATCTCTACTAGGTATATGCCTAATCTTGCAAATTGTAACAGGACTGTTCCTAGCAATACATTATTGTGGAGACATTTCACTAGCATTCAACAGAGTTGTTCATATTTGCCGCGACGTCAATTACGGATGACTACTACGAACTCTTCATGCTAACGGAGCTTCATTTTTCTTTATCTGCATCTATCTTCACGTAGGACGAGGCCTATATTATGGATCATTTATATATCACGAAACCTGATCAGTAGGAGTAATTATCCTTTTAACAGTAATAGGAACTGCTTTCCTTGGATACGTATTACCC…	ATAATCTCAATTCTTTACACAATCTCGTTATCAATAACAATAACATTTATATTTATTGAACATCCCTTATCAATAGGTCTAATCCTATTGATACAAACAACCCTAATCGCAATTTTAACAGGCCTAATAGCGCAAAATTTTTGATTCTCGTACATTTTATTTATAATTATAATTGGTGGTATACTTGTTTTATTCATCTACATAACAAGAGTAGCATCAAACGAAAAATTTCTATTTTCAACCTCTATTCTTGCTTTAGTCTGCATTATAATTACAGTAACATTTATTACACAAATAATAGACCAATTCTCATCATATCAAAATTCAACCAACACAGAGATAGTTCAAATGATTCAAACTACAATATATACCCTAGCAATAAGAAAATACCTAAATTTC…	TTGTGGTTTGTTGATTTCTTTCTTTTGTTAATAAGAGCTTTGGTTTTGGTAGTTTGTGTTTTAGTTGGGGTTGCTTTTTTAACTTTACTTGAGCGTAAGGTTTTGGGTTATGTTCAGATTCGTAAGGGTCCTAATAAGGTTGGTTTTGTTGGTATTCCTCAGCCTTTTAGTGATGCTATCAAATTATTTAGAAAAGAGCAGATTAATCCTATTATATCTAATTTTTGGTCTTATTATTTTTCTCCTGTTTTTAATCTTTTTTTGGCTCTTGTCCTTTGAATGTGTGTTCCTTTTTTTTCGGGTTTTATGCATTTTTCTTTGGGGATATTATTTTTCCTTTGTGTCTCTAGGTTAGGGGTTTATACTATTATGATGGCTGGTTGGTCATCTAATTCTAAT…
Anabrus simplex	ATTTTCACTACTCCTGCTAAAACTTTATTTACTACAACTTTAATTTTAGGCACACTCATTGCCACAACATCAACTTCCTGGTTAGGGGTTTGGATGGGATTAGAAATTAACCTCCTATCTTTTATTCCTCTAATAACTGATACAAAAAACTTAATATCAACAGAAGCTTCCCTAAAATATTTTTTAGTGCAAGCCTTGGCATCTGCTGCGCTACTTTTCTCCATTATTTTAATATTTGCATTCTCCAATAATCCCTTTTATATAAATACCGAAATCTTTTCAACCCTAATATCTTCAGCATTGCTACTAAAAATGGGAGCCGCCCCCTTCCATTTTTGGTTTCCAGCAACAATAGAAGGATTAAGATGAAAAAACTGTTTTATTTTAATAACCTGACAA…	CCGCAACAATGACTTTTTTCAACTAATCATAAGGACATTGGAACATTATACTTCATTTTTGGTGCCTGAGCAGGAATGGTAGGTACATCTCTCAGCTTATTAATCCGCGCAGAATTAGGACAACCAGGTTATTTAATTGGTGATGATCAAATTTATAATGTAATCGTCACTGCTCACGCATTTGTAATAATTTTCTTCATAGTAATGCCCATCATAATTGGGGGATTTGGAAATTGATTAGTTCCTCTTATACTTGGAGCCCCTGATATAGCCTTCCCTCGAATAAACAATATAAGTTTCTGATTACTTCCTCCTTCACTTGTCCTATTACTTAGAAGTAGTTTAGTGGAAAGCGGTGCAGGTACTGGTTGAACAGTCTACCCTCCCCTTTCTTCAGGA…	ATGGCAACCTGATCGAATTTAAATCTACAAAATAGTGCCTCTCCTTTAATAGAACAATTAATTTTCTTTCATGATCATACACTTTTTATTTTATTAATAATTACTGTTTTGGTTGCTTATATTATAGGAAGTTTATTATTCAATAAATTTACACATCGTTATCTACTTGAAGGACAAACAATTGAAGTAATTTGAACAATTCTCCCTGCAATCACACTTATTTTCATTGCCCTTCCATCTCTTCGACTTCTCTATCTACTTGATGAATCAATAGACCCTCTTATTACAGTAAAAACTGTAGGCCATCAATGATATTGAAGCTATGAATATACAGACTTTACTACTCCTTATGAATTCGACTCATACATACTTCCTTACAACGAAATACCTACAAATGGT…	ATTCCTCAAATAATACCTATAAATTGATTAATTTTATTTTTTATATTTTCATCTACTCTTATTTTATTTGCCATTATAAATTATTATATTTTTTTATACAATATTCCCTCACCAACAAGTAAACCTTCATTAACTTCAAATTCCATAAATTGAAAATGATAA	ATGATAAATAACCTCTTCTCAATTTTTGATCCCACATCTAGTATCATAAATTTATCCCTCAACTGGTTAAGAACATTTCTTGGACTTTTTATATTACCCTTCATCTACTGATTAATTCCCTCACGTCTTACCATCATCTGATCTTCAATTACAAACACCCTTCATAATGAATTTAAAACTTTAATTGGACCAACCAGTCATAGTGGGAGAACCTTCATCTTCATTTCATTATTCTCACTTATTTTATTTAATAATTTCCTAGGATTATTCCCCTATATTTTCACTAGCTCTAGTCATCTGGTACTGACACTCACATTATCTTTACCTCTATGATTGTCATTCATACTATATGGGTGAATCAACCACACCACTCACATATTTGCCCATATAATCCCTCAA…	ATGTTAAAATTTATATTTATGATCATATTTTTAATCCCTTTATGTTTTTTAATTGATTATTGATGGGTGGTTCAGTCTTTAATATATTTTATAACATTTATATTTTTTGTAGGGTGTACCCTATCAGGTGATTTTGGTAATTTAAGTTATTGTTTTGGGGGAGATATTTTATCTTATGGATTGATTTTATTGAGATTTTGAATCTGTGCATTGATGATTACAGCTAGAGAATCGGTGTATCGTGTTAAATTTTATAATCAATTATTTCAGATTTATGTTTTGTTTTTATTATTGATGTTATACTGTACTTTTAGAAGTATGAGTATATTTTCTTTTTATTTATTTTTTGAAAGTAGATTAATTCCTACTTTGTTTTTGATTTTAGGTTGAGGATATCAA…	ATTTTATGGTCATTATCTATTTGTTTTTTAAGTTTTTTATTTTTGTTTATTGTAGCAATAATTTTGATATTTATAGGGGTTTATTTTATTAGATATGATCTAGCGATTTTTATTGAATGGGAAGTGTTAAGTTTGAATAGAAGTTCAATTGTTATAACCTTTTTGTTTGACTGAATATCACTATTATTTATAGGGTTTGTATTGTTTATTTCAGCTTTAGTGATTTTTTATAGAGATGAATATATACATGGTGATTTGACTATCAATCGATTTATTATTTTAGTATTAATGTTTGTGTTGTCAATAATATTTTTGATTATTAGACCAAATTTGATTAGAATTCTATTAGGTTGAGATGGATTAGGACTTGTTTCTTATTGTTTAGTTATTTATTATCAA…	ATGGTAATAAATATAAGTTGAGTTGTCTTGATTTTAGTATTTTTAATAGGGGCGTGAACTTTTTGTTCTAAACGTAAGCATTTATTATCTATATTGTTGAGTTTAGAATTTATTGTGTTGAGTTTGTTTGGGTTACTTTATTTATATTTAAATTTTTTTGATTATGAATTGTATTTTAGTATAGTTTTTTTAACATTTTCTGTTTGTGAGGGGGCTTTAGGACTATCTGTGTTGGTTTCTATAATTCGAACTCATGGTAATGATTTTTTTCAAACATTTAGAGTATTACAATGTTAA	ATGGTAACACATTCAAACCACCCTTATCACTTAGTCAACCCCAGACCTTGACCCCTAACCGGTGCTATTGGAGCTATAACAACTACTATAGGAATAATTAAATGATTCCATCAATACGACAATTCCCTCTTATTTCTAGGTTTAACTTTAATTACCTTAACTATAATTCAATGATGACGTGATATTACACGAGAAGGGACGTATCAGGGCCTTCACACCTTACCAGTAAGTAAGGGATTACGATGAGGTATAATCTTATTTATTATCTCTGAAGTGTTCTTCTTCATCTCCTTCTTTTGAGCTTTCTTTCACAGAAGTCTCTCTCCTAGTATTGAACTAGGAAGACTTTGACCCCCTTTAGGAATTCAACCTTTTAATCCTCTCCAAATTCCTCTGCTT…	ATCTGAATTATATTTATCGTCTCTTCATTTACAGTTATTCTAACATCAATTGTTATAATATTGGCCTCAATCCTCTCTAAAAAAACCATTAATGATCGAGAAAAAGCTTCCCCCTTCGAATGTGGATTTGACCCTAAAAGCTCAGCCCGGCTCCCTTTCTCCTTACGATTCTTTTTAATTGCCGTAATTTTCCTTATTTTTGATGTAGAAATTGCCTTACTTCTCCCTGTTATCATTATTATAAATTGATCAAATATCTTATCATGATCAATTATTAGTATAATATTTCTACTAATCCTATTACTAGGTTTATATCACGAATGAAACCAGGGGGCCTTAGAATGAGCATCTT	ATGACCAAACCTATACGAGTATCACATCCTCTTTTTAAAATTGCCAATAACGCCTTAGTAGATCTGCCTGCCCCATCCAACATCTCCGCATGATGAAACTTCGGATCACTCCTCGGTCTTTGTTTAATAATCCAAATTGCCACAGGTCTTTTCTTAGCCATACACTATACTGCTAATGTAGATTTAGCTTTTTCTAGTGTGGCCCACATTTGTCGTGATGTCAACTACGGTTGACTATTACGCACTTTACATGCCAATGGTGCTTCTTTTTTCTTCATCTGCCTTTACCTTCATGTAGGACGTGGAATATACTATGGTTCATATAATTATATGCACACCTGATCTACGGGTGTCGTAATCCTATTTTTAGTTATAGGAACAGCTTTTATAGGATATGTT…	ATTTTAAATTTAAGAATTCTTGTCTTCAATCTTCTTAATAGTATGATTTTTATACAAGCTAATCACCCTCTTGCTATGACCCTCATTATTATTGTACAAACATGTATTATCTCTATAACTGTTGGATTAATATCTTCCTCCTTTTGGTTCTCCTACATCTTGTTCTTAATCTTCCTAGGGGGTATGTTAGTCCTTTTTATCTACATCACTAGTTTAGCTTCCAATGAACTCTTTTATACTTCTATAAAAACTCTTGTAATTTCATTACTATTTATAGCCTTAGTTCTAATAATTTCATTCATAAGAGATCCATATTTTACCAATATACTTACTAAAAATATGGACCTCACATCAATCGACCTAATATATTACTCCTTAAATACAGAAGCCACCCCTCAC…	ATTTTAATAAGATTGTTAGGAGTTGTTATGTTGATTATTTGTGTATTAATTGGGGTGGCTTTCCTTACTTTATTAGAGCGGAAGGTTTTAGGTTATATTCAAATTCGTAAAGGGCCCAATAAAGTAGGATTTATTGGGTTGCCACAGCCTTTTGCTGATGCAATTAAGTTATTCTCTAAGGAGGGAACATATCCTGTAGCATCAAATTATTTAATATATTATTTTTCTCCTGTCTTTAGATTGTTTTTGGCCTTGGTGACTTGAATAATTTATCCTTTTTTAACAATTTTATTTACTTTTAATTTGGGAATTTTATTTTTTTTAGTGTGTACGAGTTTAGGAGTATATACAGTAATGATTGCGGGGTGATCATCAAATTCTAATTATGCACTATTAGGG…
Bothriometopus macrocnemis	CTGAGATACTTCGTATTTAATTTATTATTTTATATTTCATCTTACGGACTCTTTATATCAAGATCTTTTCTCATATTTTGAGTTTTGATGGAATTAGTTACATTTTTTTTTATTTCTATCATGAGCGAAAGATCAATAGTTCATAAGAAACATTCATGAAAATATTTTTCTATTCAAGCTGTGGGATCGGCTTGACTTGTTCTTGGAATTATATGAATGAGAAATCATGACTTTTGATTGGGCGAAGGAGAAAAAGGATTAAAATGAGGGAATATTACTTATGTTGTTTTTCCATTATTAATAAAACTAGGGATAATCCCATTCCATGGTTGGGCTATGGAATTAGCTGAAGGTTTGAGTGGAAAAAATCTTAATCTATTTCTTACTCTTACTAAAATT…	ATTCGTTGGTTTTTTTCAACTAATCACAAAGATATTGGAATTTTATATATAATTTTTGGGGTGTGATCAGGATTGATTGGTTTTGGGTTAAGAATAATCATCCGAATTCAATTAGGTTCACCTTGGGGGCTACTGTTTGATGGTCATATTTTTAATGTTGTTGTTACAATTCATGCTTTTCTAATAATTTTCTTCATAGTTATACCTATAATAATTGGTGGATTTGCAAATTGGATAGTACCTATTATGTTAGGTGCTCCTGATATGGCTTTTCCTCGAATAAATAATATGAGATTTTGACTTCTTCCTCCTTCATTGATTTTACTTTTAATGGCTACATGCATGGAATCAGGTGTAGGATCAGGATGGACGTTATATCCTCCTCTATCTTCTATCTTA…	ATGAAACTAGAAAATATATTATTTATAGATCCAATTTCTTTTTCTGGGGAAATTGTTCAATCAGTTCATGACCATGTAATGATTATTATTACTCTAATTGTTATATCAATTAGATATGTATTTTTCATAATATTTTGTCGTTCGAGGCAGATTATGGGAGAACGATTATTTCAATCCAGAGAAATTTTGGAAACAGTTTGAACTGTTTTTCCAGTGTTAATTTTAGTTTTTGCAGCTATTCCCTCTCTACATAGTTTATATATTTTAGAAGAAGAAAAAAATCCAATTATCTCTGTGAAGATTTTAGGAAATCAGTGATATTGAACTTATGAGTTTAATACTGGCTATCATATTAATTATAATTCTTACATAATTCCTTCATCAGATTTAGGAGATAGA…	ATTCCTCAATTTTTACCAATTTCTTTTACATTGTTAATATTTTTTATATCAATTATTATCATAATTATTGTTGTTCAAAACTTTTTTACTCCAGTCTTCAGTGAAAGAGATAGAGTGGGAAGGGCAGCCTATATGATAGAAATCATAGACAGACAGTTTGTTTATTATGAGTAG	ATGAGTAGAAGATTACTTTCAGTGTTTGATCCAGGCTCAAGAAATTTGTCTTTTATCCCTTTAAAATGACTAATCTCTTTAATTGGGTTTATATTAATTTGACCAATATGGACAGTTAAATCTGGGCATTTTACTTTCATAAACTTTTTATCTATAGGATGAAAAAGTCAACTTGAAGAACAATTTAAGTTTTACAAATTCCCTTTAATTTTTAGTTTGTCTATTTTTATCACAATTTTTTGTATTAATGAAATGGGAATAGTTCCTTATTTATTCACTCCGACAAGACATTTTAGTTTAAATCTTTGTCTTGCCCTTCCTTTATGACTAACTGGAATTATTTGTATATTAAAAAAAAATTGAAAAGCTTTATTTTCTCATTTGGTTCCTGAAGGGAGA…	ATTTTTCTTTCTTCTATTTTGGCTATATCTCCTCTATATATTTATTCTTTATTTAAGGAGATTTATTTCTCCTGCTATGCATCAATTATTGTAATAATATTTCTATGTTCAAACTCTTCAGTACCAATTATTTTTAATTGGTCAATGGAGATAGGAAAATTTGCTTTATGAATAATTATTATAATATTTTGATCGAGAATATTAATTAACTTAAAGTTTAGAAGTCAATCTAAATTAATGATTAGAGCAGGAGTGGTTATTTATTTATTTTTTTCTACTAGAAGGATTATTGTAATGTATTCGATGTTTGAGTTAAGATTAATTCCAATTTTATATATTATCTACAGACAAGGGCTTAATCCAGAACGAATTCGAGCAGGAATGTTTTTACTCATCTAC…	ATTTCTAAATATTTTCCCATCTTTACCATTGTTGGATTTTTTTTTTGTTTCGTATATTTAATTATTTCAGTTGTAAATGAAGAGTTAATCATTTTTTCTATGAATTTGTTTGTTCAGGATGAACTATCATCAGATATAACTATCATATTTGATCAGTTAAGAGTGAGATTCATATTCATGGTTCTCTCAGTTAGAACTTGCGTTCTAATTTATGCTGTGTGATATATAGAAGGAGAAAAAAATTTTAATAAATTTATTGTAACTTTATTCATATTCATTATTTCAATAATGTTCTTATGTATGAGAACAGATATTTATTGAGTTATAGTAGGTTGGGATGGACTAGGAATCACTTCATTTTTTTTAATTATTTTCTTTCAAAATTGAAAGAGGGTAAGA…	ATAATTATTGTTCTTATTATCCTAATTCACTTCACAATCATCAAGTCAATAACCTCTCGCAGAATAATAATATTTCTTATTACTCTCGAATCTGTGATGATACTACTATTTTTTTATATAAGATGTTTTCTCAACGCTCCAATTATTTCATTAGTAACCTTTTTAGTTTTAATAGTTCTGGAGGGGGTGGTGGGGTTGAGAGTGTTAGTAAGAAGTGTGAAAATATCTGTTTCTCCATTTTTTTAA	TTAACTCAATTTCACCCATTTCATATAGTCCAATTGAGACCTTGACCATTGATTTGTTCTTTTAGACTATTTAGAATAATCATTTTAATATATGATTTTTTTAATTCTTCAAGATTAAAAAGTTTAATTTTTGCTGTACTTATTCAATTATTAGTTTTGTTTGAATGGTGACGAGATGTGTGTCGAGAAAGAACTTTCCAAGGTTGACACTCTTCCAATGTCGTTCGAGGATTAAAGATTGGATTTATTATATTTATTTGTTCAGAAGTCTTATTTTTTTTTTCTTTCTTTTTTGGATATTTCTTTCTTTCTCTTAATCCGGATGTGGTCTTTGGGGGAATTTGACCCCCAAAGGGCTTAATAGTAGTTGATTTTTTATCCGCTCCCACTCTTAACTCA…	ATGACACTAACTATAATAATCAACTGAATAATTTTTGTTGTTTCTCTTGTATCTCTTCTGGTTTTTATCGCAAAATTGTTCGATTCTCACGAAGAAGAATCTAGATCTGGAGAAGAGTTTGAATGTGGAATAGAATCAATACACCCTACTCACACTCCCATAAACATACAATTTTTTATAATTGGAATTTTATTTCTTATTTTTGATATCGAAGTGGTAGTAATACTACCTTTAATCATTTTATCTTGAAATGAAAGAGCAATTTTGATTATTATATCTATGATTGCGGCTATTTTAATTATTGGAATATGAATAGAAATTTTCATGGGTTCGTTATATTGAAAGATCCATTAA	ATTAATAGAATTAATAAATTATTTAAAGAAATTAATATATCTATTGTCAACCTTCCAACTCCAAGATCAATTTTATATATGTGGAATTTTGGATCTCTTTTAGGAATTAATCTTCTTCTTCAAATTGTGAGAGGGATCTTTTTAGCAATACATTATGAAGATACTATTACTTCTGCATTTGAAAGAGTGGTTAGAATAATAAATGATATAAATAGAGGTTGATTAATTCGCTTTATTCATGCGAATGGGGCTTCTTTATTTTTTGTTCTTCTGTACTTTCACATCGGTCGAGGGTTGTACTACGGGAGATATAATTTTACAGGAACTTGGATTGTGGGAGTGATAATTATATTCATTCTCATAGGAACAGCATTTGTAGGGTATGTCCTCCCATGAGGA…	ATAGGAGAAGTTAAATTACTTTTTATAATATTTGTTGGATTAATGGGTATTTTCTGTTTAAATATCAGTCCAATGATGGGAATGATTTATTTATTAGTGAGTACAACTATTTTTACGACAATTCTTTTAATTGTCAAAGGATCTTTTGTAGGATTTCTATTTTTTTTGTCTACAATTTCCGGACTATTTATTCTTTTTTCTATTTTTATAATAAGAATGAAAATTAAATTTTTTTCTAAAACTCTTGTGTTAAAAAGAAAAATCTTCTTTATAATTATCCTATCATCCTTAACAATAATGAGGATATTTTCATCTCCGCCAAATGAATGAGGGACATATTTATGATTGGAGGAACAAATTCTTTCAAAATCAGGGTTAATAATTTGAATTTATGTTTTT…	ATAATGTCGATGGTAATGTTTGTAAAAATTTTTATCATAGAATCAATTCAACTTATTTTTTTAGCTGTCGGTGTTCTTTTATCTGTTGCTTTTTTTTCACTTTTCGAACGGAAAGTGTTGGCTATCATTCAAAATCGAGTCGGTCCGGACAAAGTTGGGATCGTAGGAATTCTTCAACCTTTTAGTGATGCAATGAAATTGATTTCAAAAACTGAATCCCCATCTCCAAGAAAAAAGGTTGGAGTATTGTATTTTTTTTCTCCAGCTATTATATTTGTAATTTCTTTTATTGTTTGAATTACTTTCCCTTCGAATTGAGAAATTTATTCATTTGATAAGAGGATATTATTTGTTATTGCCTGTATAGGCTCAAGAGTTTACGGTCTTGTAATAACTGGT…
Oxya chinensis	ATGGACAACAACTCAACAAAACTTCTTTTCCTATCAACATTAATGATAGGAACGATCCTGTCCATTTCATCAAACTCCTGATTTGGAGTTTGAATAGGACTAGAGATCAACTTACTATCTTTTATTCCCATATTAACAAATAATAAAAATAGAATAATTAATGAATCATCAATTAAATATTTTATTGTTCAAGCAATAGCATCAACAATATTATTATTTTCAATTCTTTTGATTCAATTAAAATACTCAATGAGATGAGAAAGAGAAATAATCCCATCTATATTAGTTAGATCAAGATTATTATTAAAAATTGGAGCTGCTCCTTTCCATTTTTGATTTCCAGAAGTTATAGGAACCTCTGAATGATTAAATTGTTTAATATTAATAACATGACAAAAA…	ATCTTACCGAAAAAATGATTATTCTCAACAAACCATAAGGATATTGGTACATTATATTTTATATTTGGAGCATGGGCAGGAATAGTTGGAACATCAATAAGAATAATTATTCGAGCTGAATTAGGTCAACCTGGTTCTTTAATTGGAGATGATCAAATTTACAATGTAATTATTACAGCCCACGCATTTGTTATGATTTTCTTTATAGTAATACCAATTATAATTGGAGGATTTGGTAATTGATTAGTACCAATTATAATTGGAGCACCAGATATAGCTTTTCCACGAATAAATAATATAAGATTTTGATTACTACCTCCATCTTTAACACTTCTTCTCATGTCATCCATGGTTGATAACGGAGCTGGTACAGGATGAACAGTTTACCCTCCACTAGCA…	ATGGCAACATGATCAAATTTATCATTACAAGATGGAGCCTCACCATTAATAGAACAATTATCATTCTTTCATGATCATACTATAGTTGTATTATTATTAATTACAGTTATTGTTGGATATTCAATAATTTATATATTTAACATTATATATAGAAGACGAAATATATTACATGGACATTTAATTGAAACTATTTGAACTACATTACCAGCAATCACACTAATCTTCATTGCATTACCATCGTTACGATTATTATATCTACTAGATGACTCAGCAGATGCATTAATTACAATTAAAACTATTGGTCGACAATGATATTGAAGTTATGAATACTCAGATTTTATTAATGTAGAATTTGACACTTATATAACACCAGAAAGAGATTTAGAAAATGATGGATTC…	ATTCCTCAAATATCCCCAATAATATGATTTTCACTATTCATTTTATTCTCAATTACATTAATTTTATTTAACCAAATTAATTTCTTTTCATATAAACCTATAATTCTAAAAAAAACAGAAAAAGAATCAATCTTTATAAAAAATATAAACTGAAAATGATAA	ATGATAACAAATTTATTTTCAACTTTTGATCCATCAACTAATATTTTTAATCTATCATTAAATTGATCTAGAACATTATTAGGAATTTTATTAATTCCATGTATATTTTGATTAATACCATCACGATTTAATATTATTTGAAATAAAATAAACCTTACATTACACAATGAATTTAAAACATTATTAGGAAGAAAATCATTTAATGGAACAACATTTATTTTTATTTCAATTTTTATTATAATATTGTTTAATAATTTTATAGGATTATTCCCTTATATTTTTACAAGAACTAGACATTTAACATTAACATTTTCAATTGCTTTACCTATATGAATAAGATTTATACTATTTGGTTGAATTAATAATACAAACCATATATTTACACATCTTGTTCCTCAA…	ATGTTAAGTTATTTATTTATGATTGTTTTTTTGATTCCTCTTTGTTTATTAAATAATTCTTGATGATTGGTTCATTCTATAATATTTTTATTTAGTTTTCTTTTTATGATTTATTTTTATTCATATTGTGATTTTAATATAATTAGATATTATTTTGGGGTTGATTATTTTTCTTTTAGTTTAATTTTGTTAAGCTTTTGGATTTGTTCTTTAATAATTACTGCTAGATGTTCAGTTTATATTTCTTCTTATCATTCTAATTTTTTTCTTTTTATGGTTTTATTTTTAATGATTATATTATTTTGTTCTTTTTCTAGATTAAATTTATTATCTTTTTATATTTTTTTTGAATCTAGTTTGGTTCCTACTTTACTTTTAATTTTGGGTTGAGGTTATCAA…	ATTTGTTCGTTAAGTTTTTTTTCTTTATTTTTTTCGAGTACTTTAATTTTTATTTTAGGTATTTATTATTTAATAATTGATTATAGAGTTTTTGTTGAATGAGAGCTTTTTAATTTAAATAGTTCCATAGTTGTAATGACTTTAATTTTGGATTGAATATCTTTAATTTTTATATCTTTCGTTATATATATTTCTTCTTTGGTTATTTATTATAGAGAAGATTATATAATAGGTGAAAAAAATATTAATCGTTTTATTATTATTGTATTAATATTTATTCTTTCAATAGCTTTTTTAATTATTAGACCAAATTTAATTAGTATTTTATTAGGTTGAGATGGCTTAGGATTAGTTTCTTATTGTTTAGTAATTTATTATCAAAATGTTAAGTCTTATAGT…	ATGTTTATATTTTCTACATTTACTTCTTTATTAATTTATTTTTCTGGTGTTTACGTTTTTTCTTCTAAACGTAAACATTTATTAATAGTTTTATTAAGATTAGAATATATTGTTCTTTCTTTATTTTTATTAATTATTGTTTTTTTAATTAATTTTGATTATGATTATTTTTTCCCTATTATTTTTTTAGTTTTTTCTGTTTGTGAAGGTGCTTTAGGACTTTCTATTTTGGTTTCAATAATTCGTTCTCATGGTAATGATTTTTTTAGTTCTTTTGGATTATCTTTATGTTAA	ATGTTAACAAAACATTCAAATCATCCATTTCATTTAGTTGATTATAGACCATGACCATTAACAGGAGCCATTGGAGCAATAGTACTAGTTTCAGGACTAGCAAAATGATTTCACTTATTCAATATTAGTTTATTTATAATTGGAATTATAATTACATTACTTACAATAATTCAATGATGACGAGATGTTGTTCGTGAAGGAACATATCAAGGATTACATACAGGATTTGTATCAATTGGACTTCGATGAGGAATAATTTTATTTATTGCATCAGAAGTATTATTCTTCTTATCTTTCTTTTGAGCTTTTTTTAGTAGAAGTCTAGCACCAACTATTGAACTTGGTATATTATGACCTCCTATAGGAATTCAAGCTTTTAACCCAATACAAATCCCTCTT…	ATCTTAACTTTATTTTCAAGAATAACAATTTGTTTTATTATTCCAATAATCGTAATATTAATTGCAACAATATTATCAAAAAAATTAATTAATGATCGAGAAAAAAGATCACCATTTGAATGTGGATTTGATCCTAAAAGATCAGCTCGAATACCATTCTCACTACGATTTTTTCTTATTGCAGTAATCTTCTTAATTTTTGATGTAGAAATTGCATTAATTTTACCAATTGTAATTATTATAAAAACATCAAATATCTTTGTATGAACAATATCAACAATATTCTTTATTATCGTATTACTTGGAGGATTATATTTTGAATGAAATCAAGGAGCTTTAAAATGAGCAGAATAA	ATGAATAAACCCTTACGATTAAAACACCCTTTAATTAAAATTATTAATAATTCACTAGTTGATTTACCAGCTCCTACAAATATTTCATTTTGATGGAATTTTGGTTCATTATTAGGTTTATGTTTAATAATTCAAATTGTAACAGGTCTTTTTTTAGCTATACATTATACATCAAATATTGAAATAGCATTTAGAAGTGTAGTCTTAGTACACATTTGCCGAGACGTAAATAACGGATGAATTATCCGAACATTACATGCAAATGGAGCATCTATATTTTTTATTTGCATTTATTTACATGTAGGACGAGGAATTTATTATGGATCTTATATGTATATATATACATGAATAATTGGGACAGTAATCTTATTTTTAGTTATAGCAACTGCATTTATAGGA…	ATGTTAAAAATAATAATTATAGCTTTATCAAATGTAATAAATATTAATTTTATTAAATTAAGTCATCCTATATCAATAATACTGTTTATTATTTTTCAAACTCTTCTCATTGGATTATTAACAGGAACAATTATAGAAAGATTTTGATTATCATACATTTTATTTTTAACCTTTTTAGGAGGTATATTAGTTTTATTTATTTATATTACAAGAATTGCATCAAATGAAATATTTCAACTTAAATCATTCACTATTATTTCAATTATAATTATATGAGCTTTTACTATATTTATATTTACTTTAATTGATAAAATAGTATTTGTAGATTGATTTAAAAACTCAGAAACAATAAATATAAATGTATCAATTAATTTTAAAGAGATAACATTATCATTATTA…	ATATTATATGATTTGTTAATGTTTATTTTAAATTTTATTTTTTTAATTATTTGTGTTTTAATTAGTGTTGCTTTTTTAACCTTATTGGAACGTAAGGTTTTAGGATATATTCAGATTCGAAAAGGTCCTAATAAGGTTGGATTTTTAGGTATTCCTCAACCTTTTAGTGATGCAATTAAATTAATTTGTAAGGAACAACCTATCCCAATTATATCAAATTATTTGTTTTATTATTTTTCACCAGTATTTAATTTAATAATTTCTTTAATTGTTTGATTAATTTTTCCTTATTTAACTTATATATGTTCTTTTTCTTATGGATTTTTATTTTTTTTATGTTGTACTAGATTGGGTGTTTATACTGTAATAATTGCTGGTTGATCTTCCAATTCAAATTAT…
Aedes aegypti	ATTAAAAAAATCTCTAATAATATTTTTTTTATTATATTAATTTCAGGAACTTTAATTACCATTTCATCTAATTCCTGATTAGGAGCTTGAATAGGATTAGAAATTAATTTACTTTCATTTATCCCCTTAATAAATGAAGGTAAAAAAAATCTAATAACTTCAGAAAGTAGTCTAAAATATTTTTTAACTCAAGCTTTCGCTTCTTCAATTTTATTATTTGCTATTATTTTAATAATAATATTTTTTAATGAAAATTGAATAATAAATAATAATTTTAATAATTTATTAATTTTATCTACTTTATTATTAAAAAGAGGAGCAGCTCCTTTTCATTTTTGATTCCCAGGAGTTATAGAAGGATTAAATTGAATTAATGGTTTAATTTTAATAACTTGACAA…	TCGCGACAATGGTTATTTTCAACAAATCATAAAGATATTGGAACTTTATATTTCATTTTTGGAGTATGATCTGGAATAGTCGGAACTTCTCTAAGAATTTTAATTCGTGCTGAACTTAGCCACCCTGGTATATTTATTGGGAATGACCAAATTTATAATGTAATTGTAACAGCTCATGCATTTATTATAATTTTCTTTATAGTAATGCCAATTATAATTGGAGGATTTGGAAATTGATTAGTTCCTTTAATATTAGGAGCCCCTGATATAGCTTTCCCTCGAATGAATAATATAAGTTTTTGAATACTACCTCCTTCATTGACTCTTCTATTATCAAGCTCAATAGTAGAAAATGGGGCAGGAACTGGGTGAACAGTTTATCCTCCTCTCTCTTCAGGA…	ATGGCAACATGAGCAAATTTAGGACTTCAAAACAGTTCATCCCCTTTAATAGAACAATTAAATTTTTTTCATGATCATACTTTATTAATTCTAATTATAATTACAGTTATAATTGCATATATTATATTTATATTATTTTTTAACAAATTTACAAATCGATATTTATTACACGGACAAACAATTGAAATTATCTGAACAATTTTACCCGCTATTATTTTAATATTTATTGCCTTCCCTTCATTACGACTATTATACTTAATAGACGAAATTAATTCACCATTAATTACTTTAAAGGTTATTGGTCACCAATGATATTGAAGTTATGAATACTCAAATTTTTTAAATTTAGAATTTGACTCTTATATAATTCCTACCAACGAATTAGATTTAAATGGATTC…	ATTCCTCAAATAGCCCCTATTAGTTGATTAACTTTATTTTTTGTTTTTTCTATCACATTAGTAATTTTTAATATTAAAAATTATTTTTGTTTTTCTTATAATTCAACTGAAACATCCCAAAACTTGAATATTAAACAACACAAATTAAACTGAAAATGATAA	ATGATAACAAACTTATTTTCCGTATTTGACCCTTCAACAACTATCTTAAATTTGTCCTTAAATTGACTAAGAACTTTTTTAGGTCTATTAATTATTCCTTCAACTTACTGATTAATACCTAATCGATTCCAAATTATTTGAAATAACATTTTATTAACACTTCACAAGGAATTTAAAACTCTTTTAGGTCCTAATGGACATAATGGAAGAACATTAATATTTGTTTCTTTATTTAGATTAATTATATTTAATAATTTTTTAGGATTATTCCCGTATATTTTTACGAGTACTAGTCATTTAACTTTAACTTTAACTTTAGCTTTCCCATTATGATTAAGATTCATGCTTTATGGATGAATTTGTCACACACAACATATATTTGCTCATTTAGTTCCTCAA…	ATGTTAAAATTTATTTTTATAATTATATTTATTTTTTTTTTATTTTTTAAAAAAAATATTTATTGAATGGTTCAAAATTTAATTTTTTTAGCTACTTGTTTATTTATAATTAAAATTAGTTCTAATTATTATTTTTGTGATATTTCTTATTATTTTGGTATAGATATAATTTCTTATGGATTAATTTTATTAAGTTTTTGAATTTGTGGTTTAATATTAATAGCTAGAGAAGGGGTAGTTCGTTATAATAATTATGTTAATTTATTTTTATTTATAATTGTTTTTTTACTTTTAATATTAATTTTTACTTTTAGTTCCATAAGTATATTTATATTTTATTTATTTTTTGAAAGAAGTCTAATTCCAACTTTATTTTTAATTTTAGGTTGAGGATATCAA…	GTGAATTATTTAGTTAATTATTGTAAAAATAGTTTTTATATTTTAATTTTTATTAGATTTACTTTATTTATTTTAAGATTAAAGTTTTTATTAATAGATTTAGTATATTTTATTGAATGAGAAATTGTTTCTTTACATTCAATATCTATTGTAATAACTTTTTTATTTGATTGAATAAGTTTAATATTTATATCTTTTGTTTTATTAATTTCTTCTTTAGTAATTTTTTATAGAGACCAATATATAGGAGAAGATTATAATGTAAATCGGTTTATTTTATTAGTATTAATATTTGTTATGTCAATAATAATATTAATTATTAGTCCTAATTTAATTAGAATTTTATTAGGATGAGATGGGTTAGGATTAGTTTCTTATTGTTTAGTAATTTATTTTCAA…	ATGATAAATTTATATATATATTATTTAATAATTATTATATTTATTTTTGGAAGTATTGTTTTTATTTCTAGTCGTAAGCATTTACTTTGTACTTTATTGAGATTAGAGTTTATAGTATTAATATTATTTATGTTACTATTTTTGTATTTAAATTTTATAAATTATGAAAGTTACTTTAGTATATTTTTTTTAACTTTTTGTGTTTGTGAAGGGGTTCTAGGGCTATCCATTTTAGTTTCTATAATTCGAACTCATGGTAATGATTATTTTCAGAGTTTTTCTATTTTACAATGTTAA	ATGTCAACACATGCAAATCACCCATTTCACTTAGTAGATTATAGCCCTTGACCTTTAACAGGAGCTATCGGAGCTATAACAACAGTTACAGGCCTTGTCCAATGATTTCATCAATATGATAATACTTTATTTTTACTGGGTAATATCATTACTATATTAACTATATACCAATGATGACGAGATATTTCTCGAGAAGGAACTTTTCAAGGACTTCACACTATTCCCGTAACATTAGGATTACGATGAGGAATAATTTTATTTATTATTTCTGAAGTTTTTTTCTTTATTTCCTTCTTTTGAGCTTTTTTCCATAGTAGCTTATCTCCAACAATCGAATTAGGAATAGTTTGACCTCCAATTGGAATTGAACCTTTTAATCCTTTTCAAATTCCTCTTTTA…	ATTATTATTTTTACTATTACAATTATTGTAATAATATTAGCAACAATTTTATCAAAAAAAACTATCACAGATCGAGAAAAATCATCTCCATTTGAATGTGGATTCGACCCAATAAATTACTCTCGTTTACCTTTTTCATTACGATTTTTTTTAATTGCTATTATTTTTTTAATTTTTGATGTAGAAATTGCTTTAATCCTACCAATAATTTTAATTATTAAAACATCAAATCTAATAAATTGATCAATGACTAGTTTATTTTTTATTTTCATTTTATTAATTGGCTTATACCATGAATGAAACCAAGGAGCTTTAGAATGAAATAATTA	ATGTCTAAATCATTACGAAAAACCCACCCTTTATTAAAAATAGCAAATAATGCTCTTGTCGATCTCCCGGCTCCTTCCAATATTTCTGCTTGATGAAATTTTGGTTCTTTATTAGGATTATGTTTAATCATCCAAATTTTAACAGGATTATTCTTAGCAATACACTATACTGCTGATATTGAAACAGCTTTTAATAGAGTAAATCACATTTATCGTGATGTTAATAATGGTTGATTCCTACGAATTTGTCATGCTAATGGAGCTTCTTTTTTTTTCGCTTGTTTATTTATTCACGTAGGACGAGGAGTTTATTATAATTCATACTTATATATTCCAACATGAATAATTGGAGTAATTATTTTATTTATAGTAATAGCAACAGGATTTTTAGGATATGTT…	ATTATAACATTAATTATACTAATTTCTTTAATTACTAGTTTTATCTTTATACAAATAAAACACCCCTTAGCTATAGGGTTAATACTTTTAATTCAAACATTTCTAACTTCCCTGTTAACTGGTATATTCGTAAAAACATTTTGATTTTCTTATGTTTTATTTTTAATTTTTATAGGAGGAATATTAGTTTTATTCATTTATGTAACTTCTCTTTCATCTAATGAAATATTTTCATTATCTATAAAACTATTTTTTTTATCTTTAAGTATAATTTTAATATTTATTGTATTTTCTTTTTTTTTTGATAAATCAATTATTAGAATATTTATTAATAATAATGAAATAAATAATTTATTTTCTACAAATTCTTTAATAATAGAAGACTTAATTTCATTAAAT…	ATAGATTATTTATTATCATTGATTGGAAGTTTATTATTGGTAATTTGTGTAATAGTAGGGGTAGCTTTTTTAACTTTATTAGAGCGGAAAGTTTTAGGATATATTCAAATTCGTAAAGGACCTAATAAAGTAGGATTTATAGGGTTATTACAACCTTTTAGTGATGCTGTAAAGTTATTTACTAAGGAACAAACTTATCCTTTATTATCTAATTATATTTTTTATTATTTTTCTCCTATTTTTTCTTTATTTTTGTCTTTATTAATTTGAATAAGTATGCCTTATTTAATTAAATTGTATTCTTTTAATTTAGGAGTTTTATTTTTTTTATGTATTACTAGATTAGGAGTTTATACCGTAATAGTGGCGGGGTGATCTTCTAATTCTAATTATGCTTTA…
[truncated: 97 more rows]
[truncated: 72 more columns]

## Sheet: P3-AT
	n2	c1	c2	a8	a6	c3	n3	n5	n4	n4l	n6	cb	n1
Ceratitis_capitata	TTTTTTATATTTTAAAAAATACTTTCAAATAATAATTAATTCCAATTTTAATAACAAGTCATAAAATTTAGTTTTAATATCTTTAATTTTTTTATTAAATAAAATTATTTTATTTTAAAAAAATTATAATAAATCTAGATTTTTATTTTTATTTTAATTACATAATAATATATATTTTTTTACAAAATAATTAAAATATTTCTTTAATAATTTTTCTAATTTTAATTTTTTAAAAATTATATTATATAACATTATATAAATCAAAATTAATTAAATATAATTTAATCTATATTTTTAATCTACTATTTTATTTTATACAATAATTATTAATATTATTTCAA	GAAGATATTTATTATATTTTAAATAAAAACAATATATAAATAAAATATTATTTATTTCTTTAATTCATATTATAATTTAAATAATAAATAATTAATTATTAAATTCTAAAAATTAAATATAATAATCTTTTTGTTTATTTTCAATTTTTATATTTTAGTATTCAAATTAATCATACCAATATTAAATTTAATAAATAATAAATTTAAAATATATTACTCATAAACTTACATATATTATTATCTATA	GAAATTACTATAAATTAAAAGTTCTCATATAAATATATATAATAATTTTCATATAATAATTAATATTAATTTAATTTTTTTGAATAATATTATTCTAATTTTAACACCATATTACAATTTTACAATAAATTTCTAATATTATTATATAATTTAGACATATTTATCATAAAATTATTGTATATTTAATATCATTTATAATTATCTTTAATATAATTATTTTAACTCATTA	TAAAAATCAATATTTCTAATTATAAATTCCATTACTATATAAAAGTTTATAAAA	GAATATTATCTTATTTTAAATAATATTATAATTTTCAGATCAACTTATATAATTTAATATAAATTATAATCTTTTAATAATATTTTATATTTTTGAATTAAATTAAGATTAATTGTTAATTCTGTATTCATTAAAAATAATTAACTATTATTTAAAAATTAATTTATAATTTTTAATTATTATATATTTCTATGATTAATTAACATTTATTATTAAATACTAATTA	GAATACCTTTATTTTAATAAAATTTAATTACAAAACTATTTTATTAATTTTTAATTAAATTATAAATTATATTTACAATAAAAATTTTTTATATTTATTAATCCATATATTAAATAAAATTTATTTATATAAATATTAATATTTTAATCTAAAAACTAATCATATTATAAATTTTTAATTACCATATTTATATTCATTTATAATTATTAATATTTTAATATACATTTTTATCCTATATTAACATTCTTTAATTTCATTAAAAA	ATATTCAATTATTTAATAAAATTTAAAATAACAAATTATACTTTAACTATAATAAATTATATTTATTTAATTATAAATATTATTTTTGAATTATTTTTTATTAACTAATAAAATAATA	TTATATATTTATATTATAATATTAATATTATAAAAATAATTTATTAATGTTAGTAATATTTAGTTTATTTTAAATAAATCTTTTTTGATTATTAAGAAATTTTTATATAAGATTAAATTTTAATTTATAATTTTGAATTAATATATCTTAAATTAAATTGAATTTTTAAAAATATAAATTGTATAAATATAAAATTTTTGATGTAATTCATTTGTTTATATATATTAATATTTAAAATAATGTGGATTTAAATATAATTTTATTAAATTTAATATAATAAAATGTAATTAGTTTTAATTCATGTAATATAATTTTTGTTTATTTAAGTAATTAAATATTTTAATATATAATTAAGTTTGTATAATTTATTTTATTTTATTTTTTAATTTTTTATTTAAT…	GAAATAAATTTTTTTTAATATAGTTTAATTTATTATAATTCATTTTTTTTTAATTTATTAATAAATATTAAATTTAATTTATTCTGTGTATTTAATATTATAATAAATATATTATTAAAATTAATATAGAATATGAAATATTAATTTAATTATAAATTTTATATTTAATTTGAATTATTTTGACAAATATTATAATACATTAAAAATTAATTATGAATATATGGAAAATAAAATTATGAGTAAATTTTAGATAATGTTATTATTGTATTAGAATTTTTATTAATAATAAGAAATATATTTTTAATTTAATTTTATTATTTTTGAAATGTAATTGGAATTATTAAGGGTGATTTTAAATAAATAAAATTAATATTAATAATATTATTTTTTATTTTATAT…	GAAATTAAATTTATAAGATTTTTTAGTAAAAGATAATTTATTTTAATTTATAAATAATTCAATAATAATATTAATTTATAATAATATTTTAGTTTAA	TAAAATTAAAATAATTTTAATTTATAAAAAATAATACCATATAATAATATTTTATATTAGAAAAGTTTTATGATTAATTATAAAATCTATTTAATATTTTAATAATTTTTTATTAAAATTTACATAAATTATTAATTTTAATAAATAAACTAATAATTAAATTAATTTCTCTACA	GCATAACACAATATATTTAATATATTTTATAATTAAAAAATATTATACAACTTATCAATTTATTTATTTTTACATTAAAATTATTTTAATTTTTTCATAAAATCCCTTATAAAAATAAATATAAAAACTATTTTAAAAAATAAAATTTTAAATCACAATTATAATAAACATTCAAATATTATTTTAATTAAAATATTAATACATAATCATTATATTTATATTTTTACATTAATTTATAATTAAT	TATTATAAAAATAATTTGAAATTAATGAAGAATTTATTAGTTAATAAATTGTTTTACGATTGAATTTTGATTTTTTTATTTTACTTATTGATTTATTAATTTTGATATTATTATTGTTAAATGGATTTATTTAAGTAATTAATTTTATAATATAATTTTATAATTTATTTTTATTTATATTATTTTATGTTTTATATTAATTTTAAGATAAGAGTTTGTAAAATTATTATATAATATATAATTATTACTTATTAATTAAGTTTATTTTACAATATTTTTTAAATGAAATTATTAATTAATTTTTAACTTTTGGATTTTACTATTTCTTGTAATGTTATTAATTA
[truncated: 191 more rows]
[truncated: 72 more columns]

## Sheet: R2P3-AT
	n2	c1	c2	a8	a6	c3	n3	n5	n4	n4l	n6	cb	n1
[truncated: 177 more rows]
[truncated: 72 more columns]

## Sheet: R4P3-AT
	n2	c1	c2	a8	a6	c3	n3	n5	n4	n4l	n6	cb	n1
[truncated: 177 more rows]
[truncated: 72 more columns]

## Sheet: All-GC
	n2	c1	c2	a8	a6	n4	n5	n4l	c3	n3	cb	n6	n1
[truncated: 177 more rows]
[truncated: 72 more columns]

## Sheet: P3-GC
	n2	c1	c2	a8	a6	c3	n3	n5	n4	n4l	n6	cb	n1
[truncated: 177 more rows]
[truncated: 72 more columns]

## Sheet: R2P3-GC
	n2	c1	c2	a8	a6	c3	n3	n5	n4	n4l	n6	cb	n1
[truncated: 177 more rows]
[truncated: 72 more columns]

## Sheet: R4P3-GC
	n2	c1	c2	a8	a6	c3	n3	n5	n4	n4l	n6	cb	n1
[truncated: 177 more rows]
[truncated: 72 more columns]
